# Supplementary material for: Deep sequencing of pre-translational mRNPs reveals hidden flux through evolutionarily conserved alternative splicing nonsense-mediated decay pathways
Source: Genome Biol. 2021 May 3;22:132. doi: 10.1186/s13059-021-02309-y (PMC8091538; doi:10.1186/s13059-021-02309-y)
Supplement: Supplementary file 2 — Additional file 2: Table S2. Comprehensive file of all intron locations annotated in RefSeq (hg38), Ensembl (GRCh38.p12), GENCODE (v29), and CHESS (v2.1). [file 13059_2021_2309_MOESM2_ESM.txt]

## Table S2
## Table S2. Comprehensive file of all intron locations annotated in RefSeq (hg38), Ensembl (GRCh38.p12), GENCODE (v29), and CHESS (v2.1).
## Table of Annotated Introns
## Reference (Release)
## RefSeq (hg38) || Ensembl (GRCh38.p12) || GENCODE (v29) || CHESS (v2.1)
##Chr	Start	Stop	Feature	Intron_Number	Strand	Length	Gene_Name	Transcript_ID	RefSeq	Ensembl	GENCODE	CHESS	EJC_normRPM	EJC_rep1_RPM(Raw)	EJC_rep2_RPM(Raw)	EJC_rep3_RPM(Raw)	RS_-_normRPM	RS_-_rep1_RPM(Raw)	RS_-_rep2_RPM(Raw)	RS_-_rep3_RPM(Raw)	RS_+_normRPM	RS_+_rep1_RPM(Raw)	RS_+_rep2_RPM(Raw)	RS_+_rep3_RPM(Raw)
chr1	12058	12178	intron	1	+	121	DDX11L1	ENST00000450305	No	Yes	Yes	No	0	0(0)	0(0)	0(0)	0	0(0)	0(0)	0(0)	0	0(0)	0(0)	0(0)
chr1	12228	12612	intron	1,2	+	385	DDX11L1	ENST00000456328,ENST00000450305	Yes	Yes	Yes	Yes	0	0(0)	0(0)	0(0)	0	0(0)	0(0)	0(0)	0	0(0)	0(0)	0(0)
chr1	12698	12974	intron	3	+	277	DDX11L1	ENST00000450305	No	Yes	Yes	No	0	0(0)	0(0)	0(0)	0	0(0)	0(0)	0(0)	0	0(0)	0(0)	0(0)
chr1	12722	13220	intron	2	+	499	DDX11L1	ENST00000456328	Yes	Yes	Yes	Yes	0	0(0)	0(0)	0(0)	0	0(0)	0(0)	0(0)	0	0(0)	0(0)	0(0)
chr1	13053	13220	intron	4	+	168	DDX11L1	ENST00000450305	No	Yes	Yes	No	0	0(0)	0(0)	0(0)	0	0(0)	0(0)	0(0)	0	0(0)	0(0)	0(0)
chr1	13375	13452	intron	5	+	78	DDX11L1	ENST00000450305	No	Yes	Yes	No	0	0(0)	0(0)	0(0)	0	0(0)	0(0)	0(0)	0	0(0)	0(0)	0(0)
chr1	14502	15004	intron	10	-	503	WASH7P	ENST00000488147	No	Yes	Yes	No	0	0(0)	0(0)	0(0)	0	0(0)	0(0)	0(0)	0	0(0)	0(0)	0(0)
chr1	14830	14969	intron	1	-	140	NR_024540.1	.	Yes	No	No	Yes	0.331814	0.387973(4)	0.121788(2)	0.485681(6)	0.434213	0.347347(38)	0.542976(58)	0.412315(46)	0.410788	0.425182(48)	0.41757(42)	0.389614(40)
chr1	15039	15795	intron	9	-	757	WASH7P	ENST00000488147	Yes	Yes	Yes	Yes	0.347009	0.290979(3)	0.426259(7)	0.323788(4)	0	0(0)	0(0)	0(0)	0	0(0)	0(0)	0(0)
chr1	15943	16606	intron	.	-	664	WASH7P	CHESS	No	No	No	Yes	0	0(0)	0(0)	0(0)	0	0(0)	0(0)	0(0)	0	0(0)	0(0)	0(0)
chr1	15948	16606	intron	8	-	659	WASH7P	ENST00000488147	Yes	Yes	Yes	Yes	0	0(0)	0(0)	0(0)	0	0(0)	0(0)	0(0)	0	0(0)	0(0)	0(0)
chr1	16311	16606	intron	.	-	296	WASH7P	CHESS	No	No	No	Yes	0	0(0)	0(0)	0(0)	0	0(0)	0(0)	0(0)	0	0(0)	0(0)	0(0)
chr1	16766	16857	intron	7	-	92	WASH7P	ENST00000488147	Yes	Yes	Yes	Yes	0	0(0)	0(0)	0(0)	0	0(0)	0(0)	0(0)	0	0(0)	0(0)	0(0)
chr1	17056	17232	intron	6	-	177	WASH7P	ENST00000488147	Yes	Yes	Yes	Yes	0.438653	0.484966(5)	0.426259(7)	0.404734(5)	0.0611435	0.0914072(10)	0.0561699(6)	0.0358535(4)	0.160191	0.194875(22)	0.159074(16)	0.126624(13)
chr1	17369	17525	intron	.	-	157	WASH7P	CHESS	No	No	No	Yes	0	0(0)	0(0)	0(0)	0	0(0)	0(0)	0(0)	0	0(0)	0(0)	0(0)
chr1	17369	17605	intron	5	-	237	WASH7P	ENST00000488147	Yes	Yes	Yes	Yes	0	0(0)	0(0)	0(0)	0.0668972	0.0365629(4)	0.0655316(7)	0.098597(11)	0.0696142	0.0708636(8)	0.0795371(8)	0.058442(6)
chr1	17743	17914	intron	4	-	172	WASH7P	ENST00000488147	Yes	Yes	Yes	Yes	0.240415	0.193986(2)	0.365365(6)	0.161894(2)	0.0611581	0.0731258(8)	0.0655316(7)	0.0448168(5)	0.0920225	0.0885795(10)	0.119306(12)	0.0681824(7)
chr1	18062	18267	intron	3	-	206	WASH7P	ENST00000488147	Yes	Yes	Yes	Yes	0	0(0)	0(0)	0(0)	0	0(0)	0(0)	0(0)	0	0(0)	0(0)	0(0)
chr1	18367	24737	intron	2	-	6371	WASH7P	ENST00000488147	Yes	Yes	Yes	Yes	0	0(0)	0(0)	0(0)	0	0(0)	0(0)	0(0)	0	0(0)	0(0)	0(0)
chr1	24892	29320	intron	10	-	4429	NR_024540.1	.	Yes	No	No	Yes	0	0(0)	0(0)	0(0)	0	0(0)	0(0)	0(0)	0	0(0)	0(0)	0(0)
chr1	24892	29533	intron	1	-	4642	WASH7P	ENST00000488147	No	Yes	Yes	No	0	0(0)	0(0)	0(0)	0	0(0)	0(0)	0(0)	0	0(0)	0(0)	0(0)
chr1	30040	30563	intron	1	+	524	MIR1302-2HG	ENST00000473358	Yes	Yes	Yes	Yes	0	0(0)	0(0)	0(0)	0	0(0)	0(0)	0(0)	0	0(0)	0(0)	0(0)
chr1	30668	30975	intron	1,2	+	308	MIR1302-2HG	ENST00000469289,ENST00000473358	Yes	Yes	Yes	Yes	0	0(0)	0(0)	0(0)	0	0(0)	0(0)	0(0)	0	0(0)	0(0)	0(0)
chr1	35175	35276	intron	2	-	102	FAM138A	ENST00000417324	Yes	Yes	Yes	Yes	0	0(0)	0(0)	0(0)	0	0(0)	0(0)	0(0)	0	0(0)	0(0)	0(0)
chr1	35482	35720	intron	1,1	-	239	FAM138A	ENST00000417324,ENST00000461467	Yes	Yes	Yes	Yes	0	0(0)	0(0)	0(0)	0	0(0)	0(0)	0(0)	0	0(0)	0(0)	0(0)
chr1	51995	53281	intron	1	+	1287	XR_948874.1	.	Yes	No	No	Yes	0	0(0)	0(0)	0(0)	0	0(0)	0(0)	0(0)	0	0(0)	0(0)	0(0)
chr1	57654	58699	intron	1	+	1046	OR4G11P	ENST00000642116	No	Yes	Yes	No	0	0(0)	0(0)	0(0)	0	0(0)	0(0)	0(0)	0	0(0)	0(0)	0(0)
chr1	58857	62915	intron	2	+	4059	OR4G11P	ENST00000642116	No	Yes	Yes	No	0	0(0)	0(0)	0(0)	0	0(0)	0(0)	0(0)	0	0(0)	0(0)	0(0)
chr1	65434	65519	intron	1	+	86	OR4F5	ENST00000641515	No	Yes	Yes	No	0	0(0)	0(0)	0(0)	0	0(0)	0(0)	0(0)	0	0(0)	0(0)	0(0)
chr1	65574	69036	intron	2	+	3463	OR4F5	ENST00000641515	No	Yes	Yes	No	0	0(0)	0(0)	0(0)	0	0(0)	0(0)	0(0)	0	0(0)	0(0)	0(0)
chr1	90051	90286	intron	1	-	236	AL627309.3	ENST00000495576	No	Yes	Yes	No	0	0(0)	0(0)	0(0)	0	0(0)	0(0)	0(0)	0	0(0)	0(0)	0(0)
chr1	91630	92090	intron	3	-	461	AL627309.1	ENST00000466430	Yes	Yes	Yes	Yes	0	0(0)	0(0)	0(0)	0	0(0)	0(0)	0(0)	0	0(0)	0(0)	0(0)
chr1	92241	112699	intron	2,3	-	20459	AL627309.1	ENST00000466430,ENST00000477740	Yes	Yes	Yes	No	0	0(0)	0(0)	0(0)	0	0(0)	0(0)	0(0)	0	0(0)	0(0)	0(0)
chr1	92241	120774	intron	2	-	28534	XR_001737584.1	.	Yes	No	No	No	0	0(0)	0(0)	0(0)	0	0(0)	0(0)	0(0)	0	0(0)	0(0)	0(0)
chr1	92241	165883	intron	2,2,2	-	73643	XR_001737580.1	.	Yes	No	No	No	0	0(0)	0(0)	0(0)	0	0(0)	0(0)	0(0)	0	0(0)	0(0)	0(0)
chr1	111358	112699	intron	2	-	1342	AL627309.1	ENST00000471248	No	Yes	Yes	No	0	0(0)	0(0)	0(0)	0	0(0)	0(0)	0(0)	0	0(0)	0(0)	0(0)
chr1	112805	120720	intron	2	-	7916	AL627309.1	ENST00000477740	Yes	Yes	Yes	Yes	0	0(0)	0(0)	0(0)	0	0(0)	0(0)	0(0)	0	0(0)	0(0)	0(0)
chr1	112805	120774	intron	1	-	7970	AL627309.1	ENST00000466430	No	Yes	Yes	No	0	0(0)	0(0)	0(0)	0	0(0)	0(0)	0(0)	0	0(0)	0(0)	0(0)
chr1	112805	129054	intron	1	-	16250	AL627309.1	ENST00000471248	No	Yes	Yes	No	0	0(0)	0(0)	0(0)	0	0(0)	0(0)	0(0)	0	0(0)	0(0)	0(0)
chr1	112805	267302	intron	3	-	154498	XR_001737582.1	.	Yes	No	No	Yes	0	0(0)	0(0)	0(0)	0	0(0)	0(0)	0(0)	0	0(0)	0(0)	0(0)
chr1	120870	120873	intron	3	-	4	AL627309.1	ENST00000610542	No	Yes	Yes	No	0	0(0)	0(0)	0(0)	0	0(0)	0(0)	0(0)	0	0(0)	0(0)	0(0)
chr1	120933	129054	intron	2,1	-	8122	AL627309.1	ENST00000610542,ENST00000477740	No	Yes	Yes	No	0	0(0)	0(0)	0(0)	0	0(0)	0(0)	0(0)	0	0(0)	0(0)	0(0)
chr1	120933	165883	intron	1	-	44951	XR_001737579.1	.	Yes	No	No	Yes	0	0(0)	0(0)	0(0)	0	0(0)	0(0)	0(0)	0	0(0)	0(0)	0(0)
chr1	129224	133373	intron	1,1	-	4150	AL627309.1	ENST00000453576,ENST00000610542	No	Yes	Yes	No	0	0(0)	0(0)	0(0)	0	0(0)	0(0)	0(0)	0	0(0)	0(0)	0(0)
chr1	136270	136854	intron	.	-	585	LOC729737	CHESS	No	No	No	Yes	0	0(0)	0(0)	0(0)	0	0(0)	0(0)	0(0)	0	0(0)	0(0)	0(0)
chr1	136367	136561	intron	.	-	195	LOC729737	CHESS	No	No	No	Yes	0	0(0)	0(0)	0(0)	0	0(0)	0(0)	0(0)	0	0(0)	0(0)	0(0)
chr1	136416	136463	intron	.	-	48	LOC729737	CHESS	No	No	No	Yes	0	0(0)	0(0)	0(0)	0	0(0)	0(0)	0(0)	0	0(0)	0(0)	0(0)
chr1	136464	136610	intron	.	-	147	LOC729737	CHESS	No	No	No	Yes	0	0(0)	0(0)	0(0)	0	0(0)	0(0)	0(0)	0	0(0)	0(0)	0(0)
chr1	136513	136659	intron	.	-	147	LOC729737	CHESS	No	No	No	Yes	0	0(0)	0(0)	0(0)	0	0(0)	0(0)	0(0)	0	0(0)	0(0)	0(0)
chr1	136660	137196	intron	.	-	537	LOC729737	CHESS	No	No	No	Yes	0	0(0)	0(0)	0(0)	0	0(0)	0(0)	0(0)	0	0(0)	0(0)	0(0)
chr1	136709	137196	intron	.	-	488	LOC729737	CHESS	No	No	No	Yes	0	0(0)	0(0)	0(0)	0	0(0)	0(0)	0(0)	0	0(0)	0(0)	0(0)
chr1	136953	137049	intron	.	-	97	LOC729737	CHESS	No	No	No	Yes	0	0(0)	0(0)	0(0)	0	0(0)	0(0)	0(0)	0	0(0)	0(0)	0(0)
chr1	137002	137098	intron	.	-	97	LOC729737	CHESS	No	No	No	Yes	0	0(0)	0(0)	0(0)	0	0(0)	0(0)	0(0)	0	0(0)	0(0)	0(0)
chr1	137002	137147	intron	.	-	146	LOC729737	CHESS	No	No	No	Yes	0	0(0)	0(0)	0(0)	0	0(0)	0(0)	0(0)	0	0(0)	0(0)	0(0)
chr1	137099	137196	intron	.	-	98	LOC729737	CHESS	No	No	No	Yes	0	0(0)	0(0)	0(0)	0	0(0)	0(0)	0(0)	0	0(0)	0(0)	0(0)
chr1	139697	139789	intron	1	-	93	NR_039983.2	.	Yes	No	No	Yes	0	0(0)	0(0)	0(0)	0	0(0)	0(0)	0(0)	0	0(0)	0(0)	0(0)
chr1	139848	140074	intron	1	-	227	AL627309.2	ENST00000493797	Yes	Yes	Yes	Yes	0	0(0)	0(0)	0(0)	0	0(0)	0(0)	0(0)	0	0(0)	0(0)	0(0)
chr1	143012	143855	intron	.	-	844	LOC100996442	CHESS	No	No	No	Yes	0	0(0)	0(0)	0(0)	0	0(0)	0(0)	0(0)	0	0(0)	0(0)	0(0)
chr1	143012	146385	intron	1,2	-	3374	AL627309.5	ENST00000484859,ENST00000490997	No	Yes	Yes	No	0	0(0)	0(0)	0(0)	0	0(0)	0(0)	0(0)	0	0(0)	0(0)	0(0)
chr1	145271	146385	intron	.	-	1115	LOC100996442	CHESS	No	No	No	Yes	0	0(0)	0(0)	0(0)	0	0(0)	0(0)	0(0)	0	0(0)	0(0)	0(0)
chr1	146340	153353	intron	1	-	7014	XR_001737570.1	.	Yes	No	No	Yes	0	0(0)	0(0)	0(0)	0	0(0)	0(0)	0(0)	0	0(0)	0(0)	0(0)
chr1	146340	155766	intron	1,1	-	9427	XR_948887.2	.	Yes	No	No	Yes	0	0(0)	0(0)	0(0)	0	0(0)	0(0)	0(0)	0	0(0)	0(0)	0(0)
chr1	146510	146641	intron	1	-	132	AL627309.5	ENST00000490997	Yes	Yes	Yes	Yes	0	0(0)	0(0)	0(0)	0	0(0)	0(0)	0(0)	0	0(0)	0(0)	0(0)
chr1	146510	153353	intron	1	-	6844	XR_001737567.1	.	Yes	No	No	Yes	0	0(0)	0(0)	0(0)	0	0(0)	0(0)	0(0)	0	0(0)	0(0)	0(0)
chr1	146510	155766	intron	7	-	9257	AL627309.5	ENST00000466557	Yes	Yes	Yes	Yes	0	0(0)	0(0)	0(0)	0	0(0)	0(0)	0(0)	0	0(0)	0(0)	0(0)
chr1	146812	153353	intron	2	-	6542	XR_001737568.1	.	Yes	No	No	Yes	0	0(0)	0(0)	0(0)	0	0(0)	0(0)	0(0)	0	0(0)	0(0)	0(0)
chr1	146812	155766	intron	2	-	8955	XR_001737572.1	.	Yes	No	No	Yes	0	0(0)	0(0)	0(0)	0	0(0)	0(0)	0(0)	0	0(0)	0(0)	0(0)
chr1	149073	153353	intron	1	-	4281	XR_001737569.1	.	Yes	No	No	Yes	0	0(0)	0(0)	0(0)	0	0(0)	0(0)	0(0)	0	0(0)	0(0)	0(0)
chr1	149073	155766	intron	1,1	-	6694	XR_948890.2	.	Yes	No	No	Yes	0	0(0)	0(0)	0(0)	0	0(0)	0(0)	0(0)	0	0(0)	0(0)	0(0)
chr1	152361	153353	intron	1	-	993	XR_001737571.1	.	Yes	No	No	Yes	0	0(0)	0(0)	0(0)	0	0(0)	0(0)	0(0)	0	0(0)	0(0)	0(0)
chr1	152361	155766	intron	1	-	3406	XR_001737573.1	.	Yes	No	No	Yes	0	0(0)	0(0)	0(0)	0	0(0)	0(0)	0(0)	0	0(0)	0(0)	0(0)
chr1	153544	155766	intron	2,2,2,3,2	-	2223	XR_001737570.1	.	Yes	No	No	Yes	0	0(0)	0(0)	0(0)	0	0(0)	0(0)	0(0)	0	0(0)	0(0)	0(0)
chr1	153714	155766	intron	1	-	2053	XR_001737574.1	.	Yes	No	No	Yes	0	0(0)	0(0)	0(0)	0	0(0)	0(0)	0(0)	0	0(0)	0(0)	0(0)
chr1	154018	155766	intron	1,1	-	1749	XR_001737576.1	.	Yes	No	No	Yes	0	0(0)	0(0)	0(0)	0	0(0)	0(0)	0(0)	0	0(0)	0(0)	0(0)
chr1	155832	158592	intron	3,3,2,2,3,2,4,2,2,3,2,3	-	2761	XR_001737567.1	.	Yes	No	No	Yes	0	0(0)	0(0)	0(0)	0	0(0)	0(0)	0(0)	0	0(0)	0(0)	0(0)
chr1	155832	164262	intron	6	-	8431	AL627309.5	ENST00000466557	Yes	Yes	Yes	Yes	0	0(0)	0(0)	0(0)	0	0(0)	0(0)	0(0)	0	0(0)	0(0)	0(0)
chr1	158675	164262	intron	3,3,3,4,3,4,1,4,5,3,4,4,3	-	5588	XR_001737573.1	.	Yes	No	No	Yes	0	0(0)	0(0)	0(0)	0	0(0)	0(0)	0(0)	0	0(0)	0(0)	0(0)
chr1	160691	161313	intron	1	+	623	AL627309.4	ENST00000496488	No	Yes	Yes	No	0	0(0)	0(0)	0(0)	0	0(0)	0(0)	0(0)	0	0(0)	0(0)	0(0)
chr1	164792	165883	intron	5	-	1092	AL627309.5	ENST00000466557	Yes	Yes	Yes	Yes	0	0(0)	0(0)	0(0)	0	0(0)	0(0)	0(0)	0	0(0)	0(0)	0(0)
chr1	165943	167958	intron	3	-	2016	XR_001737580.1	.	Yes	No	No	Yes	0	0(0)	0(0)	0(0)	0	0(0)	0(0)	0(0)	0	0(0)	0(0)	0(0)
chr1	165943	167963	intron	3	-	2021	XR_001737583.1	.	Yes	No	No	Yes	0	0(0)	0(0)	0(0)	0	0(0)	0(0)	0(0)	0	0(0)	0(0)	0(0)
chr1	165943	168099	intron	2,4	-	2157	AL627309.5	ENST00000491962,ENST00000466557	Yes	Yes	Yes	Yes	0.802798	0.969932(10)	0.548047(9)	0.890416(11)	0	0(0)	0(0)	0(0)	0	0(0)	0(0)	0(0)
chr1	168166	168609	intron	1	-	444	AL627309.5	ENST00000491962	No	Yes	Yes	No	0	0(0)	0(0)	0(0)	0	0(0)	0(0)	0(0)	0	0(0)	0(0)	0(0)
chr1	168166	169048	intron	3	-	883	AL627309.5	ENST00000466557	Yes	Yes	Yes	Yes	1.02668	1.3579(14)	0.669835(11)	1.05231(13)	0	0(0)	0(0)	0(0)	0	0(0)	0(0)	0(0)
chr1	169265	172556	intron	2	-	3292	AL627309.5	ENST00000466557	Yes	Yes	Yes	Yes	0	0(0)	0(0)	0(0)	0	0(0)	0(0)	0(0)	0	0(0)	0(0)	0(0)
chr1	172689	173752	intron	1	-	1064	AL627309.5	ENST00000466557	Yes	Yes	Yes	Yes	0	0(0)	0(0)	0(0)	0	0(0)	0(0)	0(0)	0	0(0)	0(0)	0(0)
chr1	181111	182528	intron	1	+	1418	XM_011543808.2	.	Yes	No	No	Yes	0	0(0)	0(0)	0(0)	0	0(0)	0(0)	0(0)	0	0(0)	0(0)	0(0)
chr1	181731	182528	intron	1	+	798	XM_017003009.1	.	Yes	No	No	Yes	0	0(0)	0(0)	0(0)	0	0(0)	0(0)	0(0)	0	0(0)	0(0)	0(0)
chr1	182191	182528	intron	1	+	338	XM_011543807.2	.	Yes	No	No	Yes	0	0(0)	0(0)	0(0)	0	0(0)	0(0)	0(0)	0	0(0)	0(0)	0(0)
chr1	182364	182528	intron	1,1	+	165	XM_017003010.1	.	Yes	No	No	Yes	0	0(0)	0(0)	0(0)	0	0(0)	0(0)	0(0)	0	0(0)	0(0)	0(0)
chr1	182747	182708	intron	.	+	61	LOC102725121	CHESS	No	No	No	Yes	0	0(0)	0(0)	0(0)	0	0(0)	0(0)	0(0)	0	0(0)	0(0)	0(0)
chr1	182747	183113	intron	2,2,2,2	+	367	XM_017003009.1	.	Yes	No	No	Yes	0	0(0)	0(0)	0(0)	0	0(0)	0(0)	0(0)	0	0(0)	0(0)	0(0)
chr1	182747	183131	intron	1	+	385	FO538757.2	ENST00000624431	Yes	Yes	Yes	Yes	0	0(0)	0(0)	0(0)	0	0(0)	0(0)	0(0)	0	0(0)	0(0)	0(0)
chr1	183217	183493	intron	2	+	277	FO538757.2	ENST00000624431	No	Yes	Yes	No	0	0(0)	0(0)	0(0)	0	0(0)	0(0)	0(0)	0	0(0)	0(0)	0(0)
chr1	183241	183921	intron	3,3,3,3,3	+	681	XM_011543808.2	.	Yes	No	No	Yes	0	0(0)	0(0)	0(0)	0	0(0)	0(0)	0(0)	0	0(0)	0(0)	0(0)
chr1	183572	183739	intron	3	+	168	FO538757.2	ENST00000624431	No	Yes	Yes	No	0	0(0)	0(0)	0(0)	0	0(0)	0(0)	0(0)	0	0(0)	0(0)	0(0)
chr1	183902	183980	intron	4	+	79	FO538757.2	ENST00000624431	No	Yes	Yes	No	0	0(0)	0(0)	0(0)	0	0(0)	0(0)	0(0)	0	0(0)	0(0)	0(0)
chr1	185351	185490	intron	9	-	140	FO538757.1	ENST00000623083	Yes	Yes	Yes	Yes	0.19447	0.0969932(1)	0.243576(4)	0.242841(3)	0.0551234	0.063985(7)	0.0655316(7)	0.0358535(4)	0	0(0)	0(0)	0(0)
chr1	185560	186316	intron	8	-	757	FO538757.1	ENST00000623083	Yes	Yes	Yes	Yes	0.262049	0.0969932(1)	0.365365(6)	0.323788(4)	0.0885647	0.0914072(10)	0.0936165(10)	0.0806703(9)	0.178165	0.150585(17)	0.198843(20)	0.185066(19)
chr1	186470	187128	intron	7	-	659	FO538757.1	ENST00000623083	Yes	Yes	Yes	Yes	0.396476	0.581959(6)	0.121788(2)	0.485681(6)	0	0(0)	0(0)	0(0)	0.0603527	0.0442898(5)	0.0198843(2)	0.116884(12)
chr1	187288	187375	intron	6	-	88	FO538757.1	ENST00000623083	No	Yes	Yes	No	0	0(0)	0(0)	0(0)	0	0(0)	0(0)	0(0)	0	0(0)	0(0)	0(0)
chr1	187288	187379	intron	4	-	92	XR_001737556.1	.	Yes	No	No	Yes	0	0(0)	0(0)	0(0)	0.143261	0.191955(21)	0.11234(12)	0.125487(14)	0.0609831	0.0354318(4)	0.0695949(7)	0.0779227(8)
chr1	187578	187754	intron	5	-	177	FO538757.1	ENST00000623083	Yes	Yes	Yes	Yes	1.65653	1.74588(18)	2.00951(33)	1.2142(15)	0.461017	0.539302(59)	0.449359(48)	0.394388(44)	0.582669	0.549193(62)	0.516991(52)	0.681824(70)
chr1	187891	188129	intron	4	-	239	FO538757.1	ENST00000623083	Yes	Yes	Yes	Yes	0	0(0)	0(0)	0(0)	0	0(0)	0(0)	0(0)	0	0(0)	0(0)	0(0)
chr1	188267	188438	intron	3	-	172	FO538757.1	ENST00000623083	Yes	Yes	Yes	Yes	0	0(0)	0(0)	0(0)	0.13786	0.137111(15)	0.177871(19)	0.098597(11)	0.153454	0.186017(21)	0.0795371(8)	0.194807(20)
chr1	188585	188790	intron	2	-	206	FO538757.1	ENST00000623083	Yes	Yes	Yes	Yes	0	0(0)	0(0)	0(0)	0	0(0)	0(0)	0(0)	0	0(0)	0(0)	0(0)
chr1	188903	195262	intron	1	-	6360	FO538757.1	ENST00000623083	Yes	Yes	Yes	Yes	0	0(0)	0(0)	0(0)	0	0(0)	0(0)	0(0)	0	0(0)	0(0)	0(0)
chr1	195417	199836	intron	10	-	4420	XR_001737556.1	.	Yes	No	No	Yes	0	0(0)	0(0)	0(0)	0	0(0)	0(0)	0(0)	0	0(0)	0(0)	0(0)
chr1	200556	201077	intron	1	+	522	XR_001737606.1	.	Yes	No	No	Yes	0	0(0)	0(0)	0(0)	0	0(0)	0(0)	0(0)	0	0(0)	0(0)	0(0)
chr1	201182	201495	intron	2	+	314	XR_001737606.1	.	Yes	No	No	Yes	0	0(0)	0(0)	0(0)	0	0(0)	0(0)	0(0)	0	0(0)	0(0)	0(0)
chr1	259026	261549	intron	3	-	2524	AP006222.1	ENST00000448958	No	Yes	Yes	Yes	0	0(0)	0(0)	0(0)	0	0(0)	0(0)	0(0)	0	0(0)	0(0)	0(0)
chr1	259026	264603	intron	1	-	5578	AP006222.1	ENST00000442116	No	Yes	Yes	No	0	0(0)	0(0)	0(0)	0	0(0)	0(0)	0(0)	0	0(0)	0(0)	0(0)
chr1	259026	267302	intron	2	-	8277	AP006222.1	ENST00000634344	No	Yes	Yes	Yes	0	0(0)	0(0)	0(0)	0	0(0)	0(0)	0(0)	0	0(0)	0(0)	0(0)
chr1	259026	356684	intron	3	-	97659	AP006222.1	ENST00000441866	No	Yes	Yes	No	0	0(0)	0(0)	0(0)	0	0(0)	0(0)	0(0)	0	0(0)	0(0)	0(0)
chr1	261635	267302	intron	2	-	5668	AP006222.1	ENST00000448958	No	Yes	Yes	Yes	0	0(0)	0(0)	0(0)	0	0(0)	0(0)	0(0)	0	0(0)	0(0)	0(0)
chr1	268205	268666	intron	1,3,1	-	462	AP006222.1	ENST00000634344,ENST00000424587,ENST00000448958	No	Yes	Yes	Yes	0	0(0)	0(0)	0(0)	0	0(0)	0(0)	0(0)	0	0(0)	0(0)	0(0)
chr1	268817	289265	intron	2	-	20449	AP006222.1	ENST00000424587	No	Yes	Yes	No	0	0(0)	0(0)	0(0)	0	0(0)	0(0)	0(0)	0	0(0)	0(0)	0(0)
chr1	268817	296215	intron	.	-	27399	LOC100996442	CHESS	No	No	No	Yes	0	0(0)	0(0)	0(0)	0	0(0)	0(0)	0(0)	0	0(0)	0(0)	0(0)
chr1	289371	297344	intron	1	-	7974	AP006222.1	ENST00000424587	No	Yes	Yes	No	0	0(0)	0(0)	0(0)	0	0(0)	0(0)	0(0)	0	0(0)	0(0)	0(0)
chr1	357587	358048	intron	2	-	462	AP006222.1	ENST00000441866	No	Yes	Yes	No	0	0(0)	0(0)	0(0)	0	0(0)	0(0)	0(0)	0	0(0)	0(0)	0(0)
chr1	358184	359344	intron	1	-	1161	AP006222.1	ENST00000441866	No	Yes	Yes	No	0	0(0)	0(0)	0(0)	0	0(0)	0(0)	0(0)	0	0(0)	0(0)	0(0)
chr1	358930	365170	intron	1	+	6241	AL732372.1	ENST00000450983	No	Yes	Yes	No	0	0(0)	0(0)	0(0)	0	0(0)	0(0)	0(0)	0	0(0)	0(0)	0(0)
chr1	358958	365170	intron	1	+	6213	AL732372.1	ENST00000412666	No	Yes	Yes	No	0	0(0)	0(0)	0(0)	0	0(0)	0(0)	0(0)	0	0(0)	0(0)	0(0)
chr1	360169	365170	intron	1	+	5002	AL732372.1	ENST00000635159	No	Yes	Yes	Yes	0	0(0)	0(0)	0(0)	0	0(0)	0(0)	0(0)	0	0(0)	0(0)	0(0)
chr1	365693	366018	intron	1	-	326	AL732372.2	ENST00000431321	No	Yes	Yes	No	0	0(0)	0(0)	0(0)	0	0(0)	0(0)	0(0)	0	0(0)	0(0)	0(0)
chr1	365693	368250	intron	1	-	2558	AL732372.2	ENST00000453935	No	Yes	Yes	Yes	0	0(0)	0(0)	0(0)	0	0(0)	0(0)	0(0)	0	0(0)	0(0)	0(0)
chr1	365693	373143	intron	2	-	7451	AL732372.2	ENST00000440163	No	Yes	Yes	Yes	0	0(0)	0(0)	0(0)	0	0(0)	0(0)	0(0)	0	0(0)	0(0)	0(0)
chr1	373324	379768	intron	1,2	-	6445	AL732372.2	ENST00000440163,ENST00000455207	No	Yes	Yes	Yes	0	0(0)	0(0)	0(0)	0	0(0)	0(0)	0(0)	0	0(0)	0(0)	0(0)
chr1	379871	485039	intron	1	-	105169	AL732372.2	ENST00000455207	No	Yes	Yes	No	0	0(0)	0(0)	0(0)	0	0(0)	0(0)	0(0)	0	0(0)	0(0)	0(0)
chr1	476946	485039	intron	2	-	8094	AL732372.2	ENST00000455464	No	Yes	Yes	No	0	0(0)	0(0)	0(0)	0	0(0)	0(0)	0(0)	0	0(0)	0(0)	0(0)
chr1	485209	489360	intron	1	-	4152	AL732372.2	ENST00000431812	No	Yes	Yes	No	0	0(0)	0(0)	0(0)	0	0(0)	0(0)	0(0)	0	0(0)	0(0)	0(0)
chr1	485209	494991	intron	2	-	9783	AL732372.2	ENST00000601814	No	Yes	Yes	No	0	0(0)	0(0)	0(0)	0	0(0)	0(0)	0(0)	0	0(0)	0(0)	0(0)
chr1	485209	497108	intron	1	-	11900	AL732372.2	ENST00000455464	No	Yes	Yes	No	0	0(0)	0(0)	0(0)	0	0(0)	0(0)	0(0)	0	0(0)	0(0)	0(0)
chr1	489388	489716	intron	1	+	329	CICP7	ENST00000432723	No	Yes	Yes	No	0	0(0)	0(0)	0(0)	0	0(0)	0(0)	0(0)	0	0(0)	0(0)	0(0)
chr1	491990	492767	intron	1	-	778	AL732372.3	ENST00000514436	No	Yes	Yes	No	0	0(0)	0(0)	0(0)	0	0(0)	0(0)	0(0)	0	0(0)	0(0)	0(0)
chr1	492253	492349	intron	.	-	97	LOC100132287	CHESS	No	No	No	Yes	0	0(0)	0(0)	0(0)	0	0(0)	0(0)	0(0)	0	0(0)	0(0)	0(0)
chr1	492302	492349	intron	.	-	48	LOC100132287	CHESS	No	No	No	Yes	0	0(0)	0(0)	0(0)	0	0(0)	0(0)	0(0)	0	0(0)	0(0)	0(0)
chr1	492399	492446	intron	.	-	48	LOC100132287	CHESS	No	No	No	Yes	0	0(0)	0(0)	0(0)	0	0(0)	0(0)	0(0)	0	0(0)	0(0)	0(0)
chr1	494587	496263	intron	1	-	1677	AL732372.2	ENST00000419160	No	Yes	Yes	No	0	0(0)	0(0)	0(0)	0	0(0)	0(0)	0(0)	0	0(0)	0(0)	0(0)
chr1	494899	494991	intron	2,4,2,4	-	93	AL732372.2	ENST00000642074,ENST00000440038,ENST00000423728,ENST00000616311	Yes	Yes	Yes	Yes	0	0(0)	0(0)	0(0)	0	0(0)	0(0)	0(0)	0	0(0)	0(0)	0(0)
chr1	494899	498398	intron	.	-	3500	LOC100132287	CHESS	No	No	No	Yes	0	0(0)	0(0)	0(0)	0	0(0)	0(0)	0(0)	0	0(0)	0(0)	0(0)
chr1	495050	495276	intron	1,1	-	227	AL732372.2	ENST00000601814,ENST00000642074	Yes	Yes	Yes	Yes	0	0(0)	0(0)	0(0)	0	0(0)	0(0)	0(0)	0	0(0)	0(0)	0(0)
chr1	495050	497104	intron	.	-	2055	LOC100132287	CHESS	No	No	No	Yes	0	0(0)	0(0)	0(0)	0	0(0)	0(0)	0(0)	0	0(0)	0(0)	0(0)
chr1	495050	497108	intron	3,3	-	2059	AL732372.2	ENST00000616311,ENST00000440038	No	Yes	Yes	Yes	0	0(0)	0(0)	0(0)	0	0(0)	0(0)	0(0)	0	0(0)	0(0)	0(0)
chr1	495050	498683	intron	1	-	3634	AL732372.2	ENST00000423728	No	Yes	Yes	No	0	0(0)	0(0)	0(0)	0	0(0)	0(0)	0(0)	0	0(0)	0(0)	0(0)
chr1	495474	497108	intron	.	-	1635	LOC100132287	CHESS	No	No	No	Yes	0	0(0)	0(0)	0(0)	0	0(0)	0(0)	0(0)	0	0(0)	0(0)	0(0)
chr1	495477	497108	intron	.	-	1632	LOC100132287	CHESS	No	No	No	Yes	0	0(0)	0(0)	0(0)	0	0(0)	0(0)	0(0)	0	0(0)	0(0)	0(0)
chr1	497229	498072	intron	5	-	844	AL732372.2	ENST00000641845	No	Yes	Yes	No	0	0(0)	0(0)	0(0)	0	0(0)	0(0)	0(0)	0	0(0)	0(0)	0(0)
chr1	497300	498046	intron	3	-	747	AL732372.2	ENST00000601486	No	Yes	Yes	No	0	0(0)	0(0)	0(0)	0	0(0)	0(0)	0(0)	0	0(0)	0(0)	0(0)
chr1	497300	498072	intron	4,2	-	773	AL732372.2	ENST00000641579,ENST00000599771	No	Yes	Yes	No	0	0(0)	0(0)	0(0)	0	0(0)	0(0)	0(0)	0	0(0)	0(0)	0(0)
chr1	497300	498398	intron	2,1,3	-	1099	AL732372.2	ENST00000616311,ENST00000616947,ENST00000641916	No	Yes	Yes	No	0	0(0)	0(0)	0(0)	0	0(0)	0(0)	0(0)	0	0(0)	0(0)	0(0)
chr1	497300	501555	intron	2	-	4256	AL732372.2	ENST00000440038	No	Yes	Yes	No	0	0(0)	0(0)	0(0)	0	0(0)	0(0)	0(0)	0	0(0)	0(0)	0(0)
chr1	498306	498398	intron	2,3,1,2,4	-	93	AL732372.2	ENST00000601486,ENST00000641579,ENST00000599771,ENST00000432964,ENST00000641845	No	Yes	Yes	Yes	0	0(0)	0(0)	0(0)	0	0(0)	0(0)	0(0)	0	0(0)	0(0)	0(0)
chr1	498457	498683	intron	1,1,1	-	227	AL732372.2	ENST00000432964,ENST00000616311,ENST00000601486	No	Yes	Yes	Yes	0	0(0)	0(0)	0(0)	0	0(0)	0(0)	0(0)	0	0(0)	0(0)	0(0)
chr1	498457	501555	intron	3,2,2	-	3099	AL732372.2	ENST00000641845,ENST00000641579,ENST00000641916	No	Yes	Yes	No	0	0(0)	0(0)	0(0)	0	0(0)	0(0)	0(0)	0	0(0)	0(0)	0(0)
chr1	499370	501555	intron	1	-	2186	AL732372.2	ENST00000608420	No	Yes	Yes	No	0	0(0)	0(0)	0(0)	0	0(0)	0(0)	0(0)	0	0(0)	0(0)	0(0)
chr1	501621	502186	intron	2	-	566	AL732372.2	ENST00000641845	No	Yes	Yes	No	0	0(0)	0(0)	0(0)	0	0(0)	0(0)	0(0)	0	0(0)	0(0)	0(0)
chr1	501621	502464	intron	1,1,4,1	-	844	AL732372.2	ENST00000641579,ENST00000641916,ENST00000641063,ENST00000440038	No	Yes	Yes	No	0	0(0)	0(0)	0(0)	0	0(0)	0(0)	0(0)	0	0(0)	0(0)	0(0)
chr1	501621	502861	intron	4	-	1241	AL732372.2	ENST00000641303	No	Yes	Yes	No	0	0(0)	0(0)	0(0)	0	0(0)	0(0)	0(0)	0	0(0)	0(0)	0(0)
chr1	502244	502464	intron	1	-	221	AL732372.2	ENST00000641845	No	Yes	Yes	No	0	0(0)	0(0)	0(0)	0	0(0)	0(0)	0(0)	0	0(0)	0(0)	0(0)
chr1	502662	504979	intron	3	-	2318	AL732372.2	ENST00000641063	No	Yes	Yes	No	0	0(0)	0(0)	0(0)	0	0(0)	0(0)	0(0)	0	0(0)	0(0)	0(0)
chr1	502956	504979	intron	3	-	2024	AL732372.2	ENST00000641303	No	Yes	Yes	No	0	0(0)	0(0)	0(0)	0	0(0)	0(0)	0(0)	0	0(0)	0(0)	0(0)
chr1	504934	514358	intron	1	-	9425	AL732372.2	ENST00000641049	No	Yes	Yes	No	0	0(0)	0(0)	0(0)	0	0(0)	0(0)	0(0)	0	0(0)	0(0)	0(0)
chr1	505104	514358	intron	3,2,2	-	9255	AL732372.2	ENST00000642124,ENST00000641063,ENST00000641303	No	Yes	Yes	No	0	0(0)	0(0)	0(0)	0	0(0)	0(0)	0(0)	0	0(0)	0(0)	0(0)
chr1	514424	517155	intron	1	-	2732	AL732372.2	ENST00000641063	No	Yes	Yes	No	0	0(0)	0(0)	0(0)	0	0(0)	0(0)	0(0)	0	0(0)	0(0)	0(0)
chr1	514424	517184	intron	2,1	-	2761	AL732372.2	ENST00000642124,ENST00000641303	No	Yes	Yes	No	0	0(0)	0(0)	0(0)	0	0(0)	0(0)	0(0)	0	0(0)	0(0)	0(0)
chr1	517267	522858	intron	1	-	5592	AL732372.2	ENST00000642124	No	Yes	Yes	No	0	0(0)	0(0)	0(0)	0	0(0)	0(0)	0(0)	0	0(0)	0(0)	0(0)
chr1	586359	586820	intron	2,5	-	462	AL669831.3	ENST00000417636,ENST00000634833	Yes	Yes	Yes	Yes	0	0(0)	0(0)	0(0)	0	0(0)	0(0)	0(0)	0	0(0)	0(0)	0(0)
chr1	586956	588116	intron	1	-	1161	AL669831.3	ENST00000417636	No	Yes	Yes	Yes	0	0(0)	0(0)	0(0)	0	0(0)	0(0)	0(0)	0	0(0)	0(0)	0(0)
chr1	586956	594628	intron	4	-	7673	AL669831.3	ENST00000634833	No	Yes	Yes	No	0	0(0)	0(0)	0(0)	0	0(0)	0(0)	0(0)	0	0(0)	0(0)	0(0)
chr1	586956	601397	intron	2	-	14442	XM_011542538.1	.	Yes	No	No	Yes	0	0(0)	0(0)	0(0)	0	0(0)	0(0)	0(0)	0	0(0)	0(0)	0(0)
chr1	586956	703684	intron	3	-	116729	AL669831.3	ENST00000419394	No	Yes	Yes	No	0	0(0)	0(0)	0(0)	0	0(0)	0(0)	0(0)	0	0(0)	0(0)	0(0)
chr1	587702	594234	intron	1	+	6533	AC114498.1	ENST00000423796	No	Yes	Yes	No	0	0(0)	0(0)	0(0)	0	0(0)	0(0)	0(0)	0	0(0)	0(0)	0(0)
chr1	587730	594234	intron	1	+	6505	AC114498.1	ENST00000450696	No	Yes	Yes	No	0	0(0)	0(0)	0(0)	0	0(0)	0(0)	0(0)	0	0(0)	0(0)	0(0)
chr1	594757	597298	intron	1	-	2542	AL669831.3	ENST00000357876	No	Yes	Yes	No	0	0(0)	0(0)	0(0)	0	0(0)	0(0)	0(0)	0	0(0)	0(0)	0(0)
chr1	594757	601397	intron	3,4,4,3,5	-	6641	AL669831.3	ENST00000634833,ENST00000634337,ENST00000440196,ENST00000635509,ENST00000641296	No	Yes	Yes	No	0	0(0)	0(0)	0(0)	0	0(0)	0(0)	0(0)	0	0(0)	0(0)	0(0)
chr1	601578	607954	intron	2,3,4,2,3	-	6377	AL669831.3	ENST00000440200,ENST00000634337,ENST00000641296,ENST00000634833,ENST00000440196	Yes	Yes	Yes	Yes	0	0(0)	0(0)	0(0)	0	0(0)	0(0)	0(0)	0	0(0)	0(0)	0(0)
chr1	601578	711710	intron	2	-	110133	AL669831.3	ENST00000635509	No	Yes	Yes	No	0	0(0)	0(0)	0(0)	0	0(0)	0(0)	0(0)	0	0(0)	0(0)	0(0)
chr1	608057	609082	intron	4	-	1026	XM_011542538.1	.	Yes	No	No	Yes	0	0(0)	0(0)	0(0)	0	0(0)	0(0)	0(0)	0	0(0)	0(0)	0(0)
chr1	608057	612740	intron	1,3	-	4684	AL669831.3	ENST00000634833,ENST00000641296	No	Yes	Yes	No	0	0(0)	0(0)	0(0)	0	0(0)	0(0)	0(0)	0	0(0)	0(0)	0(0)
chr1	608057	628918	intron	2	-	20862	AL669831.3	ENST00000440196	No	Yes	Yes	No	0	0(0)	0(0)	0(0)	0	0(0)	0(0)	0(0)	0	0(0)	0(0)	0(0)
chr1	608057	698926	intron	2	-	90870	AL669831.3	ENST00000634337	No	Yes	Yes	No	0	0(0)	0(0)	0(0)	0	0(0)	0(0)	0(0)	0	0(0)	0(0)	0(0)
chr1	608057	720031	intron	1	-	111975	AL669831.3	ENST00000440200	No	Yes	Yes	No	0	0(0)	0(0)	0(0)	0	0(0)	0(0)	0(0)	0	0(0)	0(0)	0(0)
chr1	610751	611111	intron	5	-	361	XM_011542538.1	.	Yes	No	No	Yes	0	0(0)	0(0)	0(0)	0	0(0)	0(0)	0(0)	0	0(0)	0(0)	0(0)
chr1	612865	628918	intron	2	-	16054	AL669831.3	ENST00000641296	No	Yes	Yes	No	0	0(0)	0(0)	0(0)	0	0(0)	0(0)	0(0)	0	0(0)	0(0)	0(0)
chr1	627824	627960	intron	3	-	137	AL669831.3	ENST00000452176	Yes	Yes	Yes	Yes	0	0(0)	0(0)	0(0)	0	0(0)	0(0)	0(0)	0	0(0)	0(0)	0(0)
chr1	628224	628918	intron	2	-	695	AL669831.3	ENST00000452176	Yes	Yes	Yes	Yes	0	0(0)	0(0)	0(0)	0	0(0)	0(0)	0(0)	0	0(0)	0(0)	0(0)
chr1	629007	631130	intron	1,1	-	2124	AL669831.3	ENST00000641296,ENST00000452176	No	Yes	Yes	No	0	0(0)	0(0)	0(0)	0	0(0)	0(0)	0(0)	0	0(0)	0(0)	0(0)
chr1	629007	633043	intron	1	-	4037	AL669831.3	ENST00000440196	No	Yes	Yes	No	0	0(0)	0(0)	0(0)	0	0(0)	0(0)	0(0)	0	0(0)	0(0)	0(0)
chr1	629203	633998	intron	.	-	4796	LOC101928626	CHESS	No	No	No	Yes	0	0(0)	0(0)	0(0)	0	0(0)	0(0)	0(0)	0	0(0)	0(0)	0(0)
chr1	629338	633975	intron	.	-	4638	LOC101928626	CHESS	No	No	No	Yes	0	0(0)	0(0)	0(0)	0	0(0)	0(0)	0(0)	0	0(0)	0(0)	0(0)
chr1	629368	633562	intron	.	-	4195	LOC101928626	CHESS	No	No	No	Yes	0	0(0)	0(0)	0(0)	0	0(0)	0(0)	0(0)	0	0(0)	0(0)	0(0)
chr1	629368	633998	intron	.	-	4631	LOC101928626	CHESS	No	No	No	Yes	0	0(0)	0(0)	0(0)	0	0(0)	0(0)	0(0)	0	0(0)	0(0)	0(0)
chr1	629847	634250	intron	.	-	4404	LOC101928626	CHESS	No	No	No	Yes	0	0(0)	0(0)	0(0)	0	0(0)	0(0)	0(0)	0	0(0)	0(0)	0(0)
chr1	630021	633636	intron	.	-	3616	LOC101928626	CHESS	No	No	No	Yes	0	0(0)	0(0)	0(0)	0	0(0)	0(0)	0(0)	0	0(0)	0(0)	0(0)
chr1	630519	633747	intron	.	-	3229	LOC101928626	CHESS	No	No	No	Yes	0	0(0)	0(0)	0(0)	0	0(0)	0(0)	0(0)	0	0(0)	0(0)	0(0)
chr1	631376	634250	intron	.	-	2875	LOC101928626	CHESS	No	No	No	Yes	0	0(0)	0(0)	0(0)	0	0(0)	0(0)	0(0)	0	0(0)	0(0)	0(0)
chr1	632400	633562	intron	.	-	1163	LOC101928626	CHESS	No	No	No	Yes	0	0(0)	0(0)	0(0)	0	0(0)	0(0)	0(0)	0	0(0)	0(0)	0(0)
chr1	633038	633982	intron	.	-	945	LOC101928626	CHESS	No	No	No	Yes	0	0(0)	0(0)	0(0)	0	0(0)	0(0)	0(0)	0	0(0)	0(0)	0(0)
chr1	686655	690576	intron	.	-	3922	OR4F16	CHESS	No	No	No	Yes	0	0(0)	0(0)	0(0)	0	0(0)	0(0)	0(0)	0	0(0)	0(0)	0(0)
chr1	686655	698926	intron	.	-	12272	OR4F16	CHESS	No	No	No	Yes	0	0(0)	0(0)	0(0)	0	0(0)	0(0)	0(0)	0	0(0)	0(0)	0(0)
chr1	686655	711710	intron	.	-	25056	OR4F16	CHESS	No	No	No	Yes	0	0(0)	0(0)	0(0)	0	0(0)	0(0)	0(0)	0	0(0)	0(0)	0(0)
chr1	686655	711764	intron	.	-	25110	OR4F16	CHESS	No	No	No	Yes	0	0(0)	0(0)	0(0)	0	0(0)	0(0)	0(0)	0	0(0)	0(0)	0(0)
chr1	689080	690576	intron	1	-	1497	XM_017002408.1	.	Yes	No	No	No	0	0(0)	0(0)	0(0)	0	0(0)	0(0)	0(0)	0	0(0)	0(0)	0(0)
chr1	689080	698926	intron	1	-	9847	XM_017002409.1	.	Yes	No	No	No	0	0(0)	0(0)	0(0)	0	0(0)	0(0)	0(0)	0	0(0)	0(0)	0(0)
chr1	689080	711710	intron	1	-	22631	XM_017002410.1	.	Yes	No	No	No	0	0(0)	0(0)	0(0)	0	0(0)	0(0)	0(0)	0	0(0)	0(0)	0(0)
chr1	689080	711764	intron	1	-	22685	XM_017002411.1	.	Yes	No	No	No	0	0(0)	0(0)	0(0)	0	0(0)	0(0)	0(0)	0	0(0)	0(0)	0(0)
chr1	690795	711710	intron	2	-	20916	XM_017002408.1	.	Yes	No	No	Yes	0	0(0)	0(0)	0(0)	0	0(0)	0(0)	0(0)	0	0(0)	0(0)	0(0)
chr1	698960	703684	intron	2	-	4725	XM_017002409.1	.	Yes	No	No	Yes	0	0(0)	0(0)	0(0)	0	0(0)	0(0)	0(0)	0	0(0)	0(0)	0(0)
chr1	698960	711764	intron	4	-	12805	=	ENST00000648019	No	No	Yes	No	0	0(0)	0(0)	0(0)	0	0(0)	0(0)	0(0)	0	0(0)	0(0)	0(0)
chr1	698960	827669	intron	1	-	128710	AL669831.3	ENST00000634337	No	Yes	Yes	No	0	0(0)	0(0)	0(0)	0	0(0)	0(0)	0(0)	0	0(0)	0(0)	0(0)
chr1	702341	703684	intron	2	-	1344	AL669831.3	ENST00000441245	No	Yes	Yes	No	0	0(0)	0(0)	0(0)	0	0(0)	0(0)	0(0)	0	0(0)	0(0)	0(0)
chr1	703790	711710	intron	2	-	7921	AL669831.3	ENST00000419394	No	Yes	Yes	No	0	0(0)	0(0)	0(0)	0	0(0)	0(0)	0(0)	0	0(0)	0(0)	0(0)
chr1	703790	720031	intron	1	-	16242	AL669831.3	ENST00000441245	Yes	Yes	Yes	Yes	0	0(0)	0(0)	0(0)	0	0(0)	0(0)	0(0)	0	0(0)	0(0)	0(0)
chr1	711923	720031	intron	2,1	-	8109	AL669831.3	ENST00000414688,ENST00000419394	No	Yes	Yes	No	0	0(0)	0(0)	0(0)	0	0(0)	0(0)	0(0)	0	0(0)	0(0)	0(0)
chr1	711923	827669	intron	1	-	115747	AL669831.3	ENST00000635509	No	Yes	Yes	No	0	0(0)	0(0)	0(0)	0	0(0)	0(0)	0(0)	0	0(0)	0(0)	0(0)
chr1	720201	724357	intron	1	-	4157	AL669831.3	ENST00000447954	No	Yes	Yes	No	0	0(0)	0(0)	0(0)	0	0(0)	0(0)	0(0)	0	0(0)	0(0)	0(0)
chr1	720201	732016	intron	1	-	11816	AL669831.3	ENST00000414688	No	Yes	Yes	No	0	0(0)	0(0)	0(0)	0	0(0)	0(0)	0(0)	0	0(0)	0(0)	0(0)
chr1	724361	724717	intron	1	+	357	CICP3	ENST00000440782	No	Yes	Yes	No	0	0(0)	0(0)	0(0)	0	0(0)	0(0)	0(0)	0	0(0)	0(0)	0(0)
chr1	724686	727711	intron	.	-	3026	LOC100133331	CHESS	No	No	No	Yes	0	0(0)	0(0)	0(0)	0	0(0)	0(0)	0(0)	0	0(0)	0(0)	0(0)
chr1	727208	727304	intron	.	-	97	LOC100133331	CHESS	No	No	No	Yes	0	0(0)	0(0)	0(0)	0	0(0)	0(0)	0(0)	0	0(0)	0(0)	0(0)
chr1	727256	727304	intron	.	-	49	LOC100133331	CHESS	No	No	No	Yes	0	0(0)	0(0)	0(0)	0	0(0)	0(0)	0(0)	0	0(0)	0(0)	0(0)
chr1	727256	727352	intron	.	-	97	LOC100133331	CHESS	No	No	No	Yes	0	0(0)	0(0)	0(0)	0	0(0)	0(0)	0(0)	0	0(0)	0(0)	0(0)
chr1	729805	729897	intron	1	-	93	NR_028327.1	.	Yes	No	No	Yes	0.809604	0.0969932(1)	1.52235(25)	0.809469(10)	0.125009	0.182814(20)	0.0936165(10)	0.098597(11)	0.148252	0.0797216(9)	0.228669(23)	0.136365(14)
chr1	729805	733306	intron	15	-	3502	AL669831.1	ENST00000506640	No	Yes	Yes	No	0	0(0)	0(0)	0(0)	0	0(0)	0(0)	0(0)	0	0(0)	0(0)	0(0)
chr1	729956	730182	intron	2	-	227	NR_028327.1	.	Yes	No	No	Yes	0	0(0)	0(0)	0(0)	0	0(0)	0(0)	0(0)	0	0(0)	0(0)	0(0)
chr1	732208	732980	intron	1,1,1,1,1,1,1,1	-	773	XR_001737562.1	.	Yes	No	Yes	Yes	0	0(0)	0(0)	0(0)	0	0(0)	0(0)	0(0)	0	0(0)	0(0)	0(0)
chr1	732212	732980	intron	.	-	769	LOC107984841	CHESS	No	No	No	Yes	0	0(0)	0(0)	0(0)	0	0(0)	0(0)	0(0)	0	0(0)	0(0)	0(0)
chr1	733214	733143	intron	.	-	29	LOC107984841	CHESS	No	No	No	Yes	0	0(0)	0(0)	0(0)	0	0(0)	0(0)	0(0)	0	0(0)	0(0)	0(0)
chr1	733214	733306	intron	2,2,2,2,2,2,2,2,1	-	93	XR_001737559.1	.	Yes	No	No	Yes	0	0(0)	0(0)	0(0)	0	0(0)	0(0)	0(0)	0	0(0)	0(0)	0(0)
chr1	733214	736712	intron	.	-	3499	LOC107984841	CHESS	No	No	No	Yes	0	0(0)	0(0)	0(0)	0	0(0)	0(0)	0(0)	0	0(0)	0(0)	0(0)
chr1	733365	735418	intron	3	-	2054	XR_001737564.1	.	Yes	No	No	Yes	0	0(0)	0(0)	0(0)	0	0(0)	0(0)	0(0)	0	0(0)	0(0)	0(0)
chr1	733365	735422	intron	14	-	2058	AL669831.1	ENST00000506640	Yes	Yes	Yes	Yes	0	0(0)	0(0)	0(0)	0	0(0)	0(0)	0(0)	0	0(0)	0(0)	0(0)
chr1	733365	743285	intron	3,3,3,3,3,2,3	-	9921	XR_001737562.1	.	Yes	No	No	Yes	0	0(0)	0(0)	0(0)	0	0(0)	0(0)	0(0)	0	0(0)	0(0)	0(0)
chr1	735614	736360	intron	1	-	747	XR_001737586.1	.	Yes	No	No	Yes	0	0(0)	0(0)	0(0)	0	0(0)	0(0)	0(0)	0	0(0)	0(0)	0(0)
chr1	735614	736386	intron	1	-	773	XR_001737585.1	.	Yes	No	No	Yes	0	0(0)	0(0)	0(0)	0	0(0)	0(0)	0(0)	0	0(0)	0(0)	0(0)
chr1	735614	743179	intron	13	-	7566	AL669831.1	ENST00000506640	No	Yes	Yes	No	0	0(0)	0(0)	0(0)	0	0(0)	0(0)	0(0)	0	0(0)	0(0)	0(0)
chr1	736620	736712	intron	2,2	-	93	XR_001737585.1	.	Yes	No	No	Yes	1.33322	0.775945(8)	2.00951(33)	1.2142(15)	0.28998	0.292503(32)	0.299573(32)	0.277864(31)	0.369611	0.292312(33)	0.397685(40)	0.418835(43)
chr1	736771	738833	intron	3,3	-	2063	XR_001737586.1	.	Yes	No	No	Yes	1.19939	0.678952(7)	1.70503(28)	1.2142(15)	0.268297	0.173674(19)	0.299573(32)	0.331645(37)	0.341468	0.34546(39)	0.338033(34)	0.340912(35)
chr1	736771	740186	intron	.	-	3416	LOC107984841	CHESS	No	No	No	Yes	0	0(0)	0(0)	0(0)	0	0(0)	0(0)	0(0)	0	0(0)	0(0)	0(0)
chr1	739025	739802	intron	.	-	778	LOC107984841	CHESS	No	No	No	Yes	0	0(0)	0(0)	0(0)	0	0(0)	0(0)	0(0)	0	0(0)	0(0)	0(0)
chr1	740036	740128	intron	1	-	93	XR_001737587.1	.	Yes	No	No	Yes	0	0(0)	0(0)	0(0)	0	0(0)	0(0)	0(0)	0	0(0)	0(0)	0(0)
chr1	740187	743285	intron	.	-	3099	LOC107984841	CHESS	No	No	No	Yes	0	0(0)	0(0)	0(0)	0	0(0)	0(0)	0(0)	0	0(0)	0(0)	0(0)
chr1	743351	743916	intron	4,4	-	566	XR_001737560.1	.	Yes	No	No	Yes	0	0(0)	0(0)	0(0)	0	0(0)	0(0)	0(0)	0	0(0)	0(0)	0(0)
chr1	743351	744194	intron	12	-	844	AL669831.1	ENST00000506640	Yes	Yes	Yes	Yes	0	0(0)	0(0)	0(0)	0	0(0)	0(0)	0(0)	0	0(0)	0(0)	0(0)
chr1	743351	744591	intron	4	-	1241	XR_001737563.1	.	Yes	No	No	Yes	0	0(0)	0(0)	0(0)	0	0(0)	0(0)	0(0)	0	0(0)	0(0)	0(0)
chr1	743351	744727	intron	4	-	1377	XR_001737562.1	.	Yes	No	No	Yes	0	0(0)	0(0)	0(0)	0	0(0)	0(0)	0(0)	0	0(0)	0(0)	0(0)
chr1	743351	746694	intron	4	-	3344	XR_001737561.1	.	Yes	No	No	Yes	0	0(0)	0(0)	0(0)	0	0(0)	0(0)	0(0)	0	0(0)	0(0)	0(0)
chr1	743974	744591	intron	5	-	618	XR_001737560.1	.	Yes	No	No	Yes	0	0(0)	0(0)	0(0)	0	0(0)	0(0)	0(0)	0	0(0)	0(0)	0(0)
chr1	743974	744727	intron	5	-	754	XR_001737559.1	.	Yes	No	No	Yes	0	0(0)	0(0)	0(0)	0	0(0)	0(0)	0(0)	0	0(0)	0(0)	0(0)
chr1	744392	744727	intron	11	-	336	AL669831.1	ENST00000506640	Yes	Yes	Yes	Yes	0	0(0)	0(0)	0(0)	0	0(0)	0(0)	0(0)	0	0(0)	0(0)	0(0)
chr1	744826	746694	intron	10	-	1869	AL669831.1	ENST00000506640	No	Yes	Yes	No	0	0(0)	0(0)	0(0)	0	0(0)	0(0)	0(0)	0	0(0)	0(0)	0(0)
chr1	746819	756076	intron	9	-	9258	AL669831.1	ENST00000506640	No	Yes	Yes	No	0	0(0)	0(0)	0(0)	0	0(0)	0(0)	0(0)	0	0(0)	0(0)	0(0)
chr1	756142	758966	intron	8	-	2825	AL669831.1	ENST00000506640	No	Yes	Yes	No	1.80577	0.775945(8)	2.37487(39)	2.26651(28)	0.0578456	0.063985(7)	0.0468083(5)	0.0627436(7)	0.166777	0.186017(21)	0.129248(13)	0.185066(19)
chr1	757690	764513	intron	.	-	6824	LOC100288069	CHESS	No	No	No	Yes	0	0(0)	0(0)	0(0)	0	0(0)	0(0)	0(0)	0	0(0)	0(0)	0(0)
chr1	759124	764722	intron	7	-	5599	AL669831.1	ENST00000506640	No	Yes	Yes	No	0	0(0)	0(0)	0(0)	0	0(0)	0(0)	0(0)	0	0(0)	0(0)	0(0)
chr1	761155	761777	intron	1	+	623	AL669831.2	ENST00000422528	No	Yes	Yes	No	0	0(0)	0(0)	0(0)	0	0(0)	0(0)	0(0)	0	0(0)	0(0)	0(0)
chr1	764514	764722	intron	.	-	209	LOC100288069	CHESS	No	No	No	Yes	0	0(0)	0(0)	0(0)	0	0(0)	0(0)	0(0)	0	0(0)	0(0)	0(0)
chr1	764801	765143	intron	4	-	343	AL669831.1	ENST00000428504	No	Yes	Yes	No	0	0(0)	0(0)	0(0)	0	0(0)	0(0)	0(0)	0	0(0)	0(0)	0(0)
chr1	764966	765226	intron	.	-	261	LOC100288069	CHESS	No	No	No	Yes	0	0(0)	0(0)	0(0)	0	0(0)	0(0)	0(0)	0	0(0)	0(0)	0(0)
chr1	765248	766328	intron	3,6	-	1081	AL669831.1	ENST00000428504,ENST00000506640	Yes	Yes	Yes	Yes	0	0(0)	0(0)	0(0)	0	0(0)	0(0)	0(0)	0	0(0)	0(0)	0(0)
chr1	766388	768547	intron	5,2	-	2160	AL669831.1	ENST00000506640,ENST00000428504	Yes	Yes	Yes	Yes	0	0(0)	0(0)	0(0)	0	0(0)	0(0)	0(0)	0	0(0)	0(0)	0(0)
chr1	768614	769496	intron	4	-	883	AL669831.1	ENST00000506640	Yes	Yes	Yes	Yes	0	0(0)	0(0)	0(0)	0	0(0)	0(0)	0(0)	0	0(0)	0(0)	0(0)
chr1	768614	774170	intron	1	-	5557	AL669831.1	ENST00000428504	No	Yes	Yes	No	0	0(0)	0(0)	0(0)	0	0(0)	0(0)	0(0)	0	0(0)	0(0)	0(0)
chr1	769713	772975	intron	3	-	3263	AL669831.1	ENST00000506640	Yes	Yes	Yes	Yes	1.30259	1.4549(15)	1.40056(23)	1.05231(13)	0	0(0)	0(0)	0(0)	0	0(0)	0(0)	0(0)
chr1	773108	774170	intron	2	-	1063	AL669831.1	ENST00000506640	Yes	Yes	Yes	Yes	0	0(0)	0(0)	0(0)	0	0(0)	0(0)	0(0)	0.135872	0.132869(15)	0.0994213(10)	0.175326(18)
chr1	774281	778283	intron	1	-	4003	AL669831.1	ENST00000506640	Yes	Yes	Yes	Yes	0.267397	0.193986(2)	0.365365(6)	0.242841(3)	0	0(0)	0(0)	0(0)	0	0(0)	0(0)	0(0)
chr1	774281	778558	intron	.	-	4278	LOC100288069	CHESS	No	No	No	Yes	0	0(0)	0(0)	0(0)	0	0(0)	0(0)	0(0)	0	0(0)	0(0)	0(0)
chr1	779093	781936	intron	1,1,1,1	+	2844	AL669831.5	ENST00000434264,ENST00000609830,ENST00000589899,ENST00000457084	No	Yes	Yes	Yes	0	0(0)	0(0)	0(0)	0	0(0)	0(0)	0(0)	0	0(0)	0(0)	0(0)
chr1	779093	786392	intron	.	+	7300	LOC105378580	CHESS	No	No	No	Yes	0	0(0)	0(0)	0(0)	0	0(0)	0(0)	0(0)	0	0(0)	0(0)	0(0)
chr1	779093	803566	intron	1	+	24474	XR_001737592.1	.	Yes	No	No	Yes	0	0(0)	0(0)	0(0)	0	0(0)	0(0)	0(0)	0	0(0)	0(0)	0(0)
chr1	779093	803918	intron	1	+	24826	AL669831.5	ENST00000429505	Yes	Yes	Yes	Yes	0	0(0)	0(0)	0(0)	0	0(0)	0(0)	0(0)	0	0(0)	0(0)	0(0)
chr1	779093	803950	intron	1	+	24858	XR_001737593.1	.	Yes	No	No	Yes	0	0(0)	0(0)	0(0)	0	0(0)	0(0)	0(0)	0	0(0)	0(0)	0(0)
chr1	782044	783110	intron	2	+	1067	AL669831.5	ENST00000589899	No	Yes	Yes	No	0	0(0)	0(0)	0(0)	0	0(0)	0(0)	0(0)	0	0(0)	0(0)	0(0)
chr1	782137	783110	intron	2	+	974	AL669831.5	ENST00000609830	No	Yes	Yes	Yes	0	0(0)	0(0)	0(0)	0	0(0)	0(0)	0(0)	0	0(0)	0(0)	0(0)
chr1	782137	784369	intron	2	+	2233	AL669831.5	ENST00000434264	No	Yes	Yes	Yes	0	0(0)	0(0)	0(0)	0	0(0)	0(0)	0(0)	0	0(0)	0(0)	0(0)
chr1	783364	784369	intron	3,3	+	1006	AL669831.5	ENST00000589899,ENST00000609830	No	Yes	Yes	Yes	0	0(0)	0(0)	0(0)	0	0(0)	0(0)	0(0)	0	0(0)	0(0)	0(0)
chr1	784494	786392	intron	1	+	1899	AL669831.5	ENST00000586928	No	Yes	Yes	Yes	0	0(0)	0(0)	0(0)	0	0(0)	0(0)	0(0)	0	0(0)	0(0)	0(0)
chr1	784494	792881	intron	1,1	+	8388	AL669831.5	ENST00000586288,ENST00000590848	No	Yes	Yes	No	0	0(0)	0(0)	0(0)	0	0(0)	0(0)	0(0)	0	0(0)	0(0)	0(0)
chr1	784494	795469	intron	1	+	10976	AL669831.5	ENST00000585745	No	Yes	Yes	No	0	0(0)	0(0)	0(0)	0	0(0)	0(0)	0(0)	0	0(0)	0(0)	0(0)
chr1	784494	801606	intron	1	+	17113	AL669831.5	ENST00000585768	No	Yes	Yes	No	0	0(0)	0(0)	0(0)	0	0(0)	0(0)	0(0)	0	0(0)	0(0)	0(0)
chr1	784494	803566	intron	1	+	19073	AL669831.5	ENST00000587530	No	Yes	Yes	No	0	0(0)	0(0)	0(0)	0	0(0)	0(0)	0(0)	0	0(0)	0(0)	0(0)
chr1	784494	803918	intron	1,1,1	+	19425	AL669831.5	ENST00000593022,ENST00000588951,ENST00000591440	No	Yes	Yes	No	0	0(0)	0(0)	0(0)	0	0(0)	0(0)	0(0)	0	0(0)	0(0)	0(0)
chr1	784494	803921	intron	1	+	19428	AL669831.5	ENST00000589531	No	Yes	Yes	No	0	0(0)	0(0)	0(0)	0	0(0)	0(0)	0(0)	0	0(0)	0(0)	0(0)
chr1	793042	795469	intron	2,2	+	2428	AL669831.5	ENST00000586288,ENST00000590848	No	Yes	Yes	No	0	0(0)	0(0)	0(0)	0	0(0)	0(0)	0(0)	0	0(0)	0(0)	0(0)
chr1	795583	803566	intron	3	+	7984	AL669831.5	ENST00000586288	No	Yes	Yes	No	0	0(0)	0(0)	0(0)	0	0(0)	0(0)	0(0)	0	0(0)	0(0)	0(0)
chr1	795583	803950	intron	3	+	8368	AL669831.5	ENST00000590848	No	Yes	Yes	No	0	0(0)	0(0)	0(0)	0	0(0)	0(0)	0(0)	0	0(0)	0(0)	0(0)
chr1	801164	805798	intron	4	-	4635	AL669831.4	ENST00000447500	No	Yes	Yes	No	0	0(0)	0(0)	0(0)	0	0(0)	0(0)	0(0)	0	0(0)	0(0)	0(0)
chr1	803668	803918	intron	2	+	251	AL669831.5	ENST00000587530	Yes	Yes	Yes	Yes	0	0(0)	0(0)	0(0)	0	0(0)	0(0)	0(0)	0	0(0)	0(0)	0(0)
chr1	803668	803950	intron	4	+	283	AL669831.5	ENST00000586288	No	Yes	Yes	No	0	0(0)	0(0)	0(0)	0	0(0)	0(0)	0(0)	0	0(0)	0(0)	0(0)
chr1	804223	804775	intron	2,2,2,5,3,2,4	+	553	AL669831.5	ENST00000429505,ENST00000589531,ENST00000593022,ENST00000586288,ENST00000587530,ENST00000591440,ENST00000590848	Yes	Yes	Yes	Yes	0	0(0)	0(0)	0(0)	0	0(0)	0(0)	0(0)	0	0(0)	0(0)	0(0)
chr1	804223	807216	intron	2	+	2994	AL669831.5	ENST00000588951	No	Yes	Yes	No	0	0(0)	0(0)	0(0)	0	0(0)	0(0)	0(0)	0	0(0)	0(0)	0(0)
chr1	804967	806385	intron	3	+	1419	AL669831.5	ENST00000593022	No	Yes	Yes	No	0	0(0)	0(0)	0(0)	0	0(0)	0(0)	0(0)	0	0(0)	0(0)	0(0)
chr1	804967	807216	intron	3,1,1,6	+	2250	AL669831.5	ENST00000589531,ENST00000412115,ENST00000443772,ENST00000586288	Yes	Yes	Yes	Yes	0	0(0)	0(0)	0(0)	0	0(0)	0(0)	0(0)	0	0(0)	0(0)	0(0)
chr1	805892	808573	intron	3,2	-	2682	AL669831.4	ENST00000447500,ENST00000590817	No	Yes	Yes	No	1.43264	0.872938(9)	1.64414(27)	1.78083(22)	0.319402	0.365629(40)	0.234041(25)	0.358535(40)	0.231472	0.30117(34)	0.178958(18)	0.214287(22)
chr1	807324	809621	intron	2	+	2298	AL669831.5	ENST00000412115	No	Yes	Yes	No	0	0(0)	0(0)	0(0)	0	0(0)	0(0)	0(0)	0	0(0)	0(0)	0(0)
chr1	807324	809657	intron	3	+	2334	AL669831.5	ENST00000588951	Yes	Yes	Yes	Yes	0	0(0)	0(0)	0(0)	0	0(0)	0(0)	0(0)	0	0(0)	0(0)	0(0)
chr1	808624	810066	intron	1,2	-	1443	AL669831.4	ENST00000590817,ENST00000447500	No	Yes	Yes	No	1.03324	0.484966(5)	1.40056(23)	1.2142(15)	0.331176	0.420473(46)	0.196595(21)	0.376461(42)	0.272252	0.354318(40)	0.228669(23)	0.233768(24)
chr1	810171	817372	intron	1	-	7202	AL669831.4	ENST00000447500	No	Yes	Yes	No	0.278095	0.387973(4)	0.365365(6)	0.0809469(1)	0	0(0)	0(0)	0(0)	0	0(0)	0(0)	0(0)
chr1	818203	818722	intron	1	+	520	FAM87B	ENST00000326734	Yes	Yes	Yes	Yes	0	0(0)	0(0)	0(0)	0	0(0)	0(0)	0(0)	0	0(0)	0(0)	0(0)
chr1	825553	847653	intron	1	+	22101	LINC01128	ENST00000624927	No	Yes	Yes	No	0	0(0)	0(0)	0(0)	0	0(0)	0(0)	0(0)	0	0(0)	0(0)	0(0)
chr1	826924	829002	intron	1	+	2079	LINC01128	ENST00000623808	No	Yes	Yes	No	0	0(0)	0(0)	0(0)	0	0(0)	0(0)	0(0)	0	0(0)	0(0)	0(0)
chr1	827776	829002	intron	1,1,1,1,1,1,1,1,1,1	+	1227	LINC01128	ENST00000609139,ENST00000609009,ENST00000623070,ENST00000445118,ENST00000416570,ENST00000448975,ENST00000608189,ENST00000441765,ENST00000610067,ENST00000449005	Yes	Yes	Yes	Yes	0.688423	0.484966(5)	0.608941(10)	0.971363(12)	0.580239	0.484458(53)	0.664677(71)	0.591582(66)	0.676003	0.602341(68)	0.656181(66)	0.769487(79)
chr1	827850	829002	intron	1	+	1153	NR_047525.1	.	Yes	No	No	Yes	0	0(0)	0(0)	0(0)	0	0(0)	0(0)	0(0)	0	0(0)	0(0)	0(0)
chr1	827854	829002	intron	1	+	1149	LINC01128	ENST00000622921	No	Yes	Yes	Yes	0	0(0)	0(0)	0(0)	0	0(0)	0(0)	0(0)	0	0(0)	0(0)	0(0)
chr1	829105	841199	intron	2,2	+	12095	LINC01128	ENST00000609139,ENST00000441765	Yes	Yes	Yes	Yes	0	0(0)	0(0)	0(0)	0.174171	0.146252(16)	0.205956(22)	0.170304(19)	0.19653	0.265739(30)	0.119306(12)	0.204547(21)
chr1	829105	847653	intron	2,2,2,2,2,2	+	18549	LINC01128	ENST00000609009,ENST00000416570,ENST00000449005,ENST00000448975,ENST00000610067,ENST00000608189	Yes	Yes	Yes	Yes	0.301064	0.193986(2)	0.304471(5)	0.404734(5)	0.211352	0.146252(16)	0.299573(32)	0.188231(21)	0.169637	0.203733(23)	0.159074(16)	0.146105(15)
chr1	829105	851926	intron	2,2,2,2	+	22822	LINC01128	ENST00000622921,ENST00000623070,ENST00000623808,ENST00000445118	Yes	Yes	Yes	Yes	0	0(0)	0(0)	0(0)	0.0642195	0.063985(7)	0.0748932(8)	0.0537802(6)	0.0838565	0.132869(15)	0.0894792(9)	0.029221(3)
chr1	829105	852670	intron	2	+	23566	NR_047524.1	.	Yes	No	No	Yes	0	0(0)	0(0)	0(0)	0	0(0)	0(0)	0(0)	0	0(0)	0(0)	0(0)
chr1	831678	841199	intron	1	+	9522	LINC01128	ENST00000415295	No	Yes	Yes	No	0	0(0)	0(0)	0(0)	0	0(0)	0(0)	0(0)	0	0(0)	0(0)	0(0)
chr1	841374	851926	intron	3	+	10553	LINC01128	ENST00000609139	No	Yes	Yes	No	0	0(0)	0(0)	0(0)	0	0(0)	0(0)	0(0)	0	0(0)	0(0)	0(0)
chr1	847807	849483	intron	3,3,3,2	+	1677	LINC01128	ENST00000608189,ENST00000610067,ENST00000609009,ENST00000624927	No	Yes	Yes	Yes	0	0(0)	0(0)	0(0)	0	0(0)	0(0)	0(0)	0	0(0)	0(0)	0(0)
chr1	847807	850180	intron	3	+	2374	LINC01128	ENST00000448975	No	Yes	Yes	No	0	0(0)	0(0)	0(0)	0	0(0)	0(0)	0(0)	0	0(0)	0(0)	0(0)
chr1	847807	851926	intron	3,3	+	4120	LINC01128	ENST00000416570,ENST00000449005	Yes	Yes	Yes	Yes	0	0(0)	0(0)	0(0)	0.177499	0.219377(24)	0.196595(21)	0.116524(13)	0.251001	0.230307(26)	0.318148(32)	0.204547(21)
chr1	849603	850177	intron	4	+	575	LINC01128	ENST00000609009	No	Yes	Yes	No	0	0(0)	0(0)	0(0)	0	0(0)	0(0)	0(0)	0	0(0)	0(0)	0(0)
chr1	849603	850180	intron	4	+	578	LINC01128	ENST00000608189	No	Yes	Yes	No	0	0(0)	0(0)	0(0)	0	0(0)	0(0)	0(0)	0	0(0)	0(0)	0(0)
chr1	849603	851926	intron	4	+	2324	LINC01128	ENST00000610067	No	Yes	Yes	Yes	0	0(0)	0(0)	0(0)	0	0(0)	0(0)	0(0)	0	0(0)	0(0)	0(0)
chr1	850352	851926	intron	5,5,4	+	1575	LINC01128	ENST00000608189,ENST00000609009,ENST00000448975	No	Yes	Yes	No	0	0(0)	0(0)	0(0)	0	0(0)	0(0)	0(0)	0	0(0)	0(0)	0(0)
chr1	852111	852670	intron	4,1,4,3	+	560	LINC01128	ENST00000449005,ENST00000425657,ENST00000416570,ENST00000445118	Yes	Yes	Yes	Yes	0.226801	0.193986(2)	0.243576(4)	0.242841(3)	0.585493	0.557584(61)	0.580422(62)	0.618472(69)	0.562844	0.575767(65)	0.596528(60)	0.516238(53)
chr1	852111	853390	intron	3	+	1280	LINC01128	ENST00000623070	Yes	Yes	Yes	Yes	0	0(0)	0(0)	0(0)	0	0(0)	0(0)	0(0)	0	0(0)	0(0)	0(0)
chr1	852767	853390	intron	5,4	+	624	LINC01128	ENST00000449005,ENST00000445118	Yes	Yes	Yes	Yes	0.342512	0.581959(6)	0.121788(2)	0.323788(4)	0.210128	0.182814(20)	0.196595(21)	0.250974(28)	0.272686	0.265739(30)	0.338033(34)	0.214287(22)
chr1	855122	856448	intron	.	+	1327	LINC01128	CHESS	No	No	No	Yes	0	0(0)	0(0)	0(0)	0	0(0)	0(0)	0(0)	0	0(0)	0(0)	0(0)
chr1	855137	856448	intron	.	+	1312	LINC01128	CHESS	No	No	No	Yes	0	0(0)	0(0)	0(0)	0	0(0)	0(0)	0(0)	0	0(0)	0(0)	0(0)
chr1	861274	865259	intron	1,1	+	3986	XR_001737607.1	.	Yes	No	No	Yes	0	0(0)	0(0)	0(0)	0	0(0)	0(0)	0(0)	0	0(0)	0(0)	0(0)
chr1	865500	867419	intron	2	+	1920	XR_001737608.1	.	Yes	No	No	Yes	0	0(0)	0(0)	0(0)	0	0(0)	0(0)	0(0)	0	0(0)	0(0)	0(0)
chr1	868531	868626	intron	3	-	96	FAM41C	ENST00000432963	No	Yes	Yes	No	0	0(0)	0(0)	0(0)	0	0(0)	0(0)	0(0)	0	0(0)	0(0)	0(0)
chr1	868676	869527	intron	2	-	852	FAM41C	ENST00000432963	No	Yes	Yes	No	0	0(0)	0(0)	0(0)	0	0(0)	0(0)	0(0)	0	0(0)	0(0)	0(0)
chr1	868676	874111	intron	2	-	5436	FAM41C	ENST00000446136	Yes	Yes	Yes	Yes	0	0(0)	0(0)	0(0)	0	0(0)	0(0)	0(0)	0	0(0)	0(0)	0(0)
chr1	868676	875039	intron	2	-	6364	FAM41C	ENST00000427857	No	Yes	Yes	Yes	0	0(0)	0(0)	0(0)	0	0(0)	0(0)	0(0)	0	0(0)	0(0)	0(0)
chr1	869576	870085	intron	1	-	510	FAM41C	ENST00000432963	No	Yes	Yes	No	0	0(0)	0(0)	0(0)	0	0(0)	0(0)	0(0)	0	0(0)	0(0)	0(0)
chr1	874592	875046	intron	4	-	455	AL669831.6	ENST00000635557	No	Yes	Yes	No	0	0(0)	0(0)	0(0)	0	0(0)	0(0)	0(0)	0	0(0)	0(0)	0(0)
chr1	875156	875525	intron	3	-	370	AL669831.6	ENST00000635557	No	Yes	Yes	No	0	0(0)	0(0)	0(0)	0	0(0)	0(0)	0(0)	0	0(0)	0(0)	0(0)
chr1	875156	876745	intron	1,1	-	1590	FAM41C	ENST00000446136,ENST00000427857	Yes	Yes	Yes	Yes	0	0(0)	0(0)	0(0)	0	0(0)	0(0)	0(0)	0	0(0)	0(0)	0(0)
chr1	875626	876526	intron	2	-	901	AL669831.6	ENST00000635557	No	Yes	Yes	No	0	0(0)	0(0)	0(0)	0	0(0)	0(0)	0(0)	0	0(0)	0(0)	0(0)
chr1	876612	876754	intron	1	-	143	AL669831.6	ENST00000635557	No	Yes	Yes	No	0	0(0)	0(0)	0(0)	0	0(0)	0(0)	0(0)	0	0(0)	0(0)	0(0)
chr1	904958	915749	intron	1	+	10792	AL645608.7	ENST00000607769	No	Yes	Yes	No	0	0(0)	0(0)	0(0)	0	0(0)	0(0)	0(0)	0	0(0)	0(0)	0(0)
chr1	905988	908065	intron	1	+	2078	XR_001737589.1	.	Yes	No	No	Yes	0	0(0)	0(0)	0(0)	0	0(0)	0(0)	0(0)	0	0(0)	0(0)	0(0)
chr1	905988	908100	intron	1	+	2113	XR_001737588.1	.	Yes	No	No	Yes	0	0(0)	0(0)	0(0)	0	0(0)	0(0)	0(0)	0	0(0)	0(0)	0(0)
chr1	908213	911944	intron	2,2	+	3732	XR_001737589.1	.	Yes	No	No	Yes	0	0(0)	0(0)	0(0)	0	0(0)	0(0)	0(0)	0	0(0)	0(0)	0(0)
chr1	911474	911944	intron	1	+	471	AL645608.3	ENST00000448179	No	Yes	Yes	No	0	0(0)	0(0)	0(0)	0	0(0)	0(0)	0(0)	0	0(0)	0(0)	0(0)
chr1	914445	914802	intron	1	+	358	AL645608.5	ENST00000398216	No	Yes	Yes	No	0.373991	0.290979(3)	0.426259(7)	0.404734(5)	0	0(0)	0(0)	0(0)	0	0(0)	0(0)	0(0)
chr1	915472	915749	intron	3,3	+	278	XR_001737588.1	.	Yes	No	No	Yes	0.34166	0.193986(2)	0.426259(7)	0.404734(5)	0	0(0)	0(0)	0(0)	0.0625575	0.0797216(9)	0.0397685(4)	0.0681824(7)
chr1	915950	917881	intron	4,4	+	1932	XR_001737588.1	.	Yes	No	No	Yes	0	0(0)	0(0)	0(0)	0	0(0)	0(0)	0(0)	0	0(0)	0(0)	0(0)
chr1	916434	916748	intron	.	+	315	LOC284600	CHESS	No	No	No	Yes	0	0(0)	0(0)	0(0)	0	0(0)	0(0)	0(0)	0	0(0)	0(0)	0(0)
chr1	916869	917881	intron	.	+	1013	LOC284600	CHESS	No	No	No	Yes	0	0(0)	0(0)	0(0)	0	0(0)	0(0)	0(0)	0	0(0)	0(0)	0(0)
chr1	917487	918021	intron	1	-	535	AL645608.1	ENST00000432961	No	Yes	Yes	No	0	0(0)	0(0)	0(0)	0	0(0)	0(0)	0(0)	0	0(0)	0(0)	0(0)
chr1	917721	918021	intron	3	-	301	AL645608.1	ENST00000417705	Yes	Yes	Yes	Yes	0	0(0)	0(0)	0(0)	0	0(0)	0(0)	0(0)	0	0(0)	0(0)	0(0)
chr1	917949	918090	intron	.	-	142	LOC100130417	CHESS	No	No	No	Yes	0	0(0)	0(0)	0(0)	0	0(0)	0(0)	0(0)	0	0(0)	0(0)	0(0)
chr1	918072	919969	intron	.	+	1898	LOC284600	CHESS	No	No	No	Yes	0	0(0)	0(0)	0(0)	0	0(0)	0(0)	0(0)	0	0(0)	0(0)	0(0)
chr1	918111	918824	intron	2	-	714	AL645608.1	ENST00000417705	No	Yes	Yes	No	0	0(0)	0(0)	0(0)	0	0(0)	0(0)	0(0)	0	0(0)	0(0)	0(0)
chr1	918116	918824	intron	2	-	709	NR_122045.1	.	Yes	No	No	Yes	0	0(0)	0(0)	0(0)	0	0(0)	0(0)	0(0)	0	0(0)	0(0)	0(0)
chr1	918176	918824	intron	2	-	649	NR_026874.2	.	Yes	No	No	Yes	0	0(0)	0(0)	0(0)	0	0(0)	0(0)	0(0)	0	0(0)	0(0)	0(0)
chr1	918916	919334	intron	1	-	419	AL645608.1	ENST00000417705	Yes	Yes	Yes	Yes	0	0(0)	0(0)	0(0)	0	0(0)	0(0)	0(0)	0	0(0)	0(0)	0(0)
chr1	920082	920220	intron	5	+	139	XR_001737589.1	.	Yes	No	No	Yes	0	0(0)	0(0)	0(0)	0	0(0)	0(0)	0(0)	0	0(0)	0(0)	0(0)
chr1	923462	923455	intron	.	-	93	LOC107985728	CHESS	No	No	No	Yes	0	0(0)	0(0)	0(0)	0	0(0)	0(0)	0(0)	0	0(0)	0(0)	0(0)
chr1	923462	923615	intron	1	-	154	XM_017003065.1	.	Yes	No	No	Yes	0	0(0)	0(0)	0(0)	0	0(0)	0(0)	0(0)	0	0(0)	0(0)	0(0)
chr1	923462	924650	intron	.	-	1189	LOC107985728	CHESS	No	No	No	Yes	0	0(0)	0(0)	0(0)	0	0(0)	0(0)	0(0)	0	0(0)	0(0)	0(0)
chr1	923462	925517	intron	.	-	2056	LOC107985728	CHESS	No	No	No	Yes	0	0(0)	0(0)	0(0)	0	0(0)	0(0)	0(0)	0	0(0)	0(0)	0(0)
chr1	924753	924877	intron	2	-	125	XM_017003065.1	.	Yes	No	No	Yes	0	0(0)	0(0)	0(0)	0	0(0)	0(0)	0(0)	0	0(0)	0(0)	0(0)
chr1	924949	925897	intron	.	+	949	SAMD11	CHESS	No	No	No	Yes	0	0(0)	0(0)	0(0)	0	0(0)	0(0)	0(0)	0	0(0)	0(0)	0(0)
chr1	924949	925921	intron	1	+	973	SAMD11	ENST00000420190	No	Yes	Yes	Yes	0.946458	0.387973(4)	0.913412(15)	1.53799(19)	1.40154	1.49908(164)	1.44169(154)	1.26383(141)	1.35293	1.18697(134)	1.36207(137)	1.50975(155)
chr1	925190	925921	intron	1	+	732	SAMD11	ENST00000437963	No	Yes	Yes	Yes	0.193135	0.193986(2)	0.304471(5)	0.0809469(1)	0.0617036	0.0548443(6)	0.11234(12)	0.0179267(2)	0	0(0)	0(0)	0(0)
chr1	925801	925921	intron	1,1,1,1,1,1,1,1,1	+	121	SAMD11	ENST00000342066,ENST00000618779,ENST00000618323,ENST00000616125,ENST00000616016,ENST00000620200,ENST00000622503,ENST00000617307,ENST00000618181	Yes	Yes	Yes	Yes	0	0(0)	0(0)	0(0)	0	0(0)	0(0)	0(0)	0	0(0)	0(0)	0(0)
chr1	926014	925941	intron	.	+	27	SAMD11	CHESS	No	No	No	Yes	0	0(0)	0(0)	0(0)	0	0(0)	0(0)	0(0)	0	0(0)	0(0)	0(0)
chr1	926014	930154	intron	2,2,2,2,2,2,2,2,2,2,2	+	4141	SAMD11	ENST00000420190,ENST00000616125,ENST00000618323,ENST00000618181,ENST00000618779,ENST00000342066,ENST00000620200,ENST00000616016,ENST00000437963,ENST00000622503,ENST00000617307	Yes	Yes	Yes	Yes	2.62705	1.84287(19)	2.55755(42)	3.48072(43)	1.63488	1.62705(178)	1.82552(195)	1.45207(162)	1.60905	1.70959(193)	1.47144(148)	1.64612(169)
chr1	930337	931038	intron	1,3,3,3,3,3,3,3,3,3,3	+	702	SAMD11	ENST00000341065,ENST00000622503,ENST00000616125,ENST00000620200,ENST00000618323,ENST00000420190,ENST00000617307,ENST00000437963,ENST00000618779,ENST00000342066,ENST00000616016	Yes	Yes	Yes	Yes	1.42704	0.775945(8)	1.40056(23)	2.10462(26)	2.06995	2.14807(235)	2.34977(251)	1.712(191)	2.1707	2.1702(245)	2.28669(230)	2.05521(211)
chr1	930337	935771	intron	3	+	5435	SAMD11	ENST00000618181	No	Yes	Yes	No	0	0(0)	0(0)	0(0)	0	0(0)	0(0)	0(0)	0	0(0)	0(0)	0(0)
chr1	931090	935771	intron	4,4,4,4,2,4,4,4,4,4	+	4682	SAMD11	ENST00000616016,ENST00000616125,ENST00000618323,ENST00000622503,ENST00000341065,ENST00000617307,ENST00000618779,ENST00000420190,ENST00000342066,ENST00000437963	Yes	Yes	Yes	Yes	2.3526	1.26091(13)	3.04471(50)	2.75219(34)	2.4704	2.28518(250)	3.13615(335)	1.98987(222)	2.41262	2.63967(298)	2.43582(245)	2.16235(222)
chr1	931090	942409	intron	4	+	11320	SAMD11	ENST00000620200	No	Yes	Yes	No	0	0(0)	0(0)	0(0)	0	0(0)	0(0)	0(0)	0	0(0)	0(0)	0(0)
chr1	935806	941171	intron	5	+	5366	SAMD11	ENST00000618323	No	Yes	Yes	No	0	0(0)	0(0)	0(0)	0	0(0)	0(0)	0(0)	0	0(0)	0(0)	0(0)
chr1	935897	939039	intron	3,4,5,5,5,5,5,5,5	+	3143	SAMD11	ENST00000341065,ENST00000618181,ENST00000342066,ENST00000618779,ENST00000616125,ENST00000617307,ENST00000420190,ENST00000622503,ENST00000616016	Yes	Yes	Yes	Yes	3.09535	2.13385(22)	2.86202(47)	4.29019(53)	1.42077	1.2797(140)	1.42297(152)	1.55963(174)	1.48877	1.48814(168)	1.3223(133)	1.65586(170)
chr1	939130	939271	intron	5,6,6	+	142	SAMD11	ENST00000618181,ENST00000622503,ENST00000616125	No	Yes	Yes	Yes	0.615741	0.387973(4)	0.730729(12)	0.728522(9)	0.759503	0.822665(90)	0.720847(77)	0.734996(82)	0.636999	0.593483(67)	0.60647(61)	0.711045(73)
chr1	939130	939274	intron	6,6,6,4,6	+	145	SAMD11	ENST00000420190,ENST00000342066,ENST00000617307,ENST00000341065,ENST00000616016	Yes	Yes	Yes	Yes	1.01003	0.678952(7)	1.21788(20)	1.13326(14)	0.877565	0.63985(70)	1.1234(120)	0.869447(97)	1.02192	1.08067(122)	0.864966(87)	1.12014(115)
chr1	939130	941143	intron	6	+	2014	SAMD11	ENST00000618779	No	Yes	Yes	No	0	0(0)	0(0)	0(0)	0	0(0)	0(0)	0(0)	0	0(0)	0(0)	0(0)
chr1	939413	941143	intron	7,5	+	1731	SAMD11	ENST00000617307,ENST00000341065	No	Yes	Yes	Yes	0.547918	0.387973(4)	0.365365(6)	0.890416(11)	0.45588	0.402192(44)	0.571061(61)	0.394388(44)	0.586129	0.646631(73)	0.546817(55)	0.56494(58)
chr1	939413	942409	intron	7,6	+	2997	SAMD11	ENST00000616125,ENST00000618181	No	Yes	Yes	No	0	0(0)	0(0)	0(0)	0	0(0)	0(0)	0(0)	0	0(0)	0(0)	0(0)
chr1	939461	941143	intron	1,7,7	+	1683	SAMD11	ENST00000455979,ENST00000342066,ENST00000622503	Yes	Yes	Yes	Yes	0.233485	0.193986(2)	0.182682(3)	0.323788(4)	0.183016	0.12797(14)	0.205956(22)	0.215121(24)	0.190625	0.248023(28)	0.119306(12)	0.204547(21)
chr1	939461	942135	intron	7	+	2675	SAMD11	ENST00000616016	No	Yes	Yes	No	0	0(0)	0(0)	0(0)	0	0(0)	0(0)	0(0)	0	0(0)	0(0)	0(0)
chr1	940463	941143	intron	1	+	681	SAMD11	ENST00000478729	No	Yes	Yes	Yes	0	0(0)	0(0)	0(0)	0	0(0)	0(0)	0(0)	0	0(0)	0(0)	0(0)
chr1	941231	942409	intron	8	+	1179	SAMD11	ENST00000617307	No	Yes	Yes	No	0	0(0)	0(0)	0(0)	0	0(0)	0(0)	0(0)	0	0(0)	0(0)	0(0)
chr1	941307	942135	intron	2,2,6,7,8,8,1,6	+	829	SAMD11	ENST00000478729,ENST00000455979,ENST00000618323,ENST00000618779,ENST00000622503,ENST00000342066,ENST00000474461,ENST00000341065	Yes	Yes	Yes	Yes	0.37241	0.387973(4)	0.243576(4)	0.485681(6)	0.588893	0.539302(59)	0.617869(66)	0.609509(68)	0.645036	0.726352(82)	0.526933(53)	0.681824(70)
chr1	942252	942409	intron	7,2,9,7,3,1,8,9,8	+	158	SAMD11	ENST00000341065,ENST00000474461,ENST00000622503,ENST00000618323,ENST00000455979,ENST00000466827,ENST00000616016,ENST00000342066,ENST00000618779	Yes	Yes	Yes	Yes	0.421271	0.290979(3)	0.487153(8)	0.485681(6)	0.52038	0.447895(49)	0.674039(72)	0.439205(49)	0.493922	0.575767(65)	0.487164(49)	0.418835(43)
chr1	942489	942558	intron	10,1,8,8,7,10,4,9,5,8,9,3,9	+	70	SAMD11	ENST00000342066,ENST00000464948,ENST00000341065,ENST00000616125,ENST00000618181,ENST00000622503,ENST00000455979,ENST00000617307,ENST00000620200,ENST00000618323,ENST00000618779,ENST00000474461,ENST00000616016	Yes	Yes	Yes	Yes	0.968099	0.775945(8)	1.15699(19)	0.971363(12)	0.552744	0.493599(54)	0.617869(66)	0.546765(61)	0.516128	0.593483(67)	0.497107(50)	0.457796(47)
chr1	943059	943252	intron	10,9,11,10,10,9,11,5,8,6,9	+	194	SAMD11	ENST00000618779,ENST00000341065,ENST00000342066,ENST00000617307,ENST00000616016,ENST00000618323,ENST00000622503,ENST00000455979,ENST00000618181,ENST00000620200,ENST00000616125	Yes	Yes	Yes	Yes	0.671041	0.290979(3)	0.669835(11)	1.05231(13)	1.05283	1.0786(118)	1.27318(136)	0.806703(90)	1.33316	1.37298(155)	1.27259(128)	1.35391(139)
chr1	943378	943697	intron	10,12,11,9,6,7,12,10,11,11,10	+	320	SAMD11	ENST00000616125,ENST00000342066,ENST00000617307,ENST00000618181,ENST00000455979,ENST00000620200,ENST00000622503,ENST00000618323,ENST00000618779,ENST00000616016,ENST00000341065	Yes	Yes	Yes	Yes	0.858826	0.387973(4)	0.974306(16)	1.2142(15)	1.66197	1.70931(187)	1.59148(170)	1.68511(188)	1.74957	1.54128(174)	1.73987(175)	1.96755(202)
chr1	943809	943907	intron	10,13,12,11,13,12,12,11,11,8	+	99	SAMD11	ENST00000618181,ENST00000342066,ENST00000616016,ENST00000618323,ENST00000622503,ENST00000618779,ENST00000617307,ENST00000341065,ENST00000616125,ENST00000620200	Yes	Yes	Yes	Yes	1.3664	1.26091(13)	1.70503(28)	1.13326(14)	1.82043	1.91041(209)	1.9285(206)	1.62237(181)	1.77695	1.87789(212)	1.68022(169)	1.77274(182)
chr1	944801	945041	intron	16,4	-	241	NOC2L	ENST00000477976,ENST00000483767	No	Yes	Yes	Yes	0.905869	0.872938(9)	1.0352(17)	0.809469(10)	2.35904	2.47713(271)	2.35914(252)	2.24084(250)	2.37824	2.85226(322)	2.23698(225)	2.04547(210)
chr1	944801	945056	intron	18	-	256	NOC2L	ENST00000327044	Yes	Yes	Yes	Yes	1.34002	1.64888(17)	1.15699(19)	1.2142(15)	5.00722	4.872(533)	5.13019(548)	5.01949(560)	4.86362	4.7833(540)	4.75234(478)	5.05524(519)
chr1	944820	945056	intron	.	-	237	NOC2L	CHESS	No	No	No	Yes	0	0(0)	0(0)	0(0)	0	0(0)	0(0)	0(0)	0	0(0)	0(0)	0(0)
chr1	945147	945517	intron	15,17,3	-	371	NOC2L	ENST00000477976,ENST00000327044,ENST00000483767	Yes	Yes	Yes	Yes	3.35085	4.07371(42)	2.98381(49)	2.99503(37)	9.26556	9.01275(986)	10.0357(1072)	8.74825(976)	9.62598	9.92977(1121)	9.27601(933)	9.67216(993)
chr1	945423	945517	intron	1	-	95	NOC2L	ENST00000496938	No	Yes	Yes	No	0	0(0)	0(0)	0(0)	0	0(0)	0(0)	0(0)	0	0(0)	0(0)	0(0)
chr1	945654	946172	intron	16,2,14	-	519	NOC2L	ENST00000327044,ENST00000483767,ENST00000477976	Yes	Yes	Yes	Yes	3.11164	2.42483(25)	3.1056(51)	3.8045(47)	8.94232	8.63798(945)	9.74548(1041)	8.44349(942)	9.82441	9.69946(1095)	10.1211(1018)	9.65267(991)
chr1	946287	946401	intron	15,1,13	-	115	NOC2L	ENST00000327044,ENST00000483767,ENST00000477976	Yes	Yes	Yes	Yes	2.6527	2.42483(25)	2.86202(47)	2.67125(33)	5.62083	5.13708(562)	6.56252(701)	5.1629(576)	6.23712	6.65232(751)	6.26354(630)	5.7955(595)
chr1	946546	948130	intron	14,12	-	1585	NOC2L	ENST00000327044,ENST00000477976	Yes	Yes	Yes	Yes	3.00178	2.61882(27)	3.95812(65)	2.42841(30)	4.46561	4.07676(446)	4.80253(513)	4.51754(504)	4.50001	4.70357(531)	4.3646(439)	4.43185(455)
chr1	948233	948489	intron	13,11	-	257	NOC2L	ENST00000327044,ENST00000477976	Yes	Yes	Yes	Yes	4.09665	2.61882(27)	6.02852(99)	3.64261(45)	4.6967	4.5338(496)	4.87742(521)	4.67888(522)	5.17196	5.42993(613)	5.03072(506)	5.05524(519)
chr1	948604	951126	intron	10,12	-	2523	NOC2L	ENST00000477976,ENST00000327044	Yes	Yes	Yes	Yes	3.36568	3.10378(32)	3.83633(63)	3.15693(39)	4.3736	3.89395(426)	5.13955(549)	4.0873(456)	4.81198	5.00474(565)	4.44413(447)	4.98705(512)
chr1	951239	951999	intron	11,9	-	761	NOC2L	ENST00000327044,ENST00000477976	Yes	Yes	Yes	Yes	2.57515	1.26091(13)	2.98381(49)	3.48072(43)	4.19844	4.23215(463)	4.22211(451)	4.14108(462)	4.46511	4.93388(557)	4.1757(420)	4.28575(440)
chr1	952140	952411	intron	10,8	-	272	NOC2L	ENST00000327044,ENST00000477976	Yes	Yes	Yes	Yes	1.209	0.484966(5)	1.76593(29)	1.3761(17)	5.37108	5.53014(605)	5.62635(601)	4.95674(553)	5.85926	6.26257(707)	5.60736(564)	5.70784(586)
chr1	952601	953174	intron	7,9	-	574	NOC2L	ENST00000477976,ENST00000327044	Yes	Yes	Yes	Yes	2.39222	1.74588(18)	2.43576(40)	2.99503(37)	5.47541	4.99997(547)	6.27231(670)	5.15394(575)	5.71828	5.7311(647)	5.67696(571)	5.7468(590)
chr1	953289	953781	intron	6,8	-	493	NOC2L	ENST00000477976,ENST00000327044	Yes	Yes	Yes	Yes	0.888725	0.193986(2)	1.09609(18)	1.3761(17)	2.20827	2.12065(232)	2.42467(259)	2.0795(232)	2.66954	3.21544(363)	2.44576(246)	2.34742(241)
chr1	953309	953781	intron	.	-	473	NOC2L	CHESS	No	No	No	Yes	0	0(0)	0(0)	0(0)	0	0(0)	0(0)	0(0)	0	0(0)	0(0)	0(0)
chr1	953893	954003	intron	7,5	-	111	NOC2L	ENST00000327044,ENST00000477976	Yes	Yes	Yes	Yes	1.37952	1.26091(13)	1.33967(22)	1.53799(19)	4.30295	4.06762(445)	4.50296(481)	4.33827(484)	4.73849	5.13761(580)	4.79211(482)	4.28575(440)
chr1	954083	954463	intron	.	-	381	NOC2L	CHESS	No	No	No	Yes	0	0(0)	0(0)	0(0)	0	0(0)	0(0)	0(0)	0	0(0)	0(0)	0(0)
chr1	954083	955922	intron	6	-	1840	NOC2L	ENST00000327044	Yes	Yes	Yes	Yes	2.6386	2.90979(30)	2.49666(41)	2.50935(31)	5.85111	5.44787(596)	6.2255(665)	5.87997(656)	6.23184	6.65232(751)	6.4425(648)	5.60069(575)
chr1	954524	955922	intron	6,4	-	1399	NOC2L	ENST00000487214,ENST00000477976	No	Yes	Yes	Yes	0.255364	0.0969932(1)	0.426259(7)	0.242841(3)	0.338287	0.329066(36)	0.318296(34)	0.367498(41)	0.344286	0.354318(40)	0.318148(32)	0.360392(37)
chr1	956014	956094	intron	5,5,3	-	81	NOC2L	ENST00000487214,ENST00000327044,ENST00000477976	Yes	Yes	Yes	Yes	1.51176	0.969932(10)	1.21788(20)	2.34746(29)	5.53328	5.70381(624)	5.60763(599)	5.28839(590)	6.35616	5.93483(670)	6.89984(694)	6.23382(640)
chr1	956216	956893	intron	2,4,4	-	678	NOC2L	ENST00000477976,ENST00000487214,ENST00000327044	Yes	Yes	Yes	Yes	3.45209	3.58875(37)	2.80113(46)	3.9664(49)	10.737	10.8226(1184)	11.2059(1197)	10.1824(1136)	11.2115	11.1522(1259)	11.1153(1118)	11.367(1167)
chr1	957026	957098	intron	1,3,3	-	73	NOC2L	ENST00000477976,ENST00000327044,ENST00000487214	Yes	Yes	Yes	Yes	4.39626	6.01358(62)	3.77543(62)	3.39977(42)	8.57725	8.59228(940)	8.46293(904)	8.67654(968)	9.47059	9.76147(1102)	8.99763(905)	9.65267(991)
chr1	957044	957098	intron	.	-	55	NOC2L	CHESS	No	No	No	Yes	0	0(0)	0(0)	0(0)	0	0(0)	0(0)	0(0)	0	0(0)	0(0)	0(0)
chr1	957274	958720	intron	.	-	1447	NOC2L	CHESS	No	No	No	Yes	0	0(0)	0(0)	0(0)	0	0(0)	0(0)	0(0)	0	0(0)	0(0)	0(0)
chr1	957274	958928	intron	2,2	-	1655	NOC2L	ENST00000327044,ENST00000487214	Yes	Yes	Yes	Yes	2.45895	1.3579(14)	2.86202(47)	3.15693(39)	7.60286	7.47711(818)	8.31315(888)	7.01832(783)	8.44204	8.75166(988)	8.46075(851)	8.1137(833)
chr1	959082	959214	intron	1,1,1	-	133	NOC2L	ENST00000469563,ENST00000327044,ENST00000487214	Yes	Yes	Yes	Yes	3.284	3.10378(32)	3.1056(51)	3.64261(45)	3.72854	3.60144(394)	3.81955(408)	3.76461(420)	4.14468	4.10123(463)	4.07627(410)	4.25653(437)
chr1	959106	959214	intron	.	-	109	NOC2L	CHESS	No	No	No	Yes	0	0(0)	0(0)	0(0)	0	0(0)	0(0)	0(0)	0	0(0)	0(0)	0(0)
chr1	959137	959214	intron	.	-	78	NOC2L	CHESS	No	No	No	Yes	0	0(0)	0(0)	0(0)	0	0(0)	0(0)	0(0)	0	0(0)	0(0)	0(0)
chr1	959241	959214	intron	.	-	73	NOC2L	CHESS	No	No	No	Yes	0	0(0)	0(0)	0(0)	0	0(0)	0(0)	0(0)	0	0(0)	0(0)	0(0)
chr1	960700	962081	intron	1	+	1382	KLHL17	ENST00000622660	No	Yes	Yes	No	0	0(0)	0(0)	0(0)	0	0(0)	0(0)	0(0)	0	0(0)	0(0)	0(0)
chr1	960801	961292	intron	1	+	492	KLHL17	ENST00000338591	Yes	Yes	Yes	Yes	0.14719	0.0969932(1)	0.182682(3)	0.161894(2)	0	0(0)	0(0)	0(0)	0	0(0)	0(0)	0(0)
chr1	961553	961628	intron	2	+	76	KLHL17	ENST00000338591	Yes	Yes	Yes	Yes	0.389185	0.193986(2)	0.730729(12)	0.242841(3)	0.161276	0.164533(18)	0.131063(14)	0.188231(21)	0.225432	0.283455(32)	0.159074(16)	0.233768(24)
chr1	961751	961825	intron	1,3	+	75	KLHL17	ENST00000463212,ENST00000338591	Yes	Yes	Yes	Yes	1.49791	1.4549(15)	1.09609(18)	1.94273(24)	0.376	0.411332(45)	0.411913(44)	0.304754(34)	0.44657	0.425182(48)	0.427512(43)	0.487017(50)
chr1	962048	962285	intron	4,4,4,4,4	+	238	XR_426605.3	.	Yes	No	No	Yes	0.187786	0.0969932(1)	0.304471(5)	0.161894(2)	0	0(0)	0(0)	0(0)	0.0599662	0.0620057(7)	0.0497107(5)	0.0681824(7)
chr1	962048	962354	intron	4	+	307	KLHL17	ENST00000338591	Yes	Yes	Yes	Yes	0.912553	0.872938(9)	0.974306(16)	0.890416(11)	0.201681	0.201096(22)	0.22468(24)	0.179267(20)	0.177282	0.177159(20)	0.198843(20)	0.155845(16)
chr1	962472	962703	intron	2,5	+	232	KLHL17	ENST00000622660,ENST00000338591	Yes	Yes	Yes	Yes	1.44734	0.775945(8)	1.46146(24)	2.10462(26)	0.372965	0.219377(24)	0.496168(53)	0.403351(45)	0.350688	0.363176(41)	0.347975(35)	0.340912(35)
chr1	962918	963031	intron	1	+	114	KLHL17	ENST00000466300	Yes	Yes	Yes	Yes	0.60456	0.678952(7)	0.487153(8)	0.647575(8)	0	0(0)	0(0)	0(0)	0.0610504	0.0354318(4)	0.0795371(8)	0.0681824(7)
chr1	962918	963108	intron	6,3	+	191	KLHL17	ENST00000338591,ENST00000622660	Yes	Yes	Yes	Yes	1.48345	1.55189(16)	1.52235(25)	1.3761(17)	0.282972	0.338207(37)	0.205956(22)	0.304754(34)	0.323948	0.372034(42)	0.27838(28)	0.321431(33)
chr1	963254	963336	intron	2,7,4	+	83	KLHL17	ENST00000466300,ENST00000338591,ENST00000622660	Yes	Yes	Yes	Yes	1.23391	1.06692(11)	1.33967(22)	1.29515(16)	0.41296	0.438755(48)	0.477444(51)	0.322681(36)	0.418887	0.380892(43)	0.437454(44)	0.438315(45)
chr1	963505	963919	intron	3,5,8	+	415	KLHL17	ENST00000466300,ENST00000622660,ENST00000338591	Yes	Yes	Yes	Yes	1.52805	1.26091(13)	1.46146(24)	1.86178(23)	0.444264	0.566725(62)	0.308935(33)	0.457132(51)	0.452016	0.540335(61)	0.357917(36)	0.457796(47)
chr1	964009	964106	intron	6,9,4,1	+	98	KLHL17	ENST00000622660,ENST00000338591,ENST00000466300,ENST00000481067	Yes	Yes	Yes	Yes	2.85422	3.39476(35)	2.49666(41)	2.67125(33)	0.672015	0.712976(78)	0.711486(76)	0.591582(66)	0.83239	0.726352(82)	0.864966(87)	0.905851(93)
chr1	964168	964348	intron	7,5	+	181	KLHL17	ENST00000622660,ENST00000466300	Yes	Yes	Yes	Yes	1.28764	1.55189(16)	1.33967(22)	0.971363(12)	0.320344	0.265081(29)	0.346381(37)	0.349571(39)	0.311079	0.354318(40)	0.208785(21)	0.370133(38)
chr1	964181	964348	intron	10	+	168	KLHL17	ENST00000338591	Yes	Yes	Yes	Yes	0.5749	0.387973(4)	0.365365(6)	0.971363(12)	0.410118	0.338207(37)	0.533614(57)	0.358535(40)	0.403824	0.425182(48)	0.347975(35)	0.438315(45)
chr1	964531	964962	intron	11,8	+	432	KLHL17	ENST00000338591,ENST00000622660	Yes	Yes	Yes	Yes	0.93503	0.678952(7)	0.426259(7)	1.69988(21)	0.533417	0.585006(64)	0.477444(51)	0.537802(60)	0.671823	0.646631(73)	0.735718(74)	0.633122(65)
chr1	966615	966531	intron	.	+	16	PLEKHN1	CHESS	No	No	No	Yes	0	0(0)	0(0)	0(0)	0	0(0)	0(0)	0(0)	0	0(0)	0(0)	0(0)
chr1	966615	966703	intron	1,1,1	+	89	PLEKHN1	ENST00000379409,ENST00000379407,ENST00000379410	Yes	Yes	Yes	Yes	0	0(0)	0(0)	0(0)	0	0(0)	0(0)	0(0)	0	0(0)	0(0)	0(0)
chr1	966804	970276	intron	2,2,2	+	3473	PLEKHN1	ENST00000379407,ENST00000379410,ENST00000379409	Yes	Yes	Yes	Yes	0	0(0)	0(0)	0(0)	0	0(0)	0(0)	0(0)	0	0(0)	0(0)	0(0)
chr1	970424	970520	intron	3,3,3	+	97	PLEKHN1	ENST00000379407,ENST00000379409,ENST00000379410	Yes	Yes	Yes	Yes	0	0(0)	0(0)	0(0)	0	0(0)	0(0)	0(0)	0	0(0)	0(0)	0(0)
chr1	970602	970685	intron	4,4,4	+	84	PLEKHN1	ENST00000379410,ENST00000379407,ENST00000379409	Yes	Yes	Yes	Yes	0	0(0)	0(0)	0(0)	0	0(0)	0(0)	0(0)	0	0(0)	0(0)	0(0)
chr1	970759	970878	intron	5,5	+	120	PLEKHN1	ENST00000379410,ENST00000379407	Yes	Yes	Yes	Yes	0	0(0)	0(0)	0(0)	0	0(0)	0(0)	0(0)	0	0(0)	0(0)	0(0)
chr1	971007	971076	intron	6,1,5	+	70	PLEKHN1	ENST00000379407,ENST00000480267,ENST00000379409	Yes	Yes	Yes	Yes	0	0(0)	0(0)	0(0)	0	0(0)	0(0)	0(0)	0	0(0)	0(0)	0(0)
chr1	971007	971112	intron	6	+	106	PLEKHN1	ENST00000379410	Yes	Yes	Yes	Yes	0	0(0)	0(0)	0(0)	0	0(0)	0(0)	0(0)	0	0(0)	0(0)	0(0)
chr1	971209	971323	intron	7,2,6,7	+	115	PLEKHN1	ENST00000379407,ENST00000480267,ENST00000379409,ENST00000379410	Yes	Yes	Yes	Yes	0	0(0)	0(0)	0(0)	0	0(0)	0(0)	0(0)	0	0(0)	0(0)	0(0)
chr1	971220	971323	intron	6	+	104	XM_017002479.1	.	Yes	No	No	Yes	0	0(0)	0(0)	0(0)	0	0(0)	0(0)	0(0)	0	0(0)	0(0)	0(0)
chr1	971405	972074	intron	8,7,8	+	670	PLEKHN1	ENST00000379407,ENST00000379409,ENST00000379410	Yes	Yes	Yes	Yes	0	0(0)	0(0)	0(0)	0	0(0)	0(0)	0(0)	0	0(0)	0(0)	0(0)
chr1	972145	972074	intron	.	+	29	PLEKHN1	CHESS	No	No	No	Yes	0	0(0)	0(0)	0(0)	0	0(0)	0(0)	0(0)	0	0(0)	0(0)	0(0)
chr1	972151	972287	intron	9,9,8	+	137	PLEKHN1	ENST00000379407,ENST00000379410,ENST00000379409	Yes	Yes	Yes	Yes	0	0(0)	0(0)	0(0)	0	0(0)	0(0)	0(0)	0	0(0)	0(0)	0(0)
chr1	972425	972860	intron	10,10,9	+	436	PLEKHN1	ENST00000379407,ENST00000379410,ENST00000379409	Yes	Yes	Yes	Yes	0	0(0)	0(0)	0(0)	0	0(0)	0(0)	0(0)	0	0(0)	0(0)	0(0)
chr1	972425	972894	intron	9,9,9	+	470	XM_017002478.1	.	Yes	No	No	Yes	0	0(0)	0(0)	0(0)	0	0(0)	0(0)	0(0)	0	0(0)	0(0)	0(0)
chr1	973011	973185	intron	11,10	+	175	PLEKHN1	ENST00000379410,ENST00000379409	Yes	Yes	Yes	Yes	0	0(0)	0(0)	0(0)	0	0(0)	0(0)	0(0)	0	0(0)	0(0)	0(0)
chr1	973011	973499	intron	11	+	489	PLEKHN1	ENST00000379407	Yes	Yes	Yes	Yes	0	0(0)	0(0)	0(0)	0	0(0)	0(0)	0(0)	0	0(0)	0(0)	0(0)
chr1	973011	973832	intron	10,10	+	822	XM_017002476.1	.	Yes	No	No	Yes	0	0(0)	0(0)	0(0)	0	0(0)	0(0)	0(0)	0	0(0)	0(0)	0(0)
chr1	973327	973499	intron	12,11	+	173	PLEKHN1	ENST00000379410,ENST00000379409	Yes	Yes	Yes	Yes	0	0(0)	0(0)	0(0)	0	0(0)	0(0)	0(0)	0	0(0)	0(0)	0(0)
chr1	973327	973832	intron	11,11	+	506	XM_017002475.1	.	Yes	No	No	Yes	0	0(0)	0(0)	0(0)	0	0(0)	0(0)	0(0)	0	0(0)	0(0)	0(0)
chr1	973513	973499	intron	.	+	86	PLEKHN1	CHESS	No	No	No	Yes	0	0(0)	0(0)	0(0)	0	0(0)	0(0)	0(0)	0	0(0)	0(0)	0(0)
chr1	973641	973832	intron	1,12,13,12	+	192	PLEKHN1	ENST00000491024,ENST00000379409,ENST00000379410,ENST00000379407	Yes	Yes	Yes	Yes	0	0(0)	0(0)	0(0)	0	0(0)	0(0)	0(0)	0	0(0)	0(0)	0(0)
chr1	974052	974315	intron	13,13,2,14	+	264	PLEKHN1	ENST00000379407,ENST00000379409,ENST00000491024,ENST00000379410	Yes	Yes	Yes	Yes	0	0(0)	0(0)	0(0)	0	0(0)	0(0)	0(0)	0	0(0)	0(0)	0(0)
chr1	974362	974315	intron	.	+	53	PLEKHN1	CHESS	No	No	No	Yes	0	0(0)	0(0)	0(0)	0	0(0)	0(0)	0(0)	0	0(0)	0(0)	0(0)
chr1	974365	974441	intron	3,14,15,14	+	77	PLEKHN1	ENST00000491024,ENST00000379407,ENST00000379410,ENST00000379409	Yes	Yes	Yes	Yes	0	0(0)	0(0)	0(0)	0	0(0)	0(0)	0(0)	0	0(0)	0(0)	0(0)
chr1	974589	975711	intron	4	+	1123	PLEKHN1	ENST00000491024	No	Yes	Yes	No	0	0(0)	0(0)	0(0)	0	0(0)	0(0)	0(0)	0	0(0)	0(0)	0(0)
chr1	976270	976171	intron	.	-	1	PERM1	CHESS	No	No	No	Yes	0	0(0)	0(0)	0(0)	0	0(0)	0(0)	0(0)	0	0(0)	0(0)	0(0)
chr1	976270	976174	intron	.	-	4	PERM1	CHESS	No	No	No	Yes	0	0(0)	0(0)	0(0)	0	0(0)	0(0)	0(0)	0	0(0)	0(0)	0(0)
chr1	976270	976498	intron	2,4,1	-	229	PERM1	ENST00000433179,ENST00000341290,ENST00000479361	Yes	Yes	Yes	Yes	0	0(0)	0(0)	0(0)	0	0(0)	0(0)	0(0)	0	0(0)	0(0)	0(0)
chr1	976270	976641	intron	.	-	372	PERM1	CHESS	No	No	No	Yes	0	0(0)	0(0)	0(0)	0	0(0)	0(0)	0(0)	0	0(0)	0(0)	0(0)
chr1	976293	976498	intron	.	-	206	PERM1	CHESS	No	No	No	Yes	0	0(0)	0(0)	0(0)	0	0(0)	0(0)	0(0)	0	0(0)	0(0)	0(0)
chr1	976559	976641	intron	.	-	83	PERM1	CHESS	No	No	No	Yes	0	0(0)	0(0)	0(0)	0	0(0)	0(0)	0(0)	0	0(0)	0(0)	0(0)
chr1	976559	978880	intron	2	-	2322	XM_017002585.1	.	Yes	No	No	Yes	0	0(0)	0(0)	0(0)	0	0(0)	0(0)	0(0)	0	0(0)	0(0)	0(0)
chr1	976625	978288	intron	.	-	1664	PERM1	CHESS	No	No	No	Yes	0	0(0)	0(0)	0(0)	0	0(0)	0(0)	0(0)	0	0(0)	0(0)	0(0)
chr1	976625	978880	intron	1,3	-	2256	PERM1	ENST00000433179,ENST00000341290	Yes	Yes	Yes	Yes	0	0(0)	0(0)	0(0)	0	0(0)	0(0)	0(0)	0	0(0)	0(0)	0(0)
chr1	976625	979055	intron	.	-	2431	PERM1	CHESS	No	No	No	Yes	0	0(0)	0(0)	0(0)	0	0(0)	0(0)	0(0)	0	0(0)	0(0)	0(0)
chr1	976700	978110	intron	.	-	1411	PERM1	CHESS	No	No	No	Yes	0	0(0)	0(0)	0(0)	0	0(0)	0(0)	0(0)	0	0(0)	0(0)	0(0)
chr1	980658	981136	intron	2	-	479	PERM1	ENST00000341290	Yes	Yes	Yes	Yes	0	0(0)	0(0)	0(0)	0	0(0)	0(0)	0(0)	0	0(0)	0(0)	0(0)
chr1	981048	982064	intron	3	-	1017	NM_001291366.1	.	Yes	No	No	Yes	0	0(0)	0(0)	0(0)	0	0(0)	0(0)	0(0)	0	0(0)	0(0)	0(0)
chr1	981174	981424	intron	.	-	251	PERM1	CHESS	No	No	No	Yes	0	0(0)	0(0)	0(0)	0	0(0)	0(0)	0(0)	0	0(0)	0(0)	0(0)
chr1	981174	981969	intron	3	-	796	XM_017002584.1	.	Yes	No	No	Yes	0	0(0)	0(0)	0(0)	0	0(0)	0(0)	0(0)	0	0(0)	0(0)	0(0)
chr1	981174	982018	intron	.	-	845	PERM1	CHESS	No	No	No	Yes	0	0(0)	0(0)	0(0)	0	0(0)	0(0)	0(0)	0	0(0)	0(0)	0(0)
chr1	981174	982064	intron	1	-	891	PERM1	ENST00000341290	Yes	Yes	Yes	Yes	0	0(0)	0(0)	0(0)	0	0(0)	0(0)	0(0)	0	0(0)	0(0)	0(0)
chr1	981225	982064	intron	.	-	840	PERM1	CHESS	No	No	No	Yes	0	0(0)	0(0)	0(0)	0	0(0)	0(0)	0(0)	0	0(0)	0(0)	0(0)
chr1	981326	981424	intron	.	-	99	PERM1	CHESS	No	No	No	Yes	0	0(0)	0(0)	0(0)	0	0(0)	0(0)	0(0)	0	0(0)	0(0)	0(0)
chr1	981446	982064	intron	.	-	619	PERM1	CHESS	No	No	No	Yes	0	0(0)	0(0)	0(0)	0	0(0)	0(0)	0(0)	0	0(0)	0(0)	0(0)
chr1	996686	996816	intron	.	-	131	HES4	CHESS	No	No	No	Yes	0	0(0)	0(0)	0(0)	0	0(0)	0(0)	0(0)	0	0(0)	0(0)	0(0)
chr1	999433	999525	intron	1,3,2,2	-	93	HES4	ENST00000481869,ENST00000304952,ENST00000484667,ENST00000428771	Yes	Yes	Yes	Yes	4.48266	4.2677(44)	4.32348(71)	4.85681(60)	7.00206	6.71843(735)	7.37698(788)	6.91076(771)	6.87919	6.37773(720)	7.1981(724)	7.06174(725)
chr1	999433	999532	intron	.	-	100	HES4	CHESS	No	No	No	Yes	0	0(0)	0(0)	0(0)	0	0(0)	0(0)	0(0)	0	0(0)	0(0)	0(0)
chr1	999614	999691	intron	2,1	-	78	HES4	ENST00000304952,ENST00000428771	Yes	Yes	Yes	Yes	2.36767	1.55189(16)	2.0704(34)	3.48072(43)	9.1657	8.43688(923)	9.99825(1068)	9.06196(1011)	8.75592	8.01645(905)	9.49474(955)	8.75656(899)
chr1	999614	999865	intron	1	-	252	HES4	ENST00000484667	Yes	Yes	Yes	Yes	0.23215	0.290979(3)	0.243576(4)	0.161894(2)	0.358833	0.374769(41)	0.271488(29)	0.430242(48)	0.386738	0.363176(41)	0.397685(40)	0.399354(41)
chr1	999788	999865	intron	1	-	78	HES4	ENST00000304952	Yes	Yes	Yes	Yes	2.47961	1.74588(18)	2.13129(35)	3.56166(44)	8.80528	8.13524(890)	9.79229(1046)	8.48831(947)	8.53761	7.72414(872)	9.38537(944)	8.50331(873)
chr1	1001264	1008193	intron	1	+	6930	ISG15	ENST00000624652	No	Yes	Yes	Yes	0.140505	0.0969932(1)	0.243576(4)	0.0809469(1)	0	0(0)	0(0)	0(0)	0.0664598	0.0620057(7)	0.0497107(5)	0.087663(9)
chr1	1001264	1013983	intron	.	+	12720	ISG15	CHESS	No	No	No	Yes	0	0(0)	0(0)	0(0)	0	0(0)	0(0)	0(0)	0	0(0)	0(0)	0(0)
chr1	1001282	1008193	intron	1	+	6912	ISG15	ENST00000624697	No	Yes	Yes	Yes	0	0(0)	0(0)	0(0)	0	0(0)	0(0)	0(0)	0	0(0)	0(0)	0(0)
chr1	1008280	1013388	intron	.	+	5109	ISG15	CHESS	No	No	No	Yes	0	0(0)	0(0)	0(0)	0	0(0)	0(0)	0(0)	0	0(0)	0(0)	0(0)
chr1	1008280	1013422	intron	.	+	5143	ISG15	CHESS	No	No	No	Yes	0	0(0)	0(0)	0(0)	0	0(0)	0(0)	0(0)	0	0(0)	0(0)	0(0)
chr1	1008280	1013427	intron	.	+	5148	ISG15	CHESS	No	No	No	Yes	0	0(0)	0(0)	0(0)	0	0(0)	0(0)	0(0)	0	0(0)	0(0)	0(0)
chr1	1008280	1013462	intron	.	+	5183	ISG15	CHESS	No	No	No	Yes	0	0(0)	0(0)	0(0)	0	0(0)	0(0)	0(0)	0	0(0)	0(0)	0(0)
chr1	1008280	1013983	intron	2,2	+	5704	ISG15	ENST00000624652,ENST00000624697	No	Yes	Yes	Yes	0	0(0)	0(0)	0(0)	0	0(0)	0(0)	0(0)	0.0647259	0.0265739(3)	0.0994213(10)	0.0681824(7)
chr1	1012191	1012916	intron	1	-	726	AL645608.2	ENST00000458555	No	Yes	Yes	No	0	0(0)	0(0)	0(0)	0	0(0)	0(0)	0(0)	0	0(0)	0(0)	0(0)
chr1	1013577	1013573	intron	.	+	96	ISG15	CHESS	No	No	No	Yes	0	0(0)	0(0)	0(0)	0	0(0)	0(0)	0(0)	0	0(0)	0(0)	0(0)
chr1	1013577	1013983	intron	1	+	407	ISG15	ENST00000379389	Yes	Yes	Yes	Yes	0	0(0)	0(0)	0(0)	0.0676502	0.0914072(10)	0.0936165(10)	0.0179267(2)	0.0674767	0.0354318(4)	0.0695949(7)	0.0974034(10)
chr1	1013582	1013983	intron	.	+	402	ISG15	CHESS	No	No	No	Yes	0	0(0)	0(0)	0(0)	0	0(0)	0(0)	0(0)	0	0(0)	0(0)	0(0)
chr1	1013595	1013983	intron	.	+	389	ISG15	CHESS	No	No	No	Yes	0	0(0)	0(0)	0(0)	0	0(0)	0(0)	0(0)	0	0(0)	0(0)	0(0)
chr1	1013697	1013983	intron	.	+	287	ISG15	CHESS	No	No	No	Yes	0	0(0)	0(0)	0(0)	0	0(0)	0(0)	0(0)	0	0(0)	0(0)	0(0)
chr1	1013722	1013983	intron	.	+	262	ISG15	CHESS	No	No	No	Yes	0	0(0)	0(0)	0(0)	0	0(0)	0(0)	0(0)	0	0(0)	0(0)	0(0)
chr1	1020374	1022200	intron	1,1	+	1827	AGRN	ENST00000379370,ENST00000620552	Yes	Yes	Yes	Yes	3.13438	3.20077(33)	3.28828(54)	2.91409(36)	1.96771	1.80072(197)	2.04084(218)	2.06157(230)	2.16182	1.94875(220)	2.28669(230)	2.25002(231)
chr1	1022463	1035276	intron	2,2	+	12814	AGRN	ENST00000620552,ENST00000379370	Yes	Yes	Yes	Yes	4.15864	4.75267(49)	4.32348(71)	3.39977(42)	1.84204	1.86471(204)	1.78808(191)	1.87334(209)	1.96519	1.85131(209)	2.01825(203)	2.02599(208)
chr1	1034704	1035276	intron	1	+	573	AGRN	ENST00000477585	No	Yes	Yes	Yes	0	0(0)	0(0)	0(0)	0	0(0)	0(0)	0(0)	0	0(0)	0(0)	0(0)
chr1	1035325	1040664	intron	3,1,2,3	+	5340	AGRN	ENST00000620552,ENST00000469403,ENST00000477585,ENST00000379370	Yes	Yes	Yes	Yes	4.67557	5.43162(56)	4.87153(80)	3.72356(46)	1.74073	1.69103(185)	1.67574(179)	1.85542(207)	1.74859	1.78045(201)	1.80947(182)	1.65586(170)
chr1	1040881	1041172	intron	2,4,4	+	292	AGRN	ENST00000469403,ENST00000620552,ENST00000379370	Yes	Yes	Yes	Yes	3.87373	3.00679(31)	4.56706(75)	4.04734(50)	1.04114	1.00548(110)	1.11404(119)	1.0039(112)	1.13084	1.27555(144)	1.12346(113)	0.993514(102)
chr1	1041398	1041477	intron	5,5	+	80	AGRN	ENST00000379370,ENST00000620552	Yes	Yes	Yes	Yes	2.49299	2.71581(28)	2.49666(41)	2.26651(28)	1.2393	1.12431(123)	1.33872(143)	1.25487(140)	1.23762	1.23126(139)	1.33225(134)	1.14936(118)
chr1	1041703	1041955	intron	6,6	+	253	AGRN	ENST00000620552,ENST00000379370	Yes	Yes	Yes	Yes	2.35564	1.93986(20)	2.37487(39)	2.75219(34)	1.76783	1.67275(183)	1.90978(204)	1.72097(192)	2.09037	2.13477(241)	2.23698(225)	1.89937(195)
chr1	1041750	1041955	intron	.	+	206	AGRN	CHESS	No	No	No	Yes	0	0(0)	0(0)	0(0)	0	0(0)	0(0)	0(0)	0	0(0)	0(0)	0(0)
chr1	1042163	1043238	intron	7,7	+	1076	AGRN	ENST00000620552,ENST00000379370	Yes	Yes	Yes	Yes	2.46309	2.90979(30)	2.37487(39)	2.10462(26)	1.10469	1.06946(117)	1.14212(122)	1.10249(123)	1.3294	1.48814(168)	1.28254(129)	1.21754(125)
chr1	1042749	1043238	intron	.	+	490	AGRN	CHESS	No	No	No	Yes	0	0(0)	0(0)	0(0)	0	0(0)	0(0)	0(0)	0	0(0)	0(0)	0(0)
chr1	1043458	1043537	intron	8,8	+	80	AGRN	ENST00000620552,ENST00000379370	Yes	Yes	Yes	Yes	3.94509	4.17071(43)	4.99332(82)	2.67125(33)	1.23458	1.04204(114)	1.25446(134)	1.40725(157)	1.36633	1.54128(174)	1.24277(125)	1.31495(135)
chr1	1043733	1043822	intron	9,9	+	90	AGRN	ENST00000620552,ENST00000379370	Yes	Yes	Yes	Yes	3.30965	3.68574(38)	3.41007(56)	2.83314(35)	1.28125	1.38939(152)	1.22638(131)	1.22798(137)	1.47136	1.26669(143)	1.50126(151)	1.64612(169)
chr1	1044024	1044108	intron	10,10	+	85	AGRN	ENST00000379370,ENST00000620552	Yes	Yes	Yes	Yes	5.12115	5.91658(61)	5.48047(90)	3.9664(49)	2.53096	2.61425(286)	2.62126(280)	2.35737(263)	2.56852	2.6131(295)	2.79374(281)	2.29872(236)
chr1	1044258	1044333	intron	11,11	+	76	AGRN	ENST00000620552,ENST00000379370	Yes	Yes	Yes	Yes	2.25282	2.52182(26)	2.37487(39)	1.86178(23)	2.9713	3.01644(330)	2.93956(314)	2.95791(330)	3.02819	3.02056(341)	3.15166(317)	2.91236(299)
chr1	1044440	1045160	intron	12,12	+	721	AGRN	ENST00000379370,ENST00000620552	Yes	Yes	Yes	Yes	1.85853	1.74588(18)	1.64414(27)	2.18557(27)	2.85512	2.83362(310)	2.83658(303)	2.89517(323)	2.90702	2.98513(337)	2.82357(284)	2.91236(299)
chr1	1045278	1045358	intron	13,13	+	81	AGRN	ENST00000620552,ENST00000379370	Yes	Yes	Yes	Yes	1.82401	1.3579(14)	2.00951(33)	2.10462(26)	2.46141	2.57768(282)	2.3685(253)	2.43804(272)	2.36036	2.60424(294)	2.2171(223)	2.25976(232)
chr1	1045524	1045732	intron	14,14,1	+	209	AGRN	ENST00000620552,ENST00000379370,ENST00000479707	Yes	Yes	Yes	Yes	1.45318	0.872938(9)	1.94861(32)	1.53799(19)	2.3972	2.15721(236)	2.66807(285)	2.36633(264)	2.46465	2.5068(283)	2.27675(229)	2.61041(268)
chr1	1045877	1045963	intron	15,2,15	+	87	AGRN	ENST00000620552,ENST00000479707,ENST00000379370	Yes	Yes	Yes	Yes	1.71	1.74588(18)	1.52235(25)	1.86178(23)	2.4207	2.41315(264)	2.31233(247)	2.53663(283)	2.45527	2.49794(282)	2.28669(230)	2.58119(265)
chr1	1046089	1046159	intron	16,3,16	+	71	AGRN	ENST00000620552,ENST00000479707,ENST00000379370	Yes	Yes	Yes	Yes	0.87621	0.581959(6)	0.913412(15)	1.13326(14)	1.95866	1.99268(218)	1.94722(208)	1.93609(216)	2.13345	2.26764(256)	2.05802(207)	2.07469(213)
chr1	1046266	1046396	intron	17,17	+	131	AGRN	ENST00000620552,ENST00000379370	Yes	Yes	Yes	Yes	1.26004	0.678952(7)	1.64414(27)	1.45704(18)	3.04297	3.07128(336)	2.91147(311)	3.14614(351)	3.0665	3.09143(349)	2.92299(294)	3.18509(327)
chr1	1046736	1046819	intron	18,18	+	84	AGRN	ENST00000379370,ENST00000620552	Yes	Yes	Yes	Yes	0.958491	0.484966(5)	0.852517(14)	1.53799(19)	1.21557	1.3254(145)	1.04851(112)	1.2728(142)	1.36092	1.3907(157)	1.14335(115)	1.54871(159)
chr1	1046958	1047326	intron	19,19	+	369	AGRN	ENST00000620552,ENST00000379370	Yes	Yes	Yes	Yes	1.25822	0.775945(8)	1.21788(20)	1.78083(22)	1.37317	1.27056(139)	1.44169(154)	1.40725(157)	1.46796	1.37298(155)	1.52115(153)	1.50975(155)
chr1	1047455	1047572	intron	20,20,1	+	118	AGRN	ENST00000620552,ENST00000379370,ENST00000466223	Yes	Yes	Yes	Yes	2.6725	1.93986(20)	2.19219(36)	3.88545(48)	2.70845	2.67823(293)	2.67743(286)	2.76968(309)	2.9208	2.94084(332)	2.72414(274)	3.09743(318)
chr1	1047688	1047775	intron	1,2,21,21	+	88	AGRN	ENST00000478677,ENST00000466223,ENST00000379370,ENST00000620552	Yes	Yes	Yes	Yes	1.93352	1.26091(13)	2.19219(36)	2.34746(29)	2.43699	2.5594(280)	2.34041(250)	2.41115(269)	2.88343	2.82569(319)	2.87328(289)	2.95132(303)
chr1	1047896	1048011	intron	22,22	+	116	AGRN	ENST00000379370,ENST00000620552	Yes	Yes	Yes	Yes	2.22547	1.16392(12)	2.67934(44)	2.83314(35)	1.70557	1.819(199)	1.66637(178)	1.63133(182)	1.93563	2.10819(238)	1.78958(180)	1.90911(196)
chr1	1048366	1048866	intron	23,23	+	501	AGRN	ENST00000620552,ENST00000379370	Yes	Yes	Yes	Yes	2.34142	1.55189(16)	2.80113(46)	2.67125(33)	1.41431	1.38025(151)	1.55403(166)	1.30865(146)	1.42814	1.3907(157)	1.48138(149)	1.41235(145)
chr1	1049060	1049235	intron	1,24,24	+	176	AGRN	ENST00000492947,ENST00000379370,ENST00000620552	Yes	Yes	Yes	Yes	2.08314	1.64888(17)	2.25308(37)	2.34746(29)	2.1352	2.00182(219)	2.1719(232)	2.23188(249)	2.23411	2.18791(247)	2.1475(216)	2.3669(243)
chr1	1049452	1049565	intron	25,25	+	114	AGRN	ENST00000620552,ENST00000379370	Yes	Yes	Yes	Yes	1.91857	1.3579(14)	2.13129(35)	2.26651(28)	2.60134	2.44057(267)	2.81786(301)	2.5456(284)	2.71881	2.69282(304)	2.84345(286)	2.62015(269)
chr1	1049796	1049902	intron	26,26	+	107	AGRN	ENST00000620552,ENST00000379370	Yes	Yes	Yes	Yes	0.718083	0.775945(8)	0.730729(12)	0.647575(8)	1.6037	1.59963(175)	1.53531(164)	1.67615(187)	2.03199	2.09048(236)	2.0282(204)	1.97729(203)
chr1	1050038	1050232	intron	27,27	+	195	AGRN	ENST00000379370,ENST00000620552	Yes	Yes	Yes	Yes	1.1543	0.969932(10)	1.27878(21)	1.2142(15)	2.15505	2.08408(228)	2.05956(220)	2.32151(259)	2.62579	2.87884(325)	2.48553(250)	2.51301(258)
chr1	1050330	1050426	intron	28,28	+	97	AGRN	ENST00000379370,ENST00000620552	Yes	Yes	Yes	Yes	1.30951	0.969932(10)	1.33967(22)	1.61894(20)	1.75509	1.83728(201)	1.77871(190)	1.64926(184)	1.96274	1.93103(218)	2.04808(206)	1.90911(196)
chr1	1050592	1050725	intron	29,29,1	+	134	AGRN	ENST00000620552,ENST00000379370,ENST00000419249	Yes	Yes	Yes	Yes	1.73953	0.678952(7)	2.19219(36)	2.34746(29)	1.93868	1.99268(218)	2.01276(215)	1.8106(202)	2.16629	2.09934(237)	2.24692(226)	2.15261(221)
chr1	1050838	1051031	intron	30,2	+	194	AGRN	ENST00000620552,ENST00000419249	Yes	Yes	Yes	Yes	0	0(0)	0(0)	0(0)	0	0(0)	0(0)	0(0)	0	0(0)	0(0)	0(0)
chr1	1050838	1051252	intron	30	+	415	AGRN	ENST00000379370	Yes	Yes	Yes	Yes	1.20426	0.775945(8)	1.21788(20)	1.61894(20)	2.08585	1.93783(212)	2.30297(246)	2.01676(225)	2.15699	2.18791(247)	2.26681(228)	2.01625(207)
chr1	1051044	1051252	intron	31,3	+	209	AGRN	ENST00000620552,ENST00000419249	Yes	Yes	Yes	Yes	0	0(0)	0(0)	0(0)	0	0(0)	0(0)	0(0)	0	0(0)	0(0)	0(0)
chr1	1051370	1051432	intron	.	+	63	AGRN	CHESS	No	No	No	Yes	0	0(0)	0(0)	0(0)	0	0(0)	0(0)	0(0)	0	0(0)	0(0)	0(0)
chr1	1051370	1051452	intron	31,32,4	+	83	AGRN	ENST00000379370,ENST00000620552,ENST00000419249	Yes	Yes	Yes	Yes	1.63197	1.55189(16)	1.64414(27)	1.69988(21)	1.1117	1.18829(130)	1.16084(124)	0.98597(110)	1.2909	1.47042(166)	1.26265(127)	1.13962(117)
chr1	1051646	1051727	intron	32,33,5	+	82	AGRN	ENST00000379370,ENST00000620552,ENST00000419249	Yes	Yes	Yes	Yes	1.63246	1.06692(11)	1.88772(31)	1.94273(24)	2.3391	2.08408(228)	2.39658(256)	2.53663(283)	2.45539	2.42708(274)	2.43582(245)	2.50327(257)
chr1	1051816	1051992	intron	6,34	+	177	AGRN	ENST00000419249,ENST00000620552	Yes	Yes	Yes	Yes	0.13224	0.193986(2)	0.121788(2)	0.0809469(1)	0	0(0)	0(0)	0(0)	0	0(0)	0(0)	0(0)
chr1	1051816	1053752	intron	33	+	1937	AGRN	ENST00000379370	Yes	Yes	Yes	Yes	2.9156	2.90979(30)	2.92292(48)	2.91409(36)	3.60569	3.71113(406)	3.32339(355)	3.78254(422)	3.61673	3.49889(395)	3.70842(373)	3.64289(374)
chr1	1052017	1053460	intron	35,7	+	1444	AGRN	ENST00000620552,ENST00000419249	Yes	Yes	Yes	Yes	0	0(0)	0(0)	0(0)	0	0(0)	0(0)	0(0)	0	0(0)	0(0)	0(0)
chr1	1052017	1053752	intron	.	+	1736	AGRN	CHESS	No	No	No	Yes	0	0(0)	0(0)	0(0)	0	0(0)	0(0)	0(0)	0	0(0)	0(0)	0(0)
chr1	1053494	1053752	intron	36,8	+	259	AGRN	ENST00000620552,ENST00000419249	Yes	Yes	Yes	Yes	0	0(0)	0(0)	0(0)	0	0(0)	0(0)	0(0)	0	0(0)	0(0)	0(0)
chr1	1053978	1054447	intron	34,1,37	+	470	AGRN	ENST00000379370,ENST00000461111,ENST00000620552	Yes	Yes	Yes	Yes	1.11444	0.484966(5)	1.64414(27)	1.2142(15)	1.69792	1.67275(183)	1.82552(195)	1.59548(178)	1.91992	1.88674(213)	1.73987(175)	2.13313(219)
chr1	1054552	1054794	intron	.	+	243	AGRN	CHESS	No	No	No	Yes	0	0(0)	0(0)	0(0)	0	0(0)	0(0)	0(0)	0	0(0)	0(0)	0(0)
chr1	1054552	1054823	intron	35,2,38	+	272	AGRN	ENST00000379370,ENST00000461111,ENST00000620552	Yes	Yes	Yes	Yes	2.44171	3.00679(31)	2.61845(43)	1.69988(21)	1.63973	1.70017(186)	1.71318(183)	1.50585(168)	1.69489	1.78045(201)	1.55097(156)	1.75326(180)
chr1	1054552	1055376	intron	36	+	825	XM_011541429.2	.	Yes	No	No	Yes	0	0(0)	0(0)	0(0)	0	0(0)	0(0)	0(0)	0	0(0)	0(0)	0(0)
chr1	1055216	1055376	intron	37	+	161	XR_946650.2	.	Yes	No	No	Yes	0	0(0)	0(0)	0(0)	0	0(0)	0(0)	0(0)	0	0(0)	0(0)	0(0)
chr1	1055216	1055897	intron	1	+	682	AL645608.6	ENST00000418300	No	Yes	Yes	No	0	0(0)	0(0)	0(0)	0	0(0)	0(0)	0(0)	0	0(0)	0(0)	0(0)
chr1	1055400	1055376	intron	.	+	76	AGRN	CHESS	No	No	No	Yes	0	0(0)	0(0)	0(0)	0	0(0)	0(0)	0(0)	0	0(0)	0(0)	0(0)
chr1	1059129	1060279	intron	.	+	1151	LOC100288175	CHESS	No	No	No	Yes	0	0(0)	0(0)	0(0)	0	0(0)	0(0)	0(0)	0	0(0)	0(0)	0(0)
chr1	1059783	1060276	intron	1	+	494	XR_001737599.1	.	Yes	No	No	Yes	0	0(0)	0(0)	0(0)	0	0(0)	0(0)	0(0)	0	0(0)	0(0)	0(0)
chr1	1059783	1060279	intron	1	+	497	XR_001737601.1	.	Yes	No	No	Yes	0	0(0)	0(0)	0(0)	0	0(0)	0(0)	0(0)	0	0(0)	0(0)	0(0)
chr1	1059847	1060276	intron	1,1,1,1	+	430	XR_001737603.1	.	Yes	No	No	Yes	0	0(0)	0(0)	0(0)	0	0(0)	0(0)	0(0)	0	0(0)	0(0)	0(0)
chr1	1059847	1060279	intron	1	+	433	AL390719.1	ENST00000427998	Yes	Yes	Yes	Yes	0	0(0)	0(0)	0(0)	0	0(0)	0(0)	0(0)	0	0(0)	0(0)	0(0)
chr1	1060394	1063078	intron	2	+	2685	AL390719.1	ENST00000427998	Yes	Yes	Yes	Yes	0	0(0)	0(0)	0(0)	0	0(0)	0(0)	0(0)	0	0(0)	0(0)	0(0)
chr1	1060394	1065829	intron	2	+	5436	XR_001737604.1	.	Yes	No	No	Yes	0	0(0)	0(0)	0(0)	0	0(0)	0(0)	0(0)	0	0(0)	0(0)	0(0)
chr1	1061118	1063078	intron	1	+	1961	AL390719.1	ENST00000394517	Yes	Yes	Yes	Yes	0	0(0)	0(0)	0(0)	0	0(0)	0(0)	0(0)	0	0(0)	0(0)	0(0)
chr1	1062809	1063060	intron	1	-	252	AL645608.9	ENST00000442292	No	Yes	Yes	Yes	0	0(0)	0(0)	0(0)	0	0(0)	0(0)	0(0)	0	0(0)	0(0)	0(0)
chr1	1063202	1063479	intron	1	+	278	AL390719.1	ENST00000412397	No	Yes	Yes	No	0	0(0)	0(0)	0(0)	0	0(0)	0(0)	0(0)	0	0(0)	0(0)	0(0)
chr1	1063202	1064205	intron	3	+	1004	XR_001737603.1	.	Yes	No	No	Yes	0	0(0)	0(0)	0(0)	0	0(0)	0(0)	0(0)	0	0(0)	0(0)	0(0)
chr1	1063202	1065829	intron	1,3,2	+	2628	AL390719.1	ENST00000456409,ENST00000427998,ENST00000394517	Yes	Yes	Yes	Yes	0	0(0)	0(0)	0(0)	0	0(0)	0(0)	0(0)	0	0(0)	0(0)	0(0)
chr1	1063318	1065829	intron	2,3,3,3,3	+	2512	XR_001737605.1	.	Yes	No	No	Yes	0	0(0)	0(0)	0(0)	0	0(0)	0(0)	0(0)	0	0(0)	0(0)	0(0)
chr1	1063567	1064209	intron	2	+	643	AL390719.1	ENST00000412397	No	Yes	Yes	No	0	0(0)	0(0)	0(0)	0	0(0)	0(0)	0(0)	0	0(0)	0(0)	0(0)
chr1	1064402	1064489	intron	3	+	88	AL390719.1	ENST00000412397	No	Yes	Yes	No	0	0(0)	0(0)	0(0)	0	0(0)	0(0)	0(0)	0	0(0)	0(0)	0(0)
chr1	1064402	1065829	intron	4	+	1428	XR_001737603.1	.	Yes	No	No	Yes	0	0(0)	0(0)	0(0)	0	0(0)	0(0)	0(0)	0	0(0)	0(0)	0(0)
chr1	1064590	1065351	intron	4	+	762	AL390719.1	ENST00000412397	No	Yes	Yes	No	0	0(0)	0(0)	0(0)	0	0(0)	0(0)	0(0)	0	0(0)	0(0)	0(0)
chr1	1064590	1065829	intron	1	+	1240	AL390719.1	ENST00000433695	No	Yes	Yes	No	0	0(0)	0(0)	0(0)	0	0(0)	0(0)	0(0)	0	0(0)	0(0)	0(0)
chr1	1064590	1065948	intron	1	+	1359	AL390719.1	ENST00000451054	No	Yes	Yes	No	0	0(0)	0(0)	0(0)	0	0(0)	0(0)	0(0)	0	0(0)	0(0)	0(0)
chr1	1065476	1066586	intron	5	+	1111	AL390719.1	ENST00000412397	No	Yes	Yes	No	0	0(0)	0(0)	0(0)	0	0(0)	0(0)	0(0)	0	0(0)	0(0)	0(0)
chr1	1065834	1065800	intron	.	-	66	RNF223	CHESS	No	No	No	Yes	0	0(0)	0(0)	0(0)	0	0(0)	0(0)	0(0)	0	0(0)	0(0)	0(0)
chr1	1065834	1066565	intron	1	-	732	XM_017001287.1	.	Yes	No	No	Yes	0	0(0)	0(0)	0(0)	0	0(0)	0(0)	0(0)	0	0(0)	0(0)	0(0)
chr1	1065834	1067797	intron	1	-	1964	XR_001737173.1	.	Yes	No	No	Yes	0	0(0)	0(0)	0(0)	0	0(0)	0(0)	0(0)	0	0(0)	0(0)	0(0)
chr1	1065834	1068560	intron	1	-	2727	XR_001737176.1	.	Yes	No	No	Yes	0	0(0)	0(0)	0(0)	0	0(0)	0(0)	0(0)	0	0(0)	0(0)	0(0)
chr1	1065834	1069306	intron	1	-	3473	XM_017001286.1	.	Yes	No	No	Yes	0	0(0)	0(0)	0(0)	0	0(0)	0(0)	0(0)	0	0(0)	0(0)	0(0)
chr1	1066599	1066790	intron	1	-	192	XR_001737174.1	.	Yes	No	No	Yes	0	0(0)	0(0)	0(0)	0	0(0)	0(0)	0(0)	0	0(0)	0(0)	0(0)
chr1	1066599	1068560	intron	1	-	1962	XR_001737175.1	.	Yes	No	No	Yes	0	0(0)	0(0)	0(0)	0	0(0)	0(0)	0(0)	0	0(0)	0(0)	0(0)
chr1	1066667	1066790	intron	1,1	-	124	XR_001737172.1	.	Yes	No	No	Yes	0	0(0)	0(0)	0(0)	0	0(0)	0(0)	0(0)	0	0(0)	0(0)	0(0)
chr1	1066667	1067797	intron	1	-	1131	XR_001737169.1	.	Yes	No	No	Yes	0	0(0)	0(0)	0(0)	0	0(0)	0(0)	0(0)	0	0(0)	0(0)	0(0)
chr1	1066667	1068560	intron	1	-	1894	XR_001737171.1	.	Yes	No	No	Yes	0	0(0)	0(0)	0(0)	0	0(0)	0(0)	0(0)	0	0(0)	0(0)	0(0)
chr1	1066667	1069164	intron	.	-	2498	RNF223	CHESS	No	No	No	Yes	0	0(0)	0(0)	0(0)	0	0(0)	0(0)	0(0)	0	0(0)	0(0)	0(0)
chr1	1066667	1069306	intron	.	-	2640	RNF223	CHESS	No	No	No	Yes	0	0(0)	0(0)	0(0)	0	0(0)	0(0)	0(0)	0	0(0)	0(0)	0(0)
chr1	1066668	1067565	intron	6	+	898	AL390719.1	ENST00000412397	No	Yes	Yes	No	0	0(0)	0(0)	0(0)	0	0(0)	0(0)	0(0)	0	0(0)	0(0)	0(0)
chr1	1066799	1067797	intron	2,1	-	999	XM_017001287.1	.	Yes	No	No	Yes	0	0(0)	0(0)	0(0)	0	0(0)	0(0)	0(0)	0	0(0)	0(0)	0(0)
chr1	1066799	1068560	intron	2	-	1762	XR_001737172.1	.	Yes	No	No	Yes	0	0(0)	0(0)	0(0)	0	0(0)	0(0)	0(0)	0	0(0)	0(0)	0(0)
chr1	1066799	1069306	intron	.	-	2508	RNF223	CHESS	No	No	No	Yes	0	0(0)	0(0)	0(0)	0	0(0)	0(0)	0(0)	0	0(0)	0(0)	0(0)
chr1	1067647	1067868	intron	7	+	222	AL390719.1	ENST00000412397	No	Yes	Yes	No	0	0(0)	0(0)	0(0)	0	0(0)	0(0)	0(0)	0	0(0)	0(0)	0(0)
chr1	1067980	1068560	intron	2	-	581	XR_001737565.1	.	Yes	No	No	Yes	0	0(0)	0(0)	0(0)	0	0(0)	0(0)	0(0)	0	0(0)	0(0)	0(0)
chr1	1068004	1068576	intron	8	+	573	AL390719.1	ENST00000412397	No	Yes	Yes	No	0	0(0)	0(0)	0(0)	0	0(0)	0(0)	0(0)	0	0(0)	0(0)	0(0)
chr1	1068725	1069207	intron	9	+	483	AL390719.1	ENST00000412397	No	Yes	Yes	No	0	0(0)	0(0)	0(0)	0	0(0)	0(0)	0(0)	0	0(0)	0(0)	0(0)
chr1	1069346	1069641	intron	.	-	296	RNF223	CHESS	No	No	No	Yes	0	0(0)	0(0)	0(0)	0	0(0)	0(0)	0(0)	0	0(0)	0(0)	0(0)
chr1	1072567	1074015	intron	.	-	1449	RNF223	CHESS	No	No	No	Yes	0	0(0)	0(0)	0(0)	0	0(0)	0(0)	0(0)	0	0(0)	0(0)	0(0)
chr1	1072576	1074015	intron	1	-	1440	RNF223	ENST00000453464	Yes	Yes	Yes	Yes	0	0(0)	0(0)	0(0)	0	0(0)	0(0)	0(0)	0	0(0)	0(0)	0(0)
chr1	1082254	1082603	intron	2	-	350	C1orf159	ENST00000464905	No	Yes	Yes	No	0	0(0)	0(0)	0(0)	0	0(0)	0(0)	0(0)	0	0(0)	0(0)	0(0)
chr1	1082988	1082892	intron	.	-	4	C1orf159	CHESS	No	No	No	Yes	0	0(0)	0(0)	0(0)	0	0(0)	0(0)	0(0)	0	0(0)	0(0)	0(0)
chr1	1082988	1082895	intron	.	-	7	C1orf159	CHESS	No	No	No	Yes	0	0(0)	0(0)	0(0)	0	0(0)	0(0)	0(0)	0	0(0)	0(0)	0(0)
chr1	1082988	1083293	intron	1	-	306	XR_001737255.1	.	Yes	No	No	Yes	0	0(0)	0(0)	0(0)	0	0(0)	0(0)	0(0)	0	0(0)	0(0)	0(0)
chr1	1082988	1083914	intron	1,10,11,11,10,9,7	-	927	C1orf159	ENST00000464905,ENST00000379325,ENST00000379339,ENST00000467751,ENST00000434641,ENST00000477196,ENST00000379320	Yes	Yes	Yes	Yes	0	0(0)	0(0)	0(0)	0.128469	0.173674(19)	0.131063(14)	0.0806703(9)	0	0(0)	0(0)	0(0)
chr1	1082988	1084352	intron	8,9,9	-	1365	C1orf159	ENST00000465822,ENST00000379319,ENST00000421241	Yes	Yes	Yes	Yes	0.33473	0.193986(2)	0.243576(4)	0.566628(7)	0.355476	0.338207(37)	0.262126(28)	0.466095(52)	0.415511	0.558051(63)	0.32809(33)	0.360392(37)
chr1	1084012	1084352	intron	9	-	341	C1orf159	ENST00000434641	No	Yes	Yes	No	0	0(0)	0(0)	0(0)	0	0(0)	0(0)	0(0)	0	0(0)	0(0)	0(0)
chr1	1084087	1084021	intron	.	-	34	C1orf159	CHESS	No	No	No	Yes	0	0(0)	0(0)	0(0)	0	0(0)	0(0)	0(0)	0	0(0)	0(0)	0(0)
chr1	1084087	1084352	intron	10,9,9	-	266	C1orf159	ENST00000467751,ENST00000379325,ENST00000482816	Yes	Yes	Yes	Yes	0	0(0)	0(0)	0(0)	0	0(0)	0(0)	0(0)	0	0(0)	0(0)	0(0)
chr1	1084384	1084480	intron	8,8,8,8,8,10,9,6,8	-	97	C1orf159	ENST00000477196,ENST00000379325,ENST00000379319,ENST00000482816,ENST00000421241,ENST00000379339,ENST00000467751,ENST00000379320,ENST00000434641	Yes	Yes	Yes	Yes	0.956916	1.06692(11)	0.913412(15)	0.890416(11)	0.669439	0.612428(67)	0.786379(84)	0.609509(68)	0.751436	0.876937(99)	0.676065(68)	0.701304(72)
chr1	1084507	1085250	intron	7	-	744	C1orf159	ENST00000465822	No	Yes	Yes	No	0	0(0)	0(0)	0(0)	0	0(0)	0(0)	0(0)	0	0(0)	0(0)	0(0)
chr1	1084507	1085877	intron	7,2,9,7,7,8,5,7,7,7	-	1371	C1orf159	ENST00000482816,ENST00000487177,ENST00000379339,ENST00000477196,ENST00000379325,ENST00000467751,ENST00000379320,ENST00000434641,ENST00000421241,ENST00000379319	Yes	Yes	Yes	Yes	1.0894	1.26091(13)	1.27878(21)	0.728522(9)	0.717967	0.703835(77)	0.79574(85)	0.654326(73)	0.750273	0.806074(91)	0.636296(64)	0.808448(83)
chr1	1085311	1085877	intron	6	-	567	C1orf159	ENST00000465822	No	Yes	Yes	No	0	0(0)	0(0)	0(0)	0	0(0)	0(0)	0(0)	0	0(0)	0(0)	0(0)
chr1	1086013	1087138	intron	6,6,6,4,1,6,8,6,5,7,6	-	1126	C1orf159	ENST00000477196,ENST00000379319,ENST00000434641,ENST00000379320,ENST00000487177,ENST00000421241,ENST00000379339,ENST00000379325,ENST00000465822,ENST00000467751,ENST00000482816	Yes	Yes	Yes	Yes	0.914373	0.290979(3)	1.15699(19)	1.29515(16)	0.603206	0.658132(72)	0.730209(78)	0.421278(47)	0.762375	0.7795(88)	0.855023(86)	0.652603(67)
chr1	1087205	1087501	intron	6,5,3,4,5,6,5,5,7,5,4,5,5	-	297	C1orf159	ENST00000467751,ENST00000475119,ENST00000379320,ENST00000473600,ENST00000477196,ENST00000462097,ENST00000482816,ENST00000421241,ENST00000379339,ENST00000379325,ENST00000465822,ENST00000379319,ENST00000434641	Yes	Yes	Yes	Yes	0.97053	1.06692(11)	1.0352(17)	0.809469(10)	0.504129	0.51188(56)	0.552338(59)	0.448168(50)	0.460199	0.513761(58)	0.477222(48)	0.389614(40)
chr1	1087598	1090352	intron	3,3,5,4,4,6,4,4,4,5,4,4,4,2	-	2755	C1orf159	ENST00000465822,ENST00000473600,ENST00000462097,ENST00000482816,ENST00000475119,ENST00000379339,ENST00000434641,ENST00000442117,ENST00000379325,ENST00000467751,ENST00000421241,ENST00000379319,ENST00000477196,ENST00000379320	Yes	Yes	Yes	Yes	0.931271	0.969932(10)	0.852517(14)	0.971363(12)	0.492339	0.475317(52)	0.580422(62)	0.421278(47)	0.521813	0.540335(61)	0.596528(60)	0.428575(44)
chr1	1090429	1090875	intron	5	-	447	C1orf159	ENST00000379339	Yes	Yes	Yes	Yes	0	0(0)	0(0)	0(0)	0	0(0)	0(0)	0(0)	0	0(0)	0(0)	0(0)
chr1	1090429	1091277	intron	4,4	-	849	C1orf159	ENST00000467751,ENST00000427787	No	Yes	Yes	No	0	0(0)	0(0)	0(0)	0	0(0)	0(0)	0(0)	0	0(0)	0(0)	0(0)
chr1	1090429	1091471	intron	3,2,3,3,3,4,3,1,3,3	-	1043	C1orf159	ENST00000442117,ENST00000465822,ENST00000421241,ENST00000379325,ENST00000482816,ENST00000462097,ENST00000379319,ENST00000379320,ENST00000434641,ENST00000475119	Yes	Yes	Yes	Yes	0.665454	0.678952(7)	0.669835(11)	0.647575(8)	0.418331	0.447895(49)	0.430636(46)	0.376461(42)	0.436732	0.513761(58)	0.367859(37)	0.428575(44)
chr1	1090588	1091471	intron	2	-	884	C1orf159	ENST00000473600	No	Yes	Yes	No	0	0(0)	0(0)	0(0)	0	0(0)	0(0)	0(0)	0	0(0)	0(0)	0(0)
chr1	1090984	1091471	intron	4	-	488	C1orf159	ENST00000379339	Yes	Yes	Yes	Yes	0	0(0)	0(0)	0(0)	0	0(0)	0(0)	0(0)	0	0(0)	0(0)	0(0)
chr1	1091375	1091471	intron	3,3,3	-	97	C1orf159	ENST00000467751,ENST00000477196,ENST00000427787	No	Yes	Yes	Yes	0	0(0)	0(0)	0(0)	0	0(0)	0(0)	0(0)	0	0(0)	0(0)	0(0)
chr1	1091544	1091471	intron	.	-	27	C1orf159	CHESS	No	No	No	Yes	0	0(0)	0(0)	0(0)	0	0(0)	0(0)	0(0)	0	0(0)	0(0)	0(0)
chr1	1091566	1091990	intron	2,2,2,1,3,2,2,2,2,2,5,3,1,2,2	-	425	C1orf159	ENST00000421241,ENST00000379325,ENST00000467751,ENST00000473600,ENST00000462097,ENST00000482816,ENST00000434641,ENST00000442117,ENST00000379319,ENST00000427787,ENST00000480643,ENST00000379339,ENST00000465822,ENST00000477196,ENST00000472741	Yes	Yes	Yes	Yes	0.916806	0.581959(6)	1.0352(17)	1.13326(14)	0.604173	0.612428(67)	0.608507(65)	0.591582(66)	0.608764	0.655489(74)	0.576644(58)	0.594161(61)
chr1	1091610	1091990	intron	2	-	381	C1orf159	ENST00000475119	Yes	Yes	Yes	Yes	0	0(0)	0(0)	0(0)	0	0(0)	0(0)	0(0)	0	0(0)	0(0)	0(0)
chr1	1092021	1091990	intron	.	-	69	C1orf159	CHESS	No	No	No	Yes	0	0(0)	0(0)	0(0)	0	0(0)	0(0)	0(0)	0	0(0)	0(0)	0(0)
chr1	1092104	1092565	intron	1,1	-	462	C1orf159	ENST00000427787,ENST00000442117	Yes	Yes	Yes	Yes	0	0(0)	0(0)	0(0)	0	0(0)	0(0)	0(0)	0	0(0)	0(0)	0(0)
chr1	1092104	1093597	intron	10	-	1494	XM_011541660.2	.	Yes	No	No	Yes	0	0(0)	0(0)	0(0)	0	0(0)	0(0)	0(0)	0	0(0)	0(0)	0(0)
chr1	1092104	1095076	intron	9,10,10	-	2973	XM_011541665.2	.	Yes	No	No	Yes	0	0(0)	0(0)	0(0)	0	0(0)	0(0)	0(0)	0	0(0)	0(0)	0(0)
chr1	1092104	1105955	intron	4,2,1	-	13852	C1orf159	ENST00000480643,ENST00000462097,ENST00000379319	Yes	Yes	Yes	Yes	0	0(0)	0(0)	0(0)	0	0(0)	0(0)	0(0)	0	0(0)	0(0)	0(0)
chr1	1092104	1111673	intron	10	-	19570	XM_017001574.1	.	Yes	No	No	Yes	0	0(0)	0(0)	0(0)	0	0(0)	0(0)	0(0)	0	0(0)	0(0)	0(0)
chr1	1092104	1112008	intron	9,10	-	19905	XM_006710718.2	.	Yes	No	No	Yes	0	0(0)	0(0)	0(0)	0	0(0)	0(0)	0(0)	0	0(0)	0(0)	0(0)
chr1	1092104	1115021	intron	2	-	22918	C1orf159	ENST00000379339	Yes	Yes	Yes	Yes	0	0(0)	0(0)	0(0)	0	0(0)	0(0)	0(0)	0	0(0)	0(0)	0(0)
chr1	1092104	1116059	intron	1,1,1,1,1,1,1,1	-	23956	C1orf159	ENST00000475119,ENST00000482816,ENST00000434641,ENST00000467751,ENST00000477196,ENST00000421241,ENST00000379325,ENST00000472741	Yes	Yes	Yes	Yes	0.186205	0.193986(2)	0.121788(2)	0.242841(3)	0.149796	0.155392(17)	0.16851(18)	0.125487(14)	0.145453	0.141727(16)	0.119306(12)	0.175326(18)
chr1	1095125	1116059	intron	11,10	-	20935	XM_017001575.1	.	Yes	No	No	Yes	0	0(0)	0(0)	0(0)	0	0(0)	0(0)	0(0)	0	0(0)	0(0)	0(0)
chr1	1098114	1104032	intron	1	+	5919	=	ENST00000648183	No	No	Yes	No	0	0(0)	0(0)	0(0)	0	0(0)	0(0)	0(0)	0	0(0)	0(0)	0(0)
chr1	1106050	1106649	intron	3	-	600	C1orf159	ENST00000480643	No	Yes	Yes	No	0	0(0)	0(0)	0(0)	0	0(0)	0(0)	0(0)	0	0(0)	0(0)	0(0)
chr1	1106050	1111673	intron	11,11,11,12,11,11	-	5624	XR_001737255.1	.	Yes	No	No	Yes	0	0(0)	0(0)	0(0)	0	0(0)	0(0)	0(0)	0	0(0)	0(0)	0(0)
chr1	1106050	1116059	intron	1	-	10010	C1orf159	ENST00000462097	Yes	Yes	Yes	Yes	0	0(0)	0(0)	0(0)	0	0(0)	0(0)	0(0)	0	0(0)	0(0)	0(0)
chr1	1106872	1115021	intron	2	-	8150	C1orf159	ENST00000480643	No	Yes	Yes	No	0	0(0)	0(0)	0(0)	0	0(0)	0(0)	0(0)	0	0(0)	0(0)	0(0)
chr1	1111822	1112008	intron	12	-	187	XM_011541652.2	.	Yes	No	No	Yes	0	0(0)	0(0)	0(0)	0	0(0)	0(0)	0(0)	0	0(0)	0(0)	0(0)
chr1	1115076	1116059	intron	1,1	-	984	C1orf159	ENST00000480643,ENST00000379339	Yes	Yes	Yes	Yes	0	0(0)	0(0)	0(0)	0	0(0)	0(0)	0(0)	0	0(0)	0(0)	0(0)
chr1	1137111	1140824	intron	1	+	3714	LINC01342	ENST00000416774	Yes	Yes	Yes	Yes	0	0(0)	0(0)	0(0)	0	0(0)	0(0)	0(0)	0	0(0)	0(0)	0(0)
chr1	1141033	1142738	intron	2	+	1706	LINC01342	ENST00000416774	Yes	Yes	Yes	Yes	0	0(0)	0(0)	0(0)	0	0(0)	0(0)	0(0)	0	0(0)	0(0)	0(0)
chr1	1173927	1174215	intron	1,1	+	289	XR_001737089.1	.	Yes	No	No	Yes	0	0(0)	0(0)	0(0)	0	0(0)	0(0)	0(0)	0	0(0)	0(0)	0(0)
chr1	1173927	1174265	intron	1	+	339	TTLL10	ENST00000379290	No	Yes	Yes	Yes	0	0(0)	0(0)	0(0)	0	0(0)	0(0)	0(0)	0	0(0)	0(0)	0(0)
chr1	1173927	1174284	intron	1	+	358	TTLL10	ENST00000379289	Yes	Yes	Yes	Yes	0	0(0)	0(0)	0(0)	0	0(0)	0(0)	0(0)	0	0(0)	0(0)	0(0)
chr1	1173927	1174423	intron	.	+	497	TTLL10	CHESS	No	No	No	Yes	0	0(0)	0(0)	0(0)	0	0(0)	0(0)	0(0)	0	0(0)	0(0)	0(0)
chr1	1173927	1174520	intron	1	+	594	TTLL10	ENST00000506177	No	Yes	Yes	Yes	0	0(0)	0(0)	0(0)	0	0(0)	0(0)	0(0)	0	0(0)	0(0)	0(0)
chr1	1174322	1174423	intron	2,2	+	102	TTLL10	ENST00000379290,ENST00000379289	Yes	Yes	Yes	Yes	0	0(0)	0(0)	0(0)	0	0(0)	0(0)	0(0)	0	0(0)	0(0)	0(0)
chr1	1174490	1178905	intron	3	+	4416	XR_001737089.1	.	Yes	No	No	Yes	0	0(0)	0(0)	0(0)	0	0(0)	0(0)	0(0)	0	0(0)	0(0)	0(0)
chr1	1174490	1179188	intron	3,3	+	4699	TTLL10	ENST00000379290,ENST00000379289	Yes	Yes	Yes	Yes	0	0(0)	0(0)	0(0)	0	0(0)	0(0)	0(0)	0	0(0)	0(0)	0(0)
chr1	1176397	1177796	intron	1	-	1400	XR_946813.2	.	Yes	No	No	Yes	0	0(0)	0(0)	0(0)	0	0(0)	0(0)	0(0)	0	0(0)	0(0)	0(0)
chr1	1176397	1179364	intron	1	-	2968	TTLL10-AS1	ENST00000379317	Yes	Yes	Yes	Yes	0	0(0)	0(0)	0(0)	0	0(0)	0(0)	0(0)	0	0(0)	0(0)	0(0)
chr1	1176417	1179188	intron	1	+	2772	XM_017000912.1	.	Yes	No	No	Yes	0	0(0)	0(0)	0(0)	0	0(0)	0(0)	0(0)	0	0(0)	0(0)	0(0)
chr1	1179334	1179656	intron	4,4	+	323	TTLL10	ENST00000379289,ENST00000379290	Yes	Yes	Yes	Yes	0	0(0)	0(0)	0(0)	0	0(0)	0(0)	0(0)	0	0(0)	0(0)	0(0)
chr1	1179334	1180033	intron	1	+	700	XM_017000906.1	.	Yes	No	No	Yes	0	0(0)	0(0)	0(0)	0	0(0)	0(0)	0(0)	0	0(0)	0(0)	0(0)
chr1	1179738	1180033	intron	5,5	+	296	TTLL10	ENST00000379289,ENST00000379290	Yes	Yes	Yes	Yes	0	0(0)	0(0)	0(0)	0	0(0)	0(0)	0(0)	0	0(0)	0(0)	0(0)
chr1	1179854	1180033	intron	1	+	180	TTLL10	ENST00000379288	Yes	Yes	Yes	Yes	0	0(0)	0(0)	0(0)	0	0(0)	0(0)	0(0)	0	0(0)	0(0)	0(0)
chr1	1180240	1180301	intron	.	+	62	TTLL10	CHESS	No	No	No	Yes	0	0(0)	0(0)	0(0)	0	0(0)	0(0)	0(0)	0	0(0)	0(0)	0(0)
chr1	1180341	1180456	intron	6	+	116	XR_001737089.1	.	Yes	No	No	Yes	0	0(0)	0(0)	0(0)	0	0(0)	0(0)	0(0)	0	0(0)	0(0)	0(0)
chr1	1180341	1180482	intron	2,6,6	+	142	TTLL10	ENST00000379288,ENST00000379290,ENST00000379289	Yes	Yes	Yes	Yes	0	0(0)	0(0)	0(0)	0	0(0)	0(0)	0(0)	0	0(0)	0(0)	0(0)
chr1	1180602	1180730	intron	1,7,3,7	+	129	TTLL10	ENST00000514695,ENST00000379290,ENST00000379288,ENST00000379289	Yes	Yes	Yes	Yes	0	0(0)	0(0)	0(0)	0	0(0)	0(0)	0(0)	0	0(0)	0(0)	0(0)
chr1	1180861	1181740	intron	4,8,1,8	+	880	TTLL10	ENST00000379288,ENST00000379290,ENST00000460998,ENST00000379289	Yes	Yes	Yes	Yes	0	0(0)	0(0)	0(0)	0	0(0)	0(0)	0(0)	0	0(0)	0(0)	0(0)
chr1	1181816	1182360	intron	9,5,2,9	+	545	TTLL10	ENST00000379289,ENST00000379288,ENST00000460998,ENST00000379290	Yes	Yes	Yes	Yes	0	0(0)	0(0)	0(0)	0	0(0)	0(0)	0(0)	0	0(0)	0(0)	0(0)
chr1	1182447	1182875	intron	3,6,10,10	+	429	TTLL10	ENST00000460998,ENST00000379288,ENST00000379290,ENST00000379289	Yes	Yes	Yes	Yes	0	0(0)	0(0)	0(0)	0	0(0)	0(0)	0(0)	0	0(0)	0(0)	0(0)
chr1	1183048	1183919	intron	4,11,7,11	+	872	TTLL10	ENST00000460998,ENST00000379289,ENST00000379288,ENST00000379290	Yes	Yes	Yes	Yes	0	0(0)	0(0)	0(0)	0	0(0)	0(0)	0(0)	0	0(0)	0(0)	0(0)
chr1	1184092	1184951	intron	9	+	860	XR_001737088.1	.	Yes	No	No	Yes	0	0(0)	0(0)	0(0)	0	0(0)	0(0)	0(0)	0	0(0)	0(0)	0(0)
chr1	1184092	1184968	intron	12,12,8	+	877	TTLL10	ENST00000379290,ENST00000379289,ENST00000379288	Yes	Yes	Yes	Yes	0	0(0)	0(0)	0(0)	0	0(0)	0(0)	0(0)	0	0(0)	0(0)	0(0)
chr1	1185110	1185259	intron	10	+	150	XM_017000907.1	.	Yes	No	No	Yes	0	0(0)	0(0)	0(0)	0	0(0)	0(0)	0(0)	0	0(0)	0(0)	0(0)
chr1	1185110	1185432	intron	10	+	323	XM_017000910.1	.	Yes	No	No	Yes	0	0(0)	0(0)	0(0)	0	0(0)	0(0)	0(0)	0	0(0)	0(0)	0(0)
chr1	1185110	1185701	intron	10	+	592	XM_017000908.1	.	Yes	No	No	Yes	0	0(0)	0(0)	0(0)	0	0(0)	0(0)	0(0)	0	0(0)	0(0)	0(0)
chr1	1185110	1188817	intron	10	+	3708	XM_017000911.1	.	Yes	No	No	Yes	0	0(0)	0(0)	0(0)	0	0(0)	0(0)	0(0)	0	0(0)	0(0)	0(0)
chr1	1185110	1194606	intron	10	+	9497	XM_017000909.1	.	Yes	No	No	Yes	0	0(0)	0(0)	0(0)	0	0(0)	0(0)	0(0)	0	0(0)	0(0)	0(0)
chr1	1185110	1196385	intron	1	+	11276	TTLL10	ENST00000486379	No	Yes	Yes	No	0	0(0)	0(0)	0(0)	0	0(0)	0(0)	0(0)	0	0(0)	0(0)	0(0)
chr1	1185110	1196599	intron	13,13	+	11490	TTLL10	ENST00000379290,ENST00000379289	Yes	Yes	Yes	Yes	0	0(0)	0(0)	0(0)	0	0(0)	0(0)	0(0)	0	0(0)	0(0)	0(0)
chr1	1185526	1185432	intron	.	+	6	TTLL10	CHESS	No	No	No	Yes	0	0(0)	0(0)	0(0)	0	0(0)	0(0)	0(0)	0	0(0)	0(0)	0(0)
chr1	1188884	1188817	intron	.	+	33	TTLL10	CHESS	No	No	No	Yes	0	0(0)	0(0)	0(0)	0	0(0)	0(0)	0(0)	0	0(0)	0(0)	0(0)
chr1	1196489	1196599	intron	2	+	111	TTLL10	ENST00000486379	No	Yes	Yes	No	0	0(0)	0(0)	0(0)	0	0(0)	0(0)	0(0)	0	0(0)	0(0)	0(0)
chr1	1196717	1197092	intron	3,14,14	+	376	TTLL10	ENST00000486379,ENST00000379290,ENST00000379289	Yes	Yes	Yes	Yes	0	0(0)	0(0)	0(0)	0	0(0)	0(0)	0(0)	0	0(0)	0(0)	0(0)
chr1	1197187	1197437	intron	15,15,4	+	251	TTLL10	ENST00000379290,ENST00000379289,ENST00000486379	Yes	Yes	Yes	Yes	0	0(0)	0(0)	0(0)	0	0(0)	0(0)	0(0)	0	0(0)	0(0)	0(0)
chr1	1203961	1204398	intron	3	-	438	TNFRSF18	ENST00000328596	Yes	Yes	Yes	Yes	0	0(0)	0(0)	0(0)	0	0(0)	0(0)	0(0)	0	0(0)	0(0)	0(0)
chr1	1203969	1204033	intron	3,4	-	65	TNFRSF18	ENST00000486728,ENST00000379268	Yes	Yes	Yes	Yes	0	0(0)	0(0)	0(0)	0	0(0)	0(0)	0(0)	0	0(0)	0(0)	0(0)
chr1	1203969	1204054	intron	4	-	86	TNFRSF18	ENST00000379265	Yes	Yes	Yes	Yes	0	0(0)	0(0)	0(0)	0	0(0)	0(0)	0(0)	0	0(0)	0(0)	0(0)
chr1	1204237	1204398	intron	3,2,3	-	162	TNFRSF18	ENST00000379268,ENST00000486728,ENST00000379265	Yes	Yes	Yes	Yes	0	0(0)	0(0)	0(0)	0	0(0)	0(0)	0(0)	0	0(0)	0(0)	0(0)
chr1	1204487	1205369	intron	2,1,2,2	-	883	TNFRSF18	ENST00000379268,ENST00000486728,ENST00000379265,ENST00000328596	Yes	Yes	Yes	Yes	0	0(0)	0(0)	0(0)	0	0(0)	0(0)	0(0)	0	0(0)	0(0)	0(0)
chr1	1204591	1205369	intron	.	-	779	TNFRSF18	CHESS	No	No	No	Yes	0	0(0)	0(0)	0(0)	0	0(0)	0(0)	0(0)	0	0(0)	0(0)	0(0)
chr1	1205464	1205369	intron	.	-	5	TNFRSF18	CHESS	No	No	No	Yes	0	0(0)	0(0)	0(0)	0	0(0)	0(0)	0(0)	0	0(0)	0(0)	0(0)
chr1	1205493	1206384	intron	1,1,1	-	892	TNFRSF18	ENST00000379268,ENST00000379265,ENST00000328596	Yes	Yes	Yes	Yes	0	0(0)	0(0)	0(0)	0	0(0)	0(0)	0(0)	0	0(0)	0(0)	0(0)
chr1	1211626	1211554	intron	.	-	28	TNFRSF4	CHESS	No	No	No	Yes	0	0(0)	0(0)	0(0)	0	0(0)	0(0)	0(0)	0	0(0)	0(0)	0(0)
chr1	1211626	1211703	intron	6	-	78	TNFRSF4	ENST00000379236	Yes	Yes	Yes	Yes	0	0(0)	0(0)	0(0)	0	0(0)	0(0)	0(0)	0	0(0)	0(0)	0(0)
chr1	1211833	1211941	intron	5,4	-	109	TNFRSF4	ENST00000379236,ENST00000497869	Yes	Yes	Yes	Yes	0	0(0)	0(0)	0(0)	0	0(0)	0(0)	0(0)	0	0(0)	0(0)	0(0)
chr1	1212139	1212637	intron	4,3,3	-	499	TNFRSF4	ENST00000379236,ENST00000453580,ENST00000497869	Yes	Yes	Yes	Yes	0	0(0)	0(0)	0(0)	0	0(0)	0(0)	0(0)	0	0(0)	0(0)	0(0)
chr1	1212705	1212861	intron	3	-	157	XM_011542077.2	.	Yes	No	No	Yes	0	0(0)	0(0)	0(0)	0	0(0)	0(0)	0(0)	0	0(0)	0(0)	0(0)
chr1	1212705	1212991	intron	3,2,2	-	287	TNFRSF4	ENST00000379236,ENST00000453580,ENST00000497869	Yes	Yes	Yes	Yes	0	0(0)	0(0)	0(0)	0	0(0)	0(0)	0(0)	0	0(0)	0(0)	0(0)
chr1	1212932	1212861	intron	.	-	29	TNFRSF4	CHESS	No	No	No	Yes	0	0(0)	0(0)	0(0)	0	0(0)	0(0)	0(0)	0	0(0)	0(0)	0(0)
chr1	1213094	1213394	intron	1	-	301	TNFRSF4	ENST00000453580	No	Yes	Yes	No	0	0(0)	0(0)	0(0)	0	0(0)	0(0)	0(0)	0	0(0)	0(0)	0(0)
chr1	1213094	1213662	intron	2	-	569	TNFRSF4	ENST00000379236	Yes	Yes	Yes	Yes	0	0(0)	0(0)	0(0)	0	0(0)	0(0)	0(0)	0	0(0)	0(0)	0(0)
chr1	1213786	1213982	intron	1,1	-	197	TNFRSF4	ENST00000497869,ENST00000379236	Yes	Yes	Yes	Yes	0	0(0)	0(0)	0(0)	0	0(0)	0(0)	0(0)	0	0(0)	0(0)	0(0)
chr1	1214185	1215483	intron	6,7	-	1299	XM_017002231.1	.	Yes	No	No	Yes	0	0(0)	0(0)	0(0)	0	0(0)	0(0)	0(0)	0	0(0)	0(0)	0(0)
chr1	1217689	1218457	intron	1,2,6	-	769	SDF4	ENST00000478938,ENST00000494748,ENST00000360001	Yes	Yes	Yes	Yes	1.84005	1.16392(12)	1.76593(29)	2.5903(32)	4.76619	5.14622(563)	4.65274(497)	4.49961(502)	4.8294	4.42012(499)	5.11026(514)	4.95783(509)
chr1	1217781	1218457	intron	.	-	677	SDF4	CHESS	No	No	No	Yes	0	0(0)	0(0)	0(0)	0	0(0)	0(0)	0(0)	0	0(0)	0(0)	0(0)
chr1	1217805	1218457	intron	6,6	-	653	SDF4	ENST00000465727,ENST00000263741	Yes	Yes	Yes	Yes	0.199819	0.193986(2)	0.243576(4)	0.161894(2)	0.136739	0.12797(14)	0.102978(11)	0.179267(20)	0.170452	0.177159(20)	0.149132(15)	0.185066(19)
chr1	1218634	1218623	intron	.	-	89	SDF4	CHESS	No	No	No	Yes	0	0(0)	0(0)	0(0)	0	0(0)	0(0)	0(0)	0	0(0)	0(0)	0(0)
chr1	1218634	1218768	intron	1,5,5,5,4	-	135	SDF4	ENST00000494748,ENST00000465727,ENST00000263741,ENST00000360001,ENST00000403997	Yes	Yes	Yes	Yes	3.11931	2.42483(25)	4.01901(66)	2.91409(36)	7.32444	7.0932(776)	7.81698(835)	7.06313(788)	8.01659	7.83929(885)	7.80457(785)	8.40591(863)
chr1	1218928	1223243	intron	4,4	-	4316	SDF4	ENST00000263741,ENST00000360001	Yes	Yes	Yes	Yes	0.924826	0.484966(5)	0.913412(15)	1.3761(17)	5.62689	5.53928(606)	5.96337(637)	5.37802(600)	5.75665	6.41316(724)	5.57754(561)	5.27926(542)
chr1	1218944	1223243	intron	4	-	4300	SDF4	ENST00000465727	No	Yes	Yes	Yes	0	0(0)	0(0)	0(0)	0	0(0)	0(0)	0(0)	0	0(0)	0(0)	0(0)
chr1	1219006	1223243	intron	3	-	4238	SDF4	ENST00000403997	No	Yes	Yes	Yes	0	0(0)	0(0)	0(0)	0	0(0)	0(0)	0(0)	0	0(0)	0(0)	0(0)
chr1	1220731	1220698	intron	.	-	67	SDF4	CHESS	No	No	No	Yes	0	0(0)	0(0)	0(0)	0	0(0)	0(0)	0(0)	0	0(0)	0(0)	0(0)
chr1	1220731	1223243	intron	1	-	2513	XM_011541556.1	.	Yes	No	No	Yes	0	0(0)	0(0)	0(0)	0	0(0)	0(0)	0(0)	0.0600586	0.0531477(6)	0.0198843(2)	0.107144(11)
chr1	1223358	1223831	intron	2,3,3,3	-	474	SDF4	ENST00000403997,ENST00000465727,ENST00000263741,ENST00000360001	Yes	Yes	Yes	Yes	4.13104	3.39476(35)	4.38438(72)	4.61397(57)	9.91923	9.99995(1094)	10.3821(1109)	9.37568(1046)	10.5647	10.6827(1206)	10.6281(1069)	10.3832(1066)
chr1	1223969	1228467	intron	2,2,2,1	-	4499	SDF4	ENST00000263741,ENST00000465727,ENST00000360001,ENST00000403997	Yes	Yes	Yes	Yes	1.7393	1.64888(17)	2.43576(40)	1.13326(14)	6.10375	5.77693(632)	6.82464(729)	5.70966(637)	6.30372	6.45745(729)	6.5121(655)	5.94161(610)
chr1	1227320	1228467	intron	2	-	1148	SDF4	ENST00000459994	No	Yes	Yes	No	0	0(0)	0(0)	0(0)	0	0(0)	0(0)	0(0)	0	0(0)	0(0)	0(0)
chr1	1228947	1229940	intron	.	-	994	SDF4	CHESS	No	No	No	Yes	0	0(0)	0(0)	0(0)	0	0(0)	0(0)	0(0)	0	0(0)	0(0)	0(0)
chr1	1228947	1231506	intron	.	-	2560	SDF4	CHESS	No	No	No	Yes	0	0(0)	0(0)	0(0)	0	0(0)	0(0)	0(0)	0	0(0)	0(0)	0(0)
chr1	1228947	1231891	intron	1,1,1,1	-	2945	SDF4	ENST00000360001,ENST00000459994,ENST00000465727,ENST00000263741	Yes	Yes	Yes	Yes	0.650505	0.775945(8)	0.608941(10)	0.566628(7)	4.09516	4.19559(459)	4.5404(485)	3.54949(396)	4.38905	4.15438(469)	4.46402(449)	4.54874(467)
chr1	1242647	1242834	intron	7,1,2	-	188	C1QTNF12	ENST00000330388,ENST00000478606,ENST00000462849	Yes	Yes	Yes	Yes	0	0(0)	0(0)	0(0)	0	0(0)	0(0)	0(0)	0	0(0)	0(0)	0(0)
chr1	1242914	1243061	intron	6,1	-	148	C1QTNF12	ENST00000330388,ENST00000462849	Yes	Yes	Yes	Yes	0	0(0)	0(0)	0(0)	0	0(0)	0(0)	0(0)	0	0(0)	0(0)	0(0)
chr1	1243153	1243443	intron	5	-	291	C1QTNF12	ENST00000330388	Yes	Yes	Yes	Yes	0	0(0)	0(0)	0(0)	0	0(0)	0(0)	0(0)	0	0(0)	0(0)	0(0)
chr1	1243153	1243447	intron	3	-	295	XM_011541436.2	.	Yes	No	No	Yes	0	0(0)	0(0)	0(0)	0	0(0)	0(0)	0(0)	0	0(0)	0(0)	0(0)
chr1	1243167	1243443	intron	3,3	-	277	XM_011541437.1	.	Yes	No	No	Yes	0	0(0)	0(0)	0(0)	0	0(0)	0(0)	0(0)	0	0(0)	0(0)	0(0)
chr1	1243553	1243953	intron	2,4	-	401	C1QTNF12	ENST00000468365,ENST00000330388	Yes	Yes	Yes	Yes	0	0(0)	0(0)	0(0)	0	0(0)	0(0)	0(0)	0	0(0)	0(0)	0(0)
chr1	1244106	1244190	intron	3	-	85	C1QTNF12	ENST00000330388	Yes	Yes	Yes	Yes	0	0(0)	0(0)	0(0)	0	0(0)	0(0)	0(0)	0	0(0)	0(0)	0(0)
chr1	1244276	1244380	intron	1,2,1	-	105	C1QTNF12	ENST00000468365,ENST00000330388,ENST00000486627	Yes	Yes	Yes	Yes	0	0(0)	0(0)	0(0)	0	0(0)	0(0)	0(0)	0	0(0)	0(0)	0(0)
chr1	1244459	1244380	intron	.	-	21	FAM132A	CHESS	No	No	No	Yes	0	0(0)	0(0)	0(0)	0	0(0)	0(0)	0(0)	0	0(0)	0(0)	0(0)
chr1	1244498	1246513	intron	1	-	2016	C1QTNF12	ENST00000330388	Yes	Yes	Yes	Yes	0	0(0)	0(0)	0(0)	0	0(0)	0(0)	0(0)	0	0(0)	0(0)	0(0)
chr1	1244498	1247167	intron	7	-	2670	XM_011541437.1	.	Yes	No	No	Yes	0	0(0)	0(0)	0(0)	0	0(0)	0(0)	0(0)	0	0(0)	0(0)	0(0)
chr1	1255488	1256044	intron	6,6,5,1,7,6,7,4,6,7,6	-	557	UBE2J2	ENST00000473215,ENST00000347370,ENST00000400929,ENST00000467339,ENST00000400930,ENST00000435198,ENST00000450390,ENST00000509720,ENST00000360466,ENST00000464036,ENST00000349431	Yes	Yes	Yes	Yes	2.25574	2.32784(24)	2.49666(41)	1.94273(24)	4.3142	4.5338(496)	4.24083(453)	4.16797(465)	4.11859	3.98608(450)	4.45408(448)	3.91562(402)
chr1	1255488	1256991	intron	.	-	1504	UBE2J2	CHESS	No	No	No	Yes	0	0(0)	0(0)	0(0)	0	0(0)	0(0)	0(0)	0	0(0)	0(0)	0(0)
chr1	1256126	1256991	intron	5,6,5,6,5,5,3,3,6,4,5	-	866	UBE2J2	ENST00000360466,ENST00000450390,ENST00000347370,ENST00000400930,ENST00000473215,ENST00000435198,ENST00000509720,ENST00000491779,ENST00000464036,ENST00000400929,ENST00000349431	Yes	Yes	Yes	Yes	4.075	3.49175(36)	3.71454(61)	5.01871(62)	3.6456	3.94879(432)	3.50126(374)	3.48675(389)	3.90077	3.76463(425)	4.28506(431)	3.65263(375)
chr1	1256182	1256991	intron	.	-	810	UBE2J2	CHESS	No	No	No	Yes	0	0(0)	0(0)	0(0)	0	0(0)	0(0)	0(0)	0	0(0)	0(0)	0(0)
chr1	1257131	1257207	intron	4,3,5,2,5,4,5,5,2,5,4,4,5,4	-	77	UBE2J2	ENST00000473215,ENST00000400929,ENST00000400930,ENST00000491779,ENST00000464036,ENST00000349431,ENST00000503294,ENST00000466752,ENST00000471154,ENST00000450390,ENST00000347370,ENST00000435198,ENST00000477894,ENST00000360466	Yes	Yes	Yes	Yes	2.29997	0.678952(7)	2.74023(45)	3.48072(43)	4.51436	4.30528(471)	4.76508(509)	4.47272(499)	4.98642	5.17305(584)	5.14008(517)	4.64614(477)
chr1	1257131	1263345	intron	2	-	6215	UBE2J2	ENST00000509720	No	Yes	Yes	No	0	0(0)	0(0)	0(0)	0	0(0)	0(0)	0(0)	0	0(0)	0(0)	0(0)
chr1	1257311	1262169	intron	4	-	4859	UBE2J2	ENST00000477894	No	Yes	Yes	Yes	0	0(0)	0(0)	0(0)	0	0(0)	0(0)	0(0)	0	0(0)	0(0)	0(0)
chr1	1257311	1262268	intron	4,4	-	4958	UBE2J2	ENST00000464036,ENST00000503294	Yes	Yes	Yes	Yes	0	0(0)	0(0)	0(0)	0.308173	0.374769(41)	0.28085(30)	0.268901(30)	0.355459	0.425182(48)	0.397685(40)	0.243508(25)
chr1	1257311	1263345	intron	3,4,2,4,4,1,3,3,4,3,3,4	-	6035	UBE2J2	ENST00000435198,ENST00000466752,ENST00000400929,ENST00000422076,ENST00000450390,ENST00000471154,ENST00000347370,ENST00000473215,ENST00000502382,ENST00000360466,ENST00000349431,ENST00000400930	Yes	Yes	Yes	Yes	0.967852	0.775945(8)	0.913412(15)	1.2142(15)	3.47819	3.98535(436)	3.26722(349)	3.182(355)	3.6592	3.52547(398)	3.87743(390)	3.5747(367)
chr1	1257311	1273498	intron	1	-	16188	UBE2J2	ENST00000491779	No	Yes	Yes	No	0	0(0)	0(0)	0(0)	0	0(0)	0(0)	0(0)	0	0(0)	0(0)	0(0)
chr1	1262285	1262268	intron	.	-	83	UBE2J2	CHESS	No	No	No	Yes	0	0(0)	0(0)	0(0)	0	0(0)	0(0)	0(0)	0	0(0)	0(0)	0(0)
chr1	1262391	1263345	intron	3,3,3	-	955	UBE2J2	ENST00000464036,ENST00000477894,ENST00000503294	Yes	Yes	Yes	Yes	0.14719	0.0969932(1)	0.182682(3)	0.161894(2)	0.23209	0.201096(22)	0.262126(28)	0.233048(26)	0.342233	0.336602(38)	0.407627(41)	0.28247(29)
chr1	1263362	1263345	intron	.	-	83	UBE2J2	CHESS	No	No	No	Yes	0	0(0)	0(0)	0(0)	0	0(0)	0(0)	0(0)	0	0(0)	0(0)	0(0)
chr1	1263387	1264782	intron	3,3	-	1396	UBE2J2	ENST00000422076,ENST00000400930	Yes	Yes	Yes	Yes	0	0(0)	0(0)	0(0)	0	0(0)	0(0)	0(0)	0	0(0)	0(0)	0(0)
chr1	1263387	1266097	intron	3,3	-	2711	UBE2J2	ENST00000466752,ENST00000450390	Yes	Yes	Yes	Yes	0.140505	0.0969932(1)	0.243576(4)	0.0809469(1)	0.143304	0.137111(15)	0.140425(15)	0.152377(17)	0.147792	0.177159(20)	0.159074(16)	0.107144(11)
chr1	1263387	1267732	intron	2,2,2	-	4346	UBE2J2	ENST00000503294,ENST00000347370,ENST00000473215	Yes	Yes	Yes	Yes	0.282101	0.0969932(1)	0.182682(3)	0.566628(7)	0.058052	0.0548443(6)	0.0655316(7)	0.0537802(6)	0.177736	0.159443(18)	0.178958(18)	0.194807(20)
chr1	1263387	1267755	intron	.	-	4369	UBE2J2	CHESS	No	No	No	Yes	0	0(0)	0(0)	0(0)	0	0(0)	0(0)	0(0)	0	0(0)	0(0)	0(0)
chr1	1263387	1267861	intron	2,2,2,2,2,3,2	-	4475	UBE2J2	ENST00000477894,ENST00000349431,ENST00000435198,ENST00000464036,ENST00000360466,ENST00000502382,ENST00000461142	Yes	Yes	Yes	Yes	1.06934	0.775945(8)	1.21788(20)	1.2142(15)	3.06476	3.38207(370)	3.04254(325)	2.76968(309)	3.34254	3.10914(351)	3.49963(352)	3.41886(351)
chr1	1263387	1273665	intron	1,1	-	10279	UBE2J2	ENST00000400929,ENST00000509720	Yes	Yes	Yes	Yes	0	0(0)	0(0)	0(0)	0	0(0)	0(0)	0(0)	0.0734743	0.0442898(5)	0.0397685(4)	0.136365(14)
chr1	1264831	1267861	intron	2,2	-	3031	UBE2J2	ENST00000422076,ENST00000400930	Yes	Yes	Yes	Yes	0	0(0)	0(0)	0(0)	0	0(0)	0(0)	0(0)	0	0(0)	0(0)	0(0)
chr1	1266124	1266097	intron	.	-	73	UBE2J2	CHESS	No	No	No	Yes	0	0(0)	0(0)	0(0)	0	0(0)	0(0)	0(0)	0	0(0)	0(0)	0(0)
chr1	1266291	1267732	intron	2	-	1442	UBE2J2	ENST00000466752	No	Yes	Yes	Yes	0	0(0)	0(0)	0(0)	0	0(0)	0(0)	0(0)	0	0(0)	0(0)	0(0)
chr1	1266291	1267861	intron	2	-	1571	UBE2J2	ENST00000450390	No	Yes	Yes	Yes	0	0(0)	0(0)	0(0)	0	0(0)	0(0)	0(0)	0	0(0)	0(0)	0(0)
chr1	1267993	1271509	intron	2	-	3517	UBE2J2	ENST00000502382	No	Yes	Yes	No	0	0(0)	0(0)	0(0)	0	0(0)	0(0)	0(0)	0	0(0)	0(0)	0(0)
chr1	1267993	1272852	intron	1	-	4860	UBE2J2	ENST00000488418	Yes	Yes	Yes	Yes	0	0(0)	0(0)	0(0)	0.14697	0.118829(13)	0.196595(21)	0.125487(14)	0.200959	0.150585(17)	0.208785(21)	0.243508(25)
chr1	1267993	1273050	intron	6	-	5058	XM_011540614.2	.	Yes	No	No	Yes	0	0(0)	0(0)	0(0)	0	0(0)	0(0)	0(0)	0	0(0)	0(0)	0(0)
chr1	1267993	1273376	intron	1	-	5384	UBE2J2	ENST00000435198	Yes	Yes	Yes	Yes	0	0(0)	0(0)	0(0)	0	0(0)	0(0)	0(0)	0	0(0)	0(0)	0(0)
chr1	1267993	1273498	intron	1,1	-	5506	UBE2J2	ENST00000360466,ENST00000422076	Yes	Yes	Yes	Yes	0	0(0)	0(0)	0(0)	0	0(0)	0(0)	0(0)	0	0(0)	0(0)	0(0)
chr1	1267993	1273665	intron	1,1,1,1,1,1,1,1,1,1	-	5673	UBE2J2	ENST00000473215,ENST00000466752,ENST00000503294,ENST00000477894,ENST00000400930,ENST00000349431,ENST00000461142,ENST00000464036,ENST00000450390,ENST00000347370	Yes	Yes	Yes	Yes	1.71146	0.775945(8)	2.49666(41)	1.86178(23)	1.74093	1.7733(194)	1.86297(199)	1.58652(177)	1.79955	1.79816(203)	1.74982(176)	1.85066(190)
chr1	1271638	1273665	intron	1	-	2028	UBE2J2	ENST00000502382	No	Yes	Yes	No	0	0(0)	0(0)	0(0)	0	0(0)	0(0)	0(0)	0	0(0)	0(0)	0(0)
chr1	1274482	1274802	intron	1	+	321	XR_946815.1	.	Yes	No	No	Yes	0	0(0)	0(0)	0(0)	0	0(0)	0(0)	0(0)	0	0(0)	0(0)	0(0)
chr1	1274482	1274961	intron	.	+	480	LOC101928895	CHESS	No	No	No	Yes	0	0(0)	0(0)	0(0)	0	0(0)	0(0)	0(0)	0	0(0)	0(0)	0(0)
chr1	1274482	1279067	intron	.	+	4586	LOC101928895	CHESS	No	No	No	Yes	0	0(0)	0(0)	0(0)	0	0(0)	0(0)	0(0)	0	0(0)	0(0)	0(0)
chr1	1275300	1279067	intron	1,1	+	3768	LINC01786	ENST00000453732,ENST00000434139	Yes	Yes	Yes	Yes	0	0(0)	0(0)	0(0)	0	0(0)	0(0)	0(0)	0	0(0)	0(0)	0(0)
chr1	1279149	1280310	intron	2	+	1162	LINC01786	ENST00000434139	No	Yes	Yes	No	0	0(0)	0(0)	0(0)	0	0(0)	0(0)	0(0)	0	0(0)	0(0)	0(0)
chr1	1279231	1279330	intron	2	+	100	XR_946816.1	.	Yes	No	No	Yes	0	0(0)	0(0)	0(0)	0	0(0)	0(0)	0(0)	0	0(0)	0(0)	0(0)
chr1	1280667	1280661	intron	.	+	94	SCNN1D	CHESS	No	No	No	Yes	0	0(0)	0(0)	0(0)	0	0(0)	0(0)	0(0)	0	0(0)	0(0)	0(0)
chr1	1280667	1280836	intron	1	+	170	XM_011541899.2	.	Yes	No	No	Yes	0	0(0)	0(0)	0(0)	0	0(0)	0(0)	0(0)	0	0(0)	0(0)	0(0)
chr1	1280667	1281201	intron	1,1,1,1,1,1,1	+	535	XM_017002043.1	.	Yes	No	No	Yes	0	0(0)	0(0)	0(0)	0	0(0)	0(0)	0(0)	0	0(0)	0(0)	0(0)
chr1	1280667	1281225	intron	1,1	+	559	SCNN1D	ENST00000379101,ENST00000379116	Yes	Yes	Yes	Yes	0	0(0)	0(0)	0(0)	0	0(0)	0(0)	0(0)	0	0(0)	0(0)	0(0)
chr1	1280667	1281410	intron	1	+	744	XM_011541905.2	.	Yes	No	No	Yes	0	0(0)	0(0)	0(0)	0	0(0)	0(0)	0(0)	0	0(0)	0(0)	0(0)
chr1	1280667	1282241	intron	1,1	+	1575	XM_011541932.2	.	Yes	No	No	Yes	0	0(0)	0(0)	0(0)	0	0(0)	0(0)	0(0)	0	0(0)	0(0)	0(0)
chr1	1280667	1282275	intron	1	+	1609	XM_011541933.2	.	Yes	No	No	Yes	0	0(0)	0(0)	0(0)	0	0(0)	0(0)	0(0)	0	0(0)	0(0)	0(0)
chr1	1281298	1281201	intron	.	+	3	SCNN1D	CHESS	No	No	No	Yes	0	0(0)	0(0)	0(0)	0	0(0)	0(0)	0(0)	0	0(0)	0(0)	0(0)
chr1	1281298	1281217	intron	.	+	19	SCNN1D	CHESS	No	No	No	Yes	0	0(0)	0(0)	0(0)	0	0(0)	0(0)	0(0)	0	0(0)	0(0)	0(0)
chr1	1281298	1281410	intron	2,2,1	+	113	SCNN1D	ENST00000379116,ENST00000379101,ENST00000400928	Yes	Yes	Yes	Yes	0	0(0)	0(0)	0(0)	0	0(0)	0(0)	0(0)	0	0(0)	0(0)	0(0)
chr1	1281298	1281597	intron	2,2,2,1,1	+	300	XM_017002040.1	.	Yes	No	No	Yes	0	0(0)	0(0)	0(0)	0	0(0)	0(0)	0(0)	0	0(0)	0(0)	0(0)
chr1	1281298	1282116	intron	2	+	819	XM_017002042.1	.	Yes	No	No	Yes	0	0(0)	0(0)	0(0)	0	0(0)	0(0)	0(0)	0	0(0)	0(0)	0(0)
chr1	1281298	1282241	intron	.	+	944	SCNN1D	CHESS	No	No	No	Yes	0	0(0)	0(0)	0(0)	0	0(0)	0(0)	0(0)	0	0(0)	0(0)	0(0)
chr1	1281298	1282275	intron	2	+	978	XM_017002044.1	.	Yes	No	No	Yes	0	0(0)	0(0)	0(0)	0	0(0)	0(0)	0(0)	0	0(0)	0(0)	0(0)
chr1	1281611	1282010	intron	2,2,3,2,3,3,1,1	+	400	XM_011541899.2	.	Yes	No	No	Yes	0	0(0)	0(0)	0(0)	0	0(0)	0(0)	0(0)	0	0(0)	0(0)	0(0)
chr1	1281611	1282116	intron	3	+	506	XM_017002041.1	.	Yes	No	No	Yes	0	0(0)	0(0)	0(0)	0	0(0)	0(0)	0(0)	0	0(0)	0(0)	0(0)
chr1	1281611	1282241	intron	2,3,1,3	+	631	SCNN1D	ENST00000400928,ENST00000379101,ENST00000338555,ENST00000379116	Yes	Yes	Yes	Yes	0	0(0)	0(0)	0(0)	0	0(0)	0(0)	0(0)	0	0(0)	0(0)	0(0)
chr1	1281611	1282275	intron	2	+	665	XM_011541920.2	.	Yes	No	No	Yes	0	0(0)	0(0)	0(0)	0	0(0)	0(0)	0(0)	0	0(0)	0(0)	0(0)
chr1	1282011	1282116	intron	1	+	106	SCNN1D	ENST00000470022	No	Yes	Yes	No	0	0(0)	0(0)	0(0)	0	0(0)	0(0)	0(0)	0	0(0)	0(0)	0(0)
chr1	1282188	1282275	intron	1	+	88	SCNN1D	ENST00000467651	Yes	Yes	Yes	Yes	0	0(0)	0(0)	0(0)	0	0(0)	0(0)	0(0)	0	0(0)	0(0)	0(0)
chr1	1282316	1282258	intron	.	+	42	SCNN1D	CHESS	No	No	No	Yes	0	0(0)	0(0)	0(0)	0	0(0)	0(0)	0(0)	0	0(0)	0(0)	0(0)
chr1	1282316	1283977	intron	2,4,4,3,1,2	+	1662	SCNN1D	ENST00000338555,ENST00000379101,ENST00000379116,ENST00000400928,ENST00000325425,ENST00000467651	Yes	Yes	Yes	Yes	0.289031	0.0969932(1)	0.365365(6)	0.404734(5)	0	0(0)	0(0)	0(0)	0	0(0)	0(0)	0(0)
chr1	1282320	1283977	intron	2	+	1658	SCNN1D	ENST00000470022	Yes	Yes	Yes	Yes	0	0(0)	0(0)	0(0)	0	0(0)	0(0)	0(0)	0	0(0)	0(0)	0(0)
chr1	1284091	1284024	intron	.	+	33	SCNN1D	CHESS	No	No	No	Yes	0	0(0)	0(0)	0(0)	0	0(0)	0(0)	0(0)	0	0(0)	0(0)	0(0)
chr1	1284091	1284415	intron	1	+	325	XM_011541929.2	.	Yes	No	No	Yes	0	0(0)	0(0)	0(0)	0	0(0)	0(0)	0(0)	0	0(0)	0(0)	0(0)
chr1	1284091	1285570	intron	5,3,2	+	1480	SCNN1D	ENST00000379116,ENST00000467651,ENST00000325425	Yes	Yes	Yes	Yes	0	0(0)	0(0)	0(0)	0	0(0)	0(0)	0(0)	0	0(0)	0(0)	0(0)
chr1	1284091	1285925	intron	3,4,5,3	+	1835	SCNN1D	ENST00000338555,ENST00000400928,ENST00000379101,ENST00000470022	Yes	Yes	Yes	Yes	0	0(0)	0(0)	0(0)	0	0(0)	0(0)	0(0)	0	0(0)	0(0)	0(0)
chr1	1285665	1285925	intron	3,6	+	261	SCNN1D	ENST00000325425,ENST00000379116	Yes	Yes	Yes	Yes	0.138925	0.193986(2)	0.0608941(1)	0.161894(2)	0	0(0)	0(0)	0(0)	0	0(0)	0(0)	0(0)
chr1	1286279	1286767	intron	4,5,7,6,4	+	489	SCNN1D	ENST00000338555,ENST00000400928,ENST00000379116,ENST00000379101,ENST00000325425	Yes	Yes	Yes	Yes	0.410574	0.0969932(1)	0.487153(8)	0.647575(8)	0	0(0)	0(0)	0(0)	0	0(0)	0(0)	0(0)
chr1	1286976	1287108	intron	8,5,6,7,5	+	133	SCNN1D	ENST00000379116,ENST00000338555,ENST00000400928,ENST00000379101,ENST00000325425	Yes	Yes	Yes	Yes	0.515587	0.290979(3)	0.365365(6)	0.890416(11)	0.161394	0.182814(20)	0.131063(14)	0.170304(19)	0.146016	0.132869(15)	0.159074(16)	0.146105(15)
chr1	1287300	1287507	intron	6,7,6,8,1,9	+	208	SCNN1D	ENST00000325425,ENST00000400928,ENST00000338555,ENST00000379101,ENST00000379099,ENST00000379116	Yes	Yes	Yes	Yes	0.707624	0.0969932(1)	0.730729(12)	1.29515(16)	0.152608	0.210237(23)	0.131063(14)	0.116524(13)	0.0664598	0.0620057(7)	0.0497107(5)	0.087663(9)
chr1	1287597	1287672	intron	7,10,7,8,9	+	76	SCNN1D	ENST00000338555,ENST00000379116,ENST00000325425,ENST00000400928,ENST00000379101	Yes	Yes	Yes	Yes	0	0(0)	0(0)	0(0)	0	0(0)	0(0)	0(0)	0	0(0)	0(0)	0(0)
chr1	1287837	1287938	intron	8,11,2,8,9,10	+	102	SCNN1D	ENST00000325425,ENST00000379116,ENST00000379099,ENST00000338555,ENST00000400928,ENST00000379101	Yes	Yes	Yes	Yes	0.289031	0.0969932(1)	0.365365(6)	0.404734(5)	0.0548869	0.0274222(3)	0.0655316(7)	0.0717069(8)	0.0596048	0.0708636(8)	0.0397685(4)	0.0681824(7)
chr1	1288038	1290270	intron	11,12,9,3,10,9	+	2233	SCNN1D	ENST00000379101,ENST00000379116,ENST00000338555,ENST00000379099,ENST00000400928,ENST00000325425	Yes	Yes	Yes	Yes	0	0(0)	0(0)	0(0)	0	0(0)	0(0)	0(0)	0	0(0)	0(0)	0(0)
chr1	1288038	1290476	intron	11	+	2439	XR_946738.1	.	Yes	No	No	Yes	0	0(0)	0(0)	0(0)	0	0(0)	0(0)	0(0)	0	0(0)	0(0)	0(0)
chr1	1290389	1290476	intron	4,10,13,12,10,11	+	88	SCNN1D	ENST00000379099,ENST00000325425,ENST00000379116,ENST00000379101,ENST00000338555,ENST00000400928	Yes	Yes	Yes	Yes	1.61142	1.06692(11)	1.09609(18)	2.67125(33)	0.0550051	0.0457036(5)	0.0655316(7)	0.0537802(6)	0.126958	0.203733(23)	0.0894792(9)	0.087663(9)
chr1	1290556	1290636	intron	11,13,14,5,11,12	+	81	SCNN1D	ENST00000325425,ENST00000379101,ENST00000379116,ENST00000379099,ENST00000338555,ENST00000400928	Yes	Yes	Yes	Yes	0.757336	0.387973(4)	0.669835(11)	1.2142(15)	0	0(0)	0(0)	0(0)	0.0748891	0.0974375(11)	0.0298264(3)	0.0974034(10)
chr1	1290695	1290894	intron	12,15,13,12,6,14	+	200	SCNN1D	ENST00000325425,ENST00000379116,ENST00000400928,ENST00000338555,ENST00000379099,ENST00000379101	Yes	Yes	Yes	Yes	0.583165	0.290979(3)	0.487153(8)	0.971363(12)	0	0(0)	0(0)	0(0)	0	0(0)	0(0)	0(0)
chr1	1290954	1291064	intron	13,13,15,16,14	+	111	SCNN1D	ENST00000325425,ENST00000338555,ENST00000379101,ENST00000379116,ENST00000400928	Yes	Yes	Yes	Yes	0.550587	0.193986(2)	0.243576(4)	1.2142(15)	0	0(0)	0(0)	0(0)	0	0(0)	0(0)	0(0)
chr1	1291141	1291253	intron	17,14,15,14,16	+	113	SCNN1D	ENST00000379116,ENST00000325425,ENST00000400928,ENST00000338555,ENST00000379101	Yes	Yes	Yes	Yes	2.28381	1.74588(18)	1.94861(32)	3.15693(39)	0	0(0)	0(0)	0(0)	0	0(0)	0(0)	0(0)
chr1	1293709	1293822	intron	13,20,21,23	-	114	ACAP3	ENST00000467278,ENST00000353662,ENST00000492936,ENST00000354700	Yes	Yes	Yes	Yes	1.85452	2.03686(21)	1.82682(30)	1.69988(21)	0.265252	0.329066(36)	0.22468(24)	0.242011(27)	0.227539	0.150585(17)	0.298264(30)	0.233768(24)
chr1	1293934	1294089	intron	12,19,22,20	-	156	ACAP3	ENST00000467278,ENST00000353662,ENST00000354700,ENST00000492936	Yes	Yes	Yes	Yes	1.37685	1.4549(15)	1.46146(24)	1.2142(15)	0.296251	0.338207(37)	0.299573(32)	0.250974(28)	0.313026	0.230307(26)	0.367859(37)	0.340912(35)
chr1	1294200	1294401	intron	18,19,21,11	-	202	ACAP3	ENST00000353662,ENST00000492936,ENST00000354700,ENST00000467278	Yes	Yes	Yes	Yes	3.27258	3.87973(40)	2.86202(47)	3.07598(38)	0.296429	0.365629(40)	0.299573(32)	0.224084(25)	0.285362	0.256881(29)	0.248553(25)	0.350652(36)
chr1	1294629	1294717	intron	10,1,20	-	89	ACAP3	ENST00000467278,ENST00000470659,ENST00000354700	Yes	Yes	Yes	Yes	0.655002	0.484966(5)	0.913412(15)	0.566628(7)	0.363384	0.329066(36)	0.402551(43)	0.358535(40)	0.332997	0.30117(34)	0.308206(31)	0.389614(40)
chr1	1294629	1295446	intron	17,18	-	818	ACAP3	ENST00000353662,ENST00000492936	Yes	Yes	Yes	Yes	0.33364	0.290979(3)	0.548047(9)	0.161894(2)	0	0(0)	0(0)	0(0)	0	0(0)	0(0)	0(0)
chr1	1294817	1295446	intron	19,9	-	630	ACAP3	ENST00000354700,ENST00000467278	Yes	Yes	Yes	Yes	1.15005	1.26091(13)	1.21788(20)	0.971363(12)	0.379842	0.338207(37)	0.505529(54)	0.295791(33)	0.385349	0.30117(34)	0.367859(37)	0.487017(50)
chr1	1295555	1295735	intron	18,16,8,17	-	181	ACAP3	ENST00000354700,ENST00000353662,ENST00000467278,ENST00000492936	Yes	Yes	Yes	Yes	2.2544	2.42483(25)	2.55755(42)	1.78083(22)	0.454863	0.429614(47)	0.486806(52)	0.448168(50)	0.450724	0.38975(44)	0.387743(39)	0.57468(59)
chr1	1295939	1296014	intron	17,7,15,16	-	76	ACAP3	ENST00000354700,ENST00000467278,ENST00000353662,ENST00000492936	Yes	Yes	Yes	Yes	2.80633	2.52182(26)	2.74023(45)	3.15693(39)	0.652361	0.63071(69)	0.627231(67)	0.699143(78)	0.560034	0.540335(61)	0.487164(49)	0.652603(67)
chr1	1296110	1296210	intron	16,6,14,15	-	101	ACAP3	ENST00000354700,ENST00000467278,ENST00000353662,ENST00000492936	Yes	Yes	Yes	Yes	3.66225	3.58875(37)	3.83633(63)	3.56166(44)	0.409218	0.301644(33)	0.486806(52)	0.439205(49)	0.46286	0.584625(66)	0.258495(26)	0.545459(56)
chr1	1296281	1296424	intron	13,14,5,15	-	144	ACAP3	ENST00000353662,ENST00000492936,ENST00000467278,ENST00000354700	Yes	Yes	Yes	Yes	2.71785	2.13385(22)	3.1056(51)	2.91409(36)	0.296384	0.338207(37)	0.308935(33)	0.242011(27)	0.293937	0.38975(44)	0.248553(25)	0.243508(25)
chr1	1296634	1297821	intron	5,12,4,14,3,13	-	1188	ACAP3	ENST00000476572,ENST00000353662,ENST00000467278,ENST00000354700,ENST00000379037,ENST00000492936	Yes	Yes	Yes	Yes	3.94326	3.78273(39)	4.32348(71)	3.72356(46)	0.504748	0.484458(53)	0.608507(65)	0.421278(47)	0.432283	0.558051(63)	0.407627(41)	0.331171(34)
chr1	1297934	1298012	intron	1,2,13,12,3,4,11	-	79	ACAP3	ENST00000493992,ENST00000379037,ENST00000354700,ENST00000492936,ENST00000467278,ENST00000476572,ENST00000353662	Yes	Yes	Yes	Yes	4.53141	3.78273(39)	5.60226(92)	4.20924(52)	0.486844	0.457036(50)	0.411913(44)	0.591582(66)	0.454221	0.575767(65)	0.377801(38)	0.409094(42)
chr1	1297934	1298029	intron	11	-	96	XM_005244717.3	.	Yes	No	No	Yes	0.688423	0.484966(5)	0.608941(10)	0.971363(12)	0	0(0)	0(0)	0(0)	0	0(0)	0(0)	0(0)
chr1	1298114	1298184	intron	1	-	71	ACAP3	ENST00000379037	No	Yes	Yes	Yes	0	0(0)	0(0)	0(0)	0	0(0)	0(0)	0(0)	0	0(0)	0(0)	0(0)
chr1	1298114	1298369	intron	3,11,10,12,2	-	256	ACAP3	ENST00000476572,ENST00000492936,ENST00000353662,ENST00000354700,ENST00000467278	Yes	Yes	Yes	Yes	3.26382	1.74588(18)	3.83633(63)	4.20924(52)	0.431034	0.420473(46)	0.496168(53)	0.376461(42)	0.377261	0.442898(50)	0.347975(35)	0.340912(35)
chr1	1298422	1298566	intron	9,11,1,2,10	-	145	ACAP3	ENST00000353662,ENST00000354700,ENST00000467278,ENST00000476572,ENST00000492936	Yes	Yes	Yes	Yes	1.74087	0.581959(6)	2.13129(35)	2.50935(31)	0.452082	0.50274(55)	0.468083(50)	0.385425(43)	0.517151	0.487187(55)	0.60647(61)	0.457796(47)
chr1	1298680	1299344	intron	10,8,1,9	-	665	ACAP3	ENST00000354700,ENST00000353662,ENST00000476572,ENST00000492936	Yes	Yes	Yes	Yes	0.398057	0.484966(5)	0.304471(5)	0.404734(5)	0	0(0)	0(0)	0(0)	0	0(0)	0(0)	0(0)
chr1	1298680	1299830	intron	.	-	1151	ACAP3	CHESS	No	No	No	Yes	0	0(0)	0(0)	0(0)	0	0(0)	0(0)	0(0)	0	0(0)	0(0)	0(0)
chr1	1299357	1299830	intron	8,7,9	-	474	ACAP3	ENST00000492936,ENST00000353662,ENST00000354700	Yes	Yes	Yes	Yes	0	0(0)	0(0)	0(0)	0	0(0)	0(0)	0(0)	0	0(0)	0(0)	0(0)
chr1	1299906	1299972	intron	7,8,6,8	-	67	ACAP3	ENST00000492936,ENST00000472541,ENST00000353662,ENST00000354700	Yes	Yes	Yes	Yes	1.53121	1.06692(11)	1.82682(30)	1.69988(21)	0.433343	0.438755(48)	0.439998(47)	0.421278(47)	0.482859	0.513761(58)	0.46728(47)	0.467536(48)
chr1	1299906	1300157	intron	16	-	252	XM_011540608.2	.	Yes	No	No	Yes	0.138925	0.193986(2)	0.0608941(1)	0.161894(2)	0	0(0)	0(0)	0(0)	0	0(0)	0(0)	0(0)
chr1	1300069	1300157	intron	6,7,7,5	-	89	ACAP3	ENST00000492936,ENST00000354700,ENST00000472541,ENST00000353662	Yes	Yes	Yes	Yes	2.12993	1.64888(17)	1.82682(30)	2.91409(36)	0.380514	0.329066(36)	0.346381(37)	0.466095(52)	0.476102	0.43404(49)	0.516991(52)	0.477277(49)
chr1	1300203	1300508	intron	5,6,4,7,6	-	306	ACAP3	ENST00000492936,ENST00000472541,ENST00000353662,ENST00000354980,ENST00000354700	Yes	Yes	Yes	Yes	2.27178	2.13385(22)	2.25308(37)	2.42841(30)	0.580284	0.51188(56)	0.655316(70)	0.573655(64)	0.683371	0.602341(68)	0.785428(79)	0.662343(68)
chr1	1300263	1300508	intron	.	-	246	ACAP3	CHESS	No	No	No	Yes	0	0(0)	0(0)	0(0)	0	0(0)	0(0)	0(0)	0	0(0)	0(0)	0(0)
chr1	1300693	1301987	intron	5,3,5,6,4	-	1295	ACAP3	ENST00000354700,ENST00000353662,ENST00000472541,ENST00000354980,ENST00000492936	Yes	Yes	Yes	Yes	3.44565	3.58875(37)	3.1056(51)	3.64261(45)	0.588466	0.575865(63)	0.571061(61)	0.618472(69)	0.626188	0.513761(58)	0.536875(54)	0.827929(85)
chr1	1300931	1301987	intron	19	-	1057	XM_017000233.1	.	Yes	No	No	Yes	0.283198	0.484966(5)	0.121788(2)	0.242841(3)	0	0(0)	0(0)	0(0)	0	0(0)	0(0)	0(0)
chr1	1302047	1302921	intron	4,4,2,4,5,2,3	-	875	ACAP3	ENST00000472541,ENST00000479108,ENST00000353662,ENST00000354700,ENST00000354980,ENST00000478065,ENST00000492936	Yes	Yes	Yes	Yes	5.52357	6.49854(67)	4.81063(79)	5.26155(65)	0.669513	0.685554(75)	0.758294(81)	0.564692(63)	0.73184	0.69092(78)	0.705891(71)	0.798708(82)
chr1	1302976	1303131	intron	21,20,20,21	-	156	XM_011540606.2	.	Yes	No	No	Yes	0.256216	0.484966(5)	0.121788(2)	0.161894(2)	0	0(0)	0(0)	0(0)	0	0(0)	0(0)	0(0)
chr1	1302976	1303161	intron	3,1,3,2,1,3,4	-	186	ACAP3	ENST00000472541,ENST00000353662,ENST00000354700,ENST00000492936,ENST00000478065,ENST00000479108,ENST00000354980	Yes	Yes	Yes	Yes	4.80415	5.33462(55)	3.89722(64)	5.1806(64)	0.552125	0.521021(57)	0.561699(60)	0.573655(64)	0.566791	0.620057(70)	0.437454(44)	0.642862(66)
chr1	1303282	1304085	intron	2,2,1,3,3,2	-	804	ACAP3	ENST00000479108,ENST00000472541,ENST00000492936,ENST00000438966,ENST00000354980,ENST00000354700	Yes	Yes	Yes	Yes	3.03581	3.00679(31)	3.1056(51)	2.99503(37)	0.381502	0.338207(37)	0.411913(44)	0.394388(44)	0.48082	0.38975(44)	0.516991(52)	0.535719(55)
chr1	1304144	1304538	intron	.	-	395	ACAP3	CHESS	No	No	No	Yes	0	0(0)	0(0)	0(0)	0	0(0)	0(0)	0(0)	0	0(0)	0(0)	0(0)
chr1	1304144	1304681	intron	23	-	538	XM_011540607.1	.	Yes	No	No	Yes	0	0(0)	0(0)	0(0)	0	0(0)	0(0)	0(0)	0	0(0)	0(0)	0(0)
chr1	1304144	1307071	intron	2	-	2928	ACAP3	ENST00000438966	No	Yes	Yes	No	0	0(0)	0(0)	0(0)	0	0(0)	0(0)	0(0)	0	0(0)	0(0)	0(0)
chr1	1304144	1307256	intron	.	-	3113	ACAP3	CHESS	No	No	No	Yes	0	0(0)	0(0)	0(0)	0	0(0)	0(0)	0(0)	0	0(0)	0(0)	0(0)
chr1	1304144	1307336	intron	2	-	3193	ACAP3	ENST00000354980	No	Yes	Yes	No	0	0(0)	0(0)	0(0)	0	0(0)	0(0)	0(0)	0	0(0)	0(0)	0(0)
chr1	1304144	1307768	intron	1,1	-	3625	ACAP3	ENST00000354700,ENST00000479108	Yes	Yes	Yes	Yes	1.80796	1.06692(11)	2.00951(33)	2.34746(29)	0.24731	0.265081(29)	0.252765(27)	0.224084(25)	0.260295	0.221449(25)	0.208785(21)	0.350652(36)
chr1	1304144	1309441	intron	1	-	5298	ACAP3	ENST00000472541	No	Yes	Yes	No	0	0(0)	0(0)	0(0)	0	0(0)	0(0)	0(0)	0	0(0)	0(0)	0(0)
chr1	1304729	1304681	intron	.	-	52	ACAP3	CHESS	No	No	No	Yes	0	0(0)	0(0)	0(0)	0	0(0)	0(0)	0(0)	0	0(0)	0(0)	0(0)
chr1	1304776	1307768	intron	.	-	2993	ACAP3	CHESS	No	No	No	Yes	0	0(0)	0(0)	0(0)	0	0(0)	0(0)	0(0)	0	0(0)	0(0)	0(0)
chr1	1307157	1307768	intron	1	-	612	ACAP3	ENST00000438966	No	Yes	Yes	Yes	0	0(0)	0(0)	0(0)	0	0(0)	0(0)	0(0)	0	0(0)	0(0)	0(0)
chr1	1307190	1307768	intron	.	-	579	ACAP3	CHESS	No	No	No	Yes	0	0(0)	0(0)	0(0)	0	0(0)	0(0)	0(0)	0	0(0)	0(0)	0(0)
chr1	1307379	1307768	intron	.	-	390	ACAP3	CHESS	No	No	No	Yes	0	0(0)	0(0)	0(0)	0	0(0)	0(0)	0(0)	0	0(0)	0(0)	0(0)
chr1	1307384	1307768	intron	1	-	385	ACAP3	ENST00000354980	No	Yes	Yes	Yes	0	0(0)	0(0)	0(0)	0	0(0)	0(0)	0(0)	0	0(0)	0(0)	0(0)
chr1	1307816	1307768	intron	.	-	52	ACAP3	CHESS	No	No	No	Yes	0	0(0)	0(0)	0(0)	0	0(0)	0(0)	0(0)	0	0(0)	0(0)	0(0)
chr1	1308721	1308643	intron	.	+	22	PUSL1	CHESS	No	No	No	Yes	0	0(0)	0(0)	0(0)	0	0(0)	0(0)	0(0)	0	0(0)	0(0)	0(0)
chr1	1308721	1308914	intron	1	+	194	PUSL1	ENST00000379031	Yes	Yes	Yes	Yes	0.502218	0.290979(3)	0.487153(8)	0.728522(9)	0.556678	0.63985(70)	0.617869(66)	0.412315(46)	0.519045	0.513761(58)	0.536875(54)	0.506498(52)
chr1	1308721	1309085	intron	1	+	365	PUSL1	ENST00000470520	No	Yes	Yes	Yes	0.208084	0.0969932(1)	0.365365(6)	0.161894(2)	0.122743	0.109689(12)	0.177871(19)	0.0806703(9)	0.1388	0.150585(17)	0.13919(14)	0.126624(13)
chr1	1308973	1309085	intron	1,1,2	+	113	PUSL1	ENST00000467712,ENST00000463758,ENST00000379031	Yes	Yes	Yes	Yes	0.594108	0.484966(5)	0.730729(12)	0.566628(7)	0.680727	0.694695(76)	0.702124(75)	0.645362(72)	0.765305	0.850364(96)	0.676065(68)	0.769487(79)
chr1	1309274	1309453	intron	1,2,2,3	+	180	PUSL1	ENST00000493657,ENST00000467712,ENST00000470520,ENST00000379031	Yes	Yes	Yes	Yes	1.22857	0.969932(10)	1.33967(22)	1.3761(17)	1.09658	0.996338(109)	1.23574(132)	1.05768(118)	1.0887	1.32869(150)	0.914676(92)	1.02274(105)
chr1	1309604	1309680	intron	4,3	+	77	PUSL1	ENST00000379031,ENST00000467712	Yes	Yes	Yes	Yes	1.80079	1.55189(16)	1.82682(30)	2.02367(25)	0.831645	0.859228(94)	0.945527(101)	0.690179(77)	0.949613	1.10724(125)	0.864966(87)	0.87663(90)
chr1	1309604	1309705	intron	3	+	102	PUSL1	ENST00000470520	Yes	Yes	Yes	Yes	0.350777	0.484966(5)	0.243576(4)	0.323788(4)	0	0(0)	0(0)	0(0)	0.0627593	0.0797216(9)	0.0695949(7)	0.0389614(4)
chr1	1309815	1310035	intron	2	+	221	PUSL1	ENST00000493657	No	Yes	Yes	No	0	0(0)	0(0)	0(0)	0	0(0)	0(0)	0(0)	0	0(0)	0(0)	0(0)
chr1	1309852	1310633	intron	4,5,4	+	782	PUSL1	ENST00000470520,ENST00000379031,ENST00000467712	Yes	Yes	Yes	Yes	3.28668	3.87973(40)	3.47096(57)	2.50935(31)	0.866185	0.840946(92)	0.861272(92)	0.896337(100)	0.916821	0.947801(107)	0.994213(100)	0.808448(83)
chr1	1309852	1310908	intron	.	+	1057	PUSL1	CHESS	No	No	No	Yes	0	0(0)	0(0)	0(0)	0	0(0)	0(0)	0(0)	0	0(0)	0(0)	0(0)
chr1	1310689	1310787	intron	6	+	99	XM_005244720.3	.	Yes	No	No	Yes	0	0(0)	0(0)	0(0)	0	0(0)	0(0)	0(0)	0	0(0)	0(0)	0(0)
chr1	1310689	1310839	intron	.	+	151	PUSL1	CHESS	No	No	No	Yes	0	0(0)	0(0)	0(0)	0	0(0)	0(0)	0(0)	0	0(0)	0(0)	0(0)
chr1	1310689	1310908	intron	5,6,5	+	220	PUSL1	ENST00000467712,ENST00000379031,ENST00000470520	Yes	Yes	Yes	Yes	3.64682	4.17071(43)	3.53186(58)	3.23788(40)	1.349	1.27056(139)	1.42297(152)	1.35347(151)	1.45138	1.39956(158)	1.60068(161)	1.35391(139)
chr1	1310801	1310787	intron	.	+	86	PUSL1	CHESS	No	No	No	Yes	0	0(0)	0(0)	0(0)	0	0(0)	0(0)	0(0)	0	0(0)	0(0)	0(0)
chr1	1311072	1311329	intron	3,7	+	258	PUSL1	ENST00000493657,ENST00000379031	Yes	Yes	Yes	Yes	1.13644	1.26091(13)	1.09609(18)	1.05231(13)	1.71076	1.80986(198)	1.82552(195)	1.49688(167)	1.95286	2.26764(256)	1.75976(177)	1.83118(188)
chr1	1311380	1311329	intron	.	+	49	PUSL1	CHESS	No	No	No	Yes	0	0(0)	0(0)	0(0)	0	0(0)	0(0)	0(0)	0	0(0)	0(0)	0(0)
chr1	1311925	1311858	intron	.	-	33	CPSF3L	CHESS	No	No	No	Yes	0	0(0)	0(0)	0(0)	0	0(0)	0(0)	0(0)	0	0(0)	0(0)	0(0)
chr1	1311925	1311861	intron	.	-	36	CPSF3L	CHESS	No	No	No	Yes	0	0(0)	0(0)	0(0)	0	0(0)	0(0)	0(0)	0	0(0)	0(0)	0(0)
chr1	1311925	1312017	intron	15,14,18,14,17,16,17,16,14,9,2,18,13,5,12,11,12	-	93	INTS11	ENST00000323275,ENST00000620829,ENST00000458452,ENST00000411962,ENST00000545578,ENST00000450926,ENST00000527098,ENST00000435064,ENST00000419704,ENST00000470030,ENST00000497304,ENST00000540437,ENST00000421495,ENST00000478641,ENST00000532772,ENST00000618806,ENST00000462432	Yes	Yes	Yes	Yes	1.97144	0.969932(10)	2.19219(36)	2.75219(34)	1.28375	1.24314(136)	1.46978(157)	1.13835(127)	1.49362	1.82474(206)	1.29248(130)	1.36365(140)
chr1	1312148	1312225	intron	13,10,11,14,4,11,8,13,15,17,15,6,1,16,16,12,17,13	-	78	INTS11	ENST00000419704,ENST00000618806,ENST00000532772,ENST00000323275,ENST00000478641,ENST00000462432,ENST00000470030,ENST00000620829,ENST00000450926,ENST00000540437,ENST00000435064,ENST00000485710,ENST00000497304,ENST00000527098,ENST00000545578,ENST00000421495,ENST00000458452,ENST00000411962	Yes	Yes	Yes	Yes	1.02656	0.484966(5)	1.46146(24)	1.13326(14)	1.34506	1.29798(142)	1.55403(166)	1.18316(132)	1.55898	1.58557(179)	1.62057(163)	1.47079(151)
chr1	1312357	1312877	intron	9	-	521	INTS11	ENST00000618806	No	Yes	Yes	No	0	0(0)	0(0)	0(0)	0	0(0)	0(0)	0(0)	0	0(0)	0(0)	0(0)
chr1	1312369	1312439	intron	13,15,12,7,13,5,11,16,12,16,10,12,4,15,14,14	-	71	INTS11	ENST00000323275,ENST00000545578,ENST00000411962,ENST00000470030,ENST00000528879,ENST00000525769,ENST00000421495,ENST00000458452,ENST00000419704,ENST00000540437,ENST00000532772,ENST00000620829,ENST00000525164,ENST00000527098,ENST00000450926,ENST00000435064	Yes	Yes	Yes	Yes	2.0412	1.26091(13)	1.94861(32)	2.91409(36)	1.27741	1.28884(141)	1.42297(152)	1.12042(125)	1.53607	1.65644(187)	1.46149(147)	1.49027(153)
chr1	1312369	1312592	intron	10	-	224	INTS11	ENST00000462432	No	Yes	Yes	No	0.428201	0.290979(3)	0.669835(11)	0.323788(4)	0	0(0)	0(0)	0(0)	0	0(0)	0(0)	0(0)
chr1	1312502	1312592	intron	10,15,4,11,5,12,3,14,13,15,6,3,12,13,9,11,11,14	-	91	INTS11	ENST00000421495,ENST00000540437,ENST00000525769,ENST00000419704,ENST00000485710,ENST00000528879,ENST00000525164,ENST00000545578,ENST00000435064,ENST00000458452,ENST00000470030,ENST00000478641,ENST00000323275,ENST00000450926,ENST00000532772,ENST00000620829,ENST00000411962,ENST00000527098	Yes	Yes	Yes	Yes	3.21897	2.03686(21)	3.65365(60)	3.9664(49)	1.73648	1.85557(203)	1.72254(184)	1.63133(182)	1.86625	2.0019(226)	1.57086(158)	2.02599(208)
chr1	1312701	1312786	intron	4,14,12,11,9,10,9,8,13,13,5,11,10,14,12,10	-	86	INTS11	ENST00000485710,ENST00000458452,ENST00000435064,ENST00000323275,ENST00000421495,ENST00000419704,ENST00000462432,ENST00000532772,ENST00000527098,ENST00000545578,ENST00000470030,ENST00000528879,ENST00000620829,ENST00000540437,ENST00000450926,ENST00000411962	Yes	Yes	Yes	Yes	2.11328	0.969932(10)	2.37487(39)	2.99503(37)	1.76448	1.87385(205)	2.00339(214)	1.41621(158)	2.17142	2.28535(258)	1.99837(201)	2.23054(229)
chr1	1312950	1313034	intron	12,8,8,10,7,9,13,2,6,9,11,12,13,3,10,6,3,11,3,8,9,4	-	85	INTS11	ENST00000527098,ENST00000421495,ENST00000618806,ENST00000323275,ENST00000532772,ENST00000620829,ENST00000540437,ENST00000478641,ENST00000527383,ENST00000411962,ENST00000450926,ENST00000545578,ENST00000458452,ENST00000461514,ENST00000528879,ENST00000531377,ENST00000525769,ENST00000435064,ENST00000485710,ENST00000462432,ENST00000419704,ENST00000470030	Yes	Yes	Yes	Yes	2.20115	0.969932(10)	2.55755(42)	3.07598(38)	2.13818	2.01096(220)	2.37786(254)	2.02572(226)	2.25269	2.01076(227)	2.58495(260)	2.16235(222)
chr1	1313125	1313508	intron	10,2,6,11,10,2,8,2,7,8,8,5,5,3,11,9,7,7,9,2,12,12	-	384	INTS11	ENST00000450926,ENST00000485710,ENST00000532772,ENST00000527098,ENST00000435064,ENST00000525164,ENST00000411962,ENST00000461514,ENST00000618806,ENST00000620829,ENST00000419704,ENST00000531377,ENST00000527383,ENST00000531292,ENST00000545578,ENST00000323275,ENST00000462432,ENST00000421495,ENST00000528879,ENST00000525769,ENST00000540437,ENST00000458452	Yes	Yes	Yes	Yes	2.54792	1.26091(13)	2.74023(45)	3.64261(45)	1.97571	2.01096(220)	2.08765(223)	1.82853(204)	2.17074	2.0019(226)	2.42588(244)	2.08443(214)
chr1	1313593	1313731	intron	1,11,8,9,1,1,7,8,10,6,1,4,5,10,1,4,3,7,11,2,9,6,6,4,7	-	139	INTS11	ENST00000525164,ENST00000458452,ENST00000528879,ENST00000450926,ENST00000461514,ENST00000525769,ENST00000419704,ENST00000323275,ENST00000545578,ENST00000462432,ENST00000485710,ENST00000531377,ENST00000532772,ENST00000527098,ENST00000478641,ENST00000527383,ENST00000470030,ENST00000620829,ENST00000540437,ENST00000531292,ENST00000435064,ENST00000421495,ENST00000618806,ENST00000467408,ENST00000411962	Yes	Yes	Yes	Yes	3.26953	2.71581(28)	3.28828(54)	3.8045(47)	1.92707	2.0658(226)	2.00339(214)	1.712(191)	1.95961	1.91332(216)	1.97848(199)	1.98703(204)
chr1	1313922	1314300	intron	10,10,5,2,6,6,8,5,6,9,4,8,6,7,9,3,1,3	-	379	INTS11	ENST00000540437,ENST00000458452,ENST00000462432,ENST00000470030,ENST00000434694,ENST00000411962,ENST00000450926,ENST00000618806,ENST00000620829,ENST00000527098,ENST00000532772,ENST00000435064,ENST00000419704,ENST00000323275,ENST00000545578,ENST00000527383,ENST00000531292,ENST00000467408	Yes	Yes	Yes	Yes	3.8527	3.49175(36)	4.01901(66)	4.04734(50)	1.98486	2.11151(231)	1.84425(197)	1.99883(223)	2.08127	2.2322(252)	1.84924(186)	2.16235(222)
chr1	1313922	1314823	intron	3,7	-	902	INTS11	ENST00000531377,ENST00000528879	No	Yes	Yes	No	0	0(0)	0(0)	0(0)	0	0(0)	0(0)	0(0)	0	0(0)	0(0)	0(0)
chr1	1314106	1314300	intron	5	-	195	INTS11	ENST00000421495	No	Yes	Yes	No	0.171256	0.290979(3)	0.0608941(1)	0.161894(2)	0	0(0)	0(0)	0(0)	0	0(0)	0(0)	0(0)
chr1	1314319	1319335	intron	4	-	5017	INTS11	ENST00000618806	No	Yes	Yes	No	0	0(0)	0(0)	0(0)	0	0(0)	0(0)	0(0)	0	0(0)	0(0)	0(0)
chr1	1314366	1314823	intron	6,2,8,1,7,9,7,8,2,5,5,5,3,4,4,9,3,5,1	-	458	INTS11	ENST00000323275,ENST00000527383,ENST00000527098,ENST00000470030,ENST00000450926,ENST00000540437,ENST00000435064,ENST00000545578,ENST00000467408,ENST00000620829,ENST00000434694,ENST00000411962,ENST00000533916,ENST00000462432,ENST00000421495,ENST00000458452,ENST00000532772,ENST00000419704,ENST00000531020	Yes	Yes	Yes	Yes	3.55273	3.20077(33)	3.41007(56)	4.04734(50)	1.79571	1.92869(211)	1.86297(199)	1.59548(178)	1.6711	1.87789(212)	1.3919(140)	1.74352(179)
chr1	1314620	1314823	intron	.	-	204	CPSF3L	CHESS	No	No	No	Yes	0	0(0)	0(0)	0(0)	0	0(0)	0(0)	0(0)	0	0(0)	0(0)	0(0)
chr1	1314963	1315403	intron	7,4,6,6,2,7,7,1,6,8,6,4,8,5,8,4,3,7,3,4,6	-	441	INTS11	ENST00000530031,ENST00000620829,ENST00000450926,ENST00000488042,ENST00000533916,ENST00000527098,ENST00000527719,ENST00000467408,ENST00000528879,ENST00000430786,ENST00000435064,ENST00000419704,ENST00000540437,ENST00000323275,ENST00000458452,ENST00000526332,ENST00000421495,ENST00000545578,ENST00000462432,ENST00000411962,ENST00000526797	Yes	Yes	Yes	Yes	0.507322	0.387973(4)	0.243576(4)	0.890416(11)	2.22972	2.44971(268)	2.31233(247)	1.92712(215)	2.38588	2.4448(276)	2.32646(234)	2.38638(245)
chr1	1314963	1315519	intron	1,2	-	557	INTS11	ENST00000527383,ENST00000531377	No	Yes	Yes	No	0	0(0)	0(0)	0(0)	0	0(0)	0(0)	0(0)	0	0(0)	0(0)	0(0)
chr1	1314963	1319071	intron	4	-	4109	INTS11	ENST00000434694	No	Yes	Yes	No	0	0(0)	0(0)	0(0)	0	0(0)	0(0)	0(0)	0	0(0)	0(0)	0(0)
chr1	1314963	1320995	intron	2	-	6033	INTS11	ENST00000532772	No	Yes	Yes	No	0	0(0)	0(0)	0(0)	0	0(0)	0(0)	0(0)	0	0(0)	0(0)	0(0)
chr1	1315078	1315403	intron	.	-	326	CPSF3L	CHESS	No	No	No	Yes	0	0(0)	0(0)	0(0)	0	0(0)	0(0)	0(0)	0	0(0)	0(0)	0(0)
chr1	1315439	1315519	intron	2,3,6,7,6,6,3,5,7,2,5,2,3,4,5,5,7,3,5,6,1	-	81	INTS11	ENST00000526113,ENST00000526332,ENST00000545578,ENST00000430786,ENST00000530031,ENST00000527719,ENST00000419704,ENST00000526797,ENST00000458452,ENST00000421495,ENST00000488042,ENST00000462432,ENST00000411962,ENST00000323275,ENST00000435064,ENST00000450926,ENST00000540437,ENST00000620829,ENST00000528879,ENST00000527098,ENST00000533916	Yes	Yes	Yes	Yes	0.468306	0.290979(3)	0.304471(5)	0.809469(10)	2.35305	2.65995(291)	2.27488(243)	2.12432(237)	2.73661	2.81683(318)	2.72414(274)	2.66885(274)
chr1	1315553	1319295	intron	4	-	3743	INTS11	ENST00000450926	No	Yes	Yes	No	0	0(0)	0(0)	0(0)	0	0(0)	0(0)	0(0)	0	0(0)	0(0)	0(0)
chr1	1315615	1323176	intron	2	-	7562	INTS11	ENST00000620829	Yes	Yes	Yes	Yes	0	0(0)	0(0)	0(0)	0	0(0)	0(0)	0(0)	0	0(0)	0(0)	0(0)
chr1	1315619	1316156	intron	1	-	538	INTS11	ENST00000462432	No	Yes	Yes	No	0	0(0)	0(0)	0(0)	0	0(0)	0(0)	0(0)	0	0(0)	0(0)	0(0)
chr1	1315619	1317803	intron	.	-	2185	CPSF3L	CHESS	No	No	No	Yes	0	0(0)	0(0)	0(0)	0	0(0)	0(0)	0(0)	0	0(0)	0(0)	0(0)
chr1	1315619	1318326	intron	.	-	2708	CPSF3L	CHESS	No	No	No	Yes	0	0(0)	0(0)	0(0)	0	0(0)	0(0)	0(0)	0	0(0)	0(0)	0(0)
chr1	1315619	1318500	intron	.	-	2882	CPSF3L	CHESS	No	No	No	Yes	0	0(0)	0(0)	0(0)	0	0(0)	0(0)	0(0)	0	0(0)	0(0)	0(0)
chr1	1315619	1319071	intron	.	-	3453	CPSF3L	CHESS	No	No	No	Yes	0	0(0)	0(0)	0(0)	0	0(0)	0(0)	0(0)	0	0(0)	0(0)	0(0)
chr1	1315619	1319077	intron	.	-	3459	CPSF3L	CHESS	No	No	No	Yes	0	0(0)	0(0)	0(0)	0	0(0)	0(0)	0(0)	0	0(0)	0(0)	0(0)
chr1	1315619	1319193	intron	.	-	3575	CPSF3L	CHESS	No	No	No	Yes	0	0(0)	0(0)	0(0)	0	0(0)	0(0)	0(0)	0	0(0)	0(0)	0(0)
chr1	1315619	1319295	intron	4,6,5,2,2,4,1,6,4,5,5,4,5,3,6	-	3677	INTS11	ENST00000435064,ENST00000458452,ENST00000527098,ENST00000525603,ENST00000526332,ENST00000528879,ENST00000531377,ENST00000430786,ENST00000526797,ENST00000527719,ENST00000530031,ENST00000488042,ENST00000545578,ENST00000323275,ENST00000540437	Yes	Yes	Yes	Yes	0.745303	0.290979(3)	0.730729(12)	1.2142(15)	2.45888	2.49542(273)	2.64935(283)	2.23188(249)	2.48373	2.65739(300)	2.47559(249)	2.3182(238)
chr1	1315619	1320995	intron	2	-	5377	INTS11	ENST00000419704	Yes	Yes	Yes	Yes	0	0(0)	0(0)	0(0)	0	0(0)	0(0)	0(0)	0	0(0)	0(0)	0(0)
chr1	1315619	1323180	intron	2	-	7562	INTS11	ENST00000411962	No	Yes	Yes	Yes	0	0(0)	0(0)	0(0)	0	0(0)	0(0)	0(0)	0	0(0)	0(0)	0(0)
chr1	1315619	1324580	intron	1,1,1	-	8962	INTS11	ENST00000526904,ENST00000421495,ENST00000526113	No	Yes	Yes	No	0	0(0)	0(0)	0(0)	0	0(0)	0(0)	0(0)	0	0(0)	0(0)	0(0)
chr1	1317900	1318622	intron	1	-	723	AL139287.1	ENST00000444968	No	Yes	Yes	No	0	0(0)	0(0)	0(0)	0	0(0)	0(0)	0(0)	0	0(0)	0(0)	0(0)
chr1	1319353	1319295	intron	.	-	42	CPSF3L	CHESS	No	No	No	Yes	0	0(0)	0(0)	0(0)	0	0(0)	0(0)	0(0)	0	0(0)	0(0)	0(0)
chr1	1319434	1320455	intron	3,2	-	1022	INTS11	ENST00000526797,ENST00000323275	Yes	Yes	Yes	Yes	0.441814	0.290979(3)	0.791623(13)	0.242841(3)	0.0797341	0.0914072(10)	0.102978(11)	0.0448168(5)	0.0781359	0.0974375(11)	0.0298264(3)	0.107144(11)
chr1	1319525	1320455	intron	4,3,4,5,4,3,4,3,1,3,3,3,5,3,3,5,2,3,5	-	931	INTS11	ENST00000545578,ENST00000488042,ENST00000527098,ENST00000498476,ENST00000530031,ENST00000528879,ENST00000527719,ENST00000450926,ENST00000525603,ENST00000531019,ENST00000434694,ENST00000534345,ENST00000540437,ENST00000435064,ENST00000618806,ENST00000458452,ENST00000498173,ENST00000429572,ENST00000430786	Yes	Yes	Yes	Yes	2.45215	2.71581(28)	2.13129(35)	2.50935(31)	2.61183	2.77878(304)	2.77105(296)	2.28566(255)	2.51673	2.86112(323)	2.5949(261)	2.09417(215)
chr1	1319525	1324580	intron	1	-	5056	INTS11	ENST00000526332	No	Yes	Yes	No	0	0(0)	0(0)	0(0)	0	0(0)	0(0)	0(0)	0	0(0)	0(0)	0(0)
chr1	1319706	1320455	intron	3,3	-	750	INTS11	ENST00000493534,ENST00000470679	No	Yes	Yes	Yes	0	0(0)	0(0)	0(0)	0	0(0)	0(0)	0(0)	0	0(0)	0(0)	0(0)
chr1	1319844	1320455	intron	3	-	612	INTS11	ENST00000490853	No	Yes	Yes	Yes	0	0(0)	0(0)	0(0)	0	0(0)	0(0)	0(0)	0	0(0)	0(0)	0(0)
chr1	1319886	1320455	intron	3	-	570	INTS11	ENST00000532952	No	Yes	Yes	Yes	0	0(0)	0(0)	0(0)	0	0(0)	0(0)	0(0)	0	0(0)	0(0)	0(0)
chr1	1320530	1320995	intron	4,3,2,2,4,4,2,2,2,3,2,2,2,4,2,2,3,2,3,3,2	-	466	INTS11	ENST00000458452,ENST00000527719,ENST00000532952,ENST00000534345,ENST00000540437,ENST00000430786,ENST00000526797,ENST00000429572,ENST00000490853,ENST00000525285,ENST00000618806,ENST00000434694,ENST00000450926,ENST00000498476,ENST00000435064,ENST00000528879,ENST00000527098,ENST00000493534,ENST00000530031,ENST00000545578,ENST00000488042	Yes	Yes	Yes	Yes	2.13285	1.93986(20)	2.19219(36)	2.26651(28)	2.74012	2.50456(274)	3.30466(353)	2.41115(269)	2.25172	2.35622(266)	2.2171(223)	2.18184(224)
chr1	1320683	1320640	intron	.	-	57	CPSF3L	CHESS	No	No	No	Yes	0	0(0)	0(0)	0(0)	0	0(0)	0(0)	0(0)	0	0(0)	0(0)	0(0)
chr1	1320683	1320995	intron	2,2	-	313	INTS11	ENST00000531019,ENST00000470679	No	Yes	Yes	Yes	0	0(0)	0(0)	0(0)	0	0(0)	0(0)	0(0)	0	0(0)	0(0)	0(0)
chr1	1321035	1320995	intron	.	-	60	CPSF3L	CHESS	No	No	No	Yes	0	0(0)	0(0)	0(0)	0	0(0)	0(0)	0(0)	0	0(0)	0(0)	0(0)
chr1	1321094	1321907	intron	3,3,3,3,2	-	814	INTS11	ENST00000498476,ENST00000458452,ENST00000540437,ENST00000430786,ENST00000527719	Yes	Yes	Yes	Yes	0	0(0)	0(0)	0(0)	0	0(0)	0(0)	0(0)	0	0(0)	0(0)	0(0)
chr1	1321094	1322891	intron	2	-	1798	INTS11	ENST00000525285	No	Yes	Yes	Yes	0	0(0)	0(0)	0(0)	0	0(0)	0(0)	0(0)	0	0(0)	0(0)	0(0)
chr1	1321094	1323146	intron	2	-	2053	INTS11	ENST00000530031	No	Yes	Yes	Yes	0	0(0)	0(0)	0(0)	0	0(0)	0(0)	0(0)	0	0(0)	0(0)	0(0)
chr1	1321094	1323180	intron	2,2	-	2087	INTS11	ENST00000545578,ENST00000527098	Yes	Yes	Yes	Yes	0	0(0)	0(0)	0(0)	0	0(0)	0(0)	0(0)	0	0(0)	0(0)	0(0)
chr1	1321094	1324580	intron	1,1,1,1,1,1,1,1,1,1,1,1,1,1,1,1,1,1	-	3487	INTS11	ENST00000434694,ENST00000488042,ENST00000526797,ENST00000450926,ENST00000429572,ENST00000419704,ENST00000490853,ENST00000532952,ENST00000498173,ENST00000493534,ENST00000496353,ENST00000528879,ENST00000470679,ENST00000323275,ENST00000531019,ENST00000435064,ENST00000618806,ENST00000532772	Yes	Yes	Yes	Yes	2.14621	0.969932(10)	1.58325(26)	3.88545(48)	1.51686	1.41681(155)	1.81616(194)	1.31761(147)	1.41834	1.36412(154)	1.34219(135)	1.54871(159)
chr1	1321097	1324580	intron	1	-	3484	INTS11	ENST00000534345	No	Yes	Yes	Yes	0	0(0)	0(0)	0(0)	0	0(0)	0(0)	0(0)	0	0(0)	0(0)	0(0)
chr1	1321954	1321907	intron	.	-	53	CPSF3L	CHESS	No	No	No	Yes	0	0(0)	0(0)	0(0)	0	0(0)	0(0)	0(0)	0	0(0)	0(0)	0(0)
chr1	1321981	1323180	intron	2	-	1200	INTS11	ENST00000498476	Yes	Yes	Yes	Yes	0	0(0)	0(0)	0(0)	0	0(0)	0(0)	0(0)	0	0(0)	0(0)	0(0)
chr1	1321985	1322891	intron	2,2	-	907	INTS11	ENST00000540437,ENST00000458452	Yes	Yes	Yes	Yes	0	0(0)	0(0)	0(0)	0	0(0)	0(0)	0(0)	0	0(0)	0(0)	0(0)
chr1	1321985	1323180	intron	2	-	1196	INTS11	ENST00000430786	Yes	Yes	Yes	Yes	0	0(0)	0(0)	0(0)	0	0(0)	0(0)	0(0)	0	0(0)	0(0)	0(0)
chr1	1321985	1324580	intron	1	-	2596	INTS11	ENST00000527719	No	Yes	Yes	No	0	0(0)	0(0)	0(0)	0	0(0)	0(0)	0(0)	0	0(0)	0(0)	0(0)
chr1	1323198	1323180	intron	.	-	82	CPSF3L	CHESS	No	No	No	Yes	0	0(0)	0(0)	0(0)	0	0(0)	0(0)	0(0)	0	0(0)	0(0)	0(0)
chr1	1323288	1324580	intron	1,1,1,1,1,1,1,1,1,1,1	-	1293	INTS11	ENST00000540437,ENST00000527098,ENST00000430786,ENST00000530233,ENST00000525285,ENST00000545578,ENST00000530031,ENST00000620829,ENST00000498476,ENST00000458452,ENST00000411962	Yes	Yes	Yes	Yes	0	0(0)	0(0)	0(0)	0	0(0)	0(0)	0(0)	0	0(0)	0(0)	0(0)
chr1	1324609	1324580	intron	.	-	71	CPSF3L	CHESS	No	No	No	Yes	0	0(0)	0(0)	0(0)	0	0(0)	0(0)	0(0)	0	0(0)	0(0)	0(0)
chr1	1325103	1326810	intron	.	+	1708	CPTP	CHESS	No	No	No	Yes	0	0(0)	0(0)	0(0)	0	0(0)	0(0)	0(0)	0	0(0)	0(0)	0(0)
chr1	1325103	1326835	intron	1	+	1733	CPTP	ENST00000343938	Yes	Yes	Yes	Yes	0	0(0)	0(0)	0(0)	0.327441	0.274222(30)	0.421274(45)	0.286828(32)	0.352489	0.398608(45)	0.308206(31)	0.350652(36)
chr1	1325103	1327240	intron	1	+	2138	CPTP	ENST00000464957	Yes	Yes	Yes	Yes	0	0(0)	0(0)	0(0)	0	0(0)	0(0)	0(0)	0	0(0)	0(0)	0(0)
chr1	1325596	1326835	intron	1	+	1240	CPTP	ENST00000488011	Yes	Yes	Yes	Yes	0	0(0)	0(0)	0(0)	0	0(0)	0(0)	0(0)	0	0(0)	0(0)	0(0)
chr1	1325964	1326835	intron	1	+	872	XM_011542200.2	.	Yes	No	No	Yes	0	0(0)	0(0)	0(0)	0	0(0)	0(0)	0(0)	0	0(0)	0(0)	0(0)
chr1	1327033	1327240	intron	2,2	+	208	CPTP	ENST00000343938,ENST00000488011	Yes	Yes	Yes	Yes	0	0(0)	0(0)	0(0)	0.631106	0.557584(61)	0.636592(68)	0.699143(78)	0.648754	0.469472(53)	0.775486(78)	0.701304(72)
chr1	1327033	1327252	intron	.	+	220	CPTP	CHESS	No	No	No	Yes	0	0(0)	0(0)	0(0)	0	0(0)	0(0)	0(0)	0	0(0)	0(0)	0(0)
chr1	1327060	1327240	intron	.	+	181	CPTP	CHESS	No	No	No	Yes	0	0(0)	0(0)	0(0)	0	0(0)	0(0)	0(0)	0	0(0)	0(0)	0(0)
chr1	1331537	1331637	intron	1	+	101	TAS1R3	ENST00000339381	Yes	Yes	Yes	Yes	0	0(0)	0(0)	0(0)	0	0(0)	0(0)	0(0)	0	0(0)	0(0)	0(0)
chr1	1331939	1332023	intron	2	+	85	TAS1R3	ENST00000339381	Yes	Yes	Yes	Yes	0	0(0)	0(0)	0(0)	0	0(0)	0(0)	0(0)	0	0(0)	0(0)	0(0)
chr1	1332807	1332920	intron	3	+	114	TAS1R3	ENST00000339381	Yes	Yes	Yes	Yes	0	0(0)	0(0)	0(0)	0	0(0)	0(0)	0(0)	0	0(0)	0(0)	0(0)
chr1	1333125	1333258	intron	4	+	134	TAS1R3	ENST00000339381	Yes	Yes	Yes	Yes	0	0(0)	0(0)	0(0)	0	0(0)	0(0)	0(0)	0	0(0)	0(0)	0(0)
chr1	1333125	1333261	intron	4	+	137	XM_017002436.1	.	Yes	No	No	Yes	0	0(0)	0(0)	0(0)	0	0(0)	0(0)	0(0)	0	0(0)	0(0)	0(0)
chr1	1333380	1333505	intron	5	+	126	TAS1R3	ENST00000339381	Yes	Yes	Yes	Yes	0	0(0)	0(0)	0(0)	0	0(0)	0(0)	0(0)	0	0(0)	0(0)	0(0)
chr1	1336516	1337017	intron	5	-	502	DVL1	ENST00000632445	Yes	Yes	Yes	Yes	0	0(0)	0(0)	0(0)	0	0(0)	0(0)	0(0)	0	0(0)	0(0)	0(0)
chr1	1336516	1337976	intron	14,8,14	-	1461	DVL1	ENST00000378888,ENST00000610709,ENST00000378891	Yes	Yes	Yes	Yes	1.02207	0.775945(8)	1.15699(19)	1.13326(14)	1.3655	1.30712(143)	1.51659(162)	1.2728(142)	1.56483	1.75387(198)	1.3919(140)	1.54871(159)
chr1	1337056	1337044	intron	.	-	88	DVL1	CHESS	No	No	No	Yes	0	0(0)	0(0)	0(0)	0	0(0)	0(0)	0(0)	0	0(0)	0(0)	0(0)
chr1	1337056	1337047	intron	.	-	91	DVL1	CHESS	No	No	No	Yes	0	0(0)	0(0)	0(0)	0	0(0)	0(0)	0(0)	0	0(0)	0(0)	0(0)
chr1	1337056	1337976	intron	7,4	-	921	DVL1	ENST00000631679,ENST00000632445	Yes	Yes	Yes	Yes	0	0(0)	0(0)	0(0)	0	0(0)	0(0)	0(0)	0	0(0)	0(0)	0(0)
chr1	1338184	1338268	intron	6,13,7,3,13	-	85	DVL1	ENST00000631679,ENST00000378888,ENST00000610709,ENST00000632445,ENST00000378891	Yes	Yes	Yes	Yes	2.55753	1.55189(16)	3.04471(50)	3.07598(38)	2.17765	1.96525(215)	2.44339(261)	2.12432(237)	2.26449	2.51566(284)	2.00831(202)	2.2695(233)
chr1	1338373	1340458	intron	6	-	2086	DVL1	ENST00000610709	No	Yes	Yes	No	0	0(0)	0(0)	0(0)	0	0(0)	0(0)	0(0)	0	0(0)	0(0)	0(0)
chr1	1338437	1338521	intron	5,4,12,12,2	-	85	DVL1	ENST00000631679,ENST00000634054,ENST00000378891,ENST00000378888,ENST00000632445	Yes	Yes	Yes	Yes	1.84723	1.16392(12)	2.19219(36)	2.18557(27)	1.97098	1.78244(195)	2.06893(221)	2.06157(230)	2.1739	2.16134(244)	2.23698(225)	2.12339(218)
chr1	1338654	1339286	intron	1,3,11	-	633	DVL1	ENST00000632445,ENST00000634054,ENST00000378888	Yes	Yes	Yes	Yes	0.659008	0.193986(2)	0.730729(12)	1.05231(13)	0.345485	0.210237(23)	0.458721(49)	0.367498(41)	0.385691	0.47833(54)	0.32809(33)	0.350652(36)
chr1	1338654	1339361	intron	4,11	-	708	DVL1	ENST00000631679,ENST00000378891	Yes	Yes	Yes	Yes	0.514251	0.387973(4)	0.426259(7)	0.728522(9)	0.727372	0.648991(71)	0.85191(91)	0.681216(76)	0.751668	0.788358(89)	0.755602(76)	0.711045(73)
chr1	1339440	1339581	intron	3,10,10	-	142	DVL1	ENST00000631679,ENST00000378891,ENST00000378888	Yes	Yes	Yes	Yes	0.840962	0.678952(7)	0.791623(13)	1.05231(13)	1.87945	1.66361(182)	2.19999(235)	1.77475(198)	1.73115	1.95761(221)	1.54103(155)	1.69482(174)
chr1	1339650	1339735	intron	9,2,2,9	-	86	DVL1	ENST00000378888,ENST00000634054,ENST00000631679,ENST00000378891	Yes	Yes	Yes	Yes	1.01939	0.484966(5)	1.0352(17)	1.53799(19)	1.76914	1.60877(176)	2.03148(217)	1.66719(186)	1.6258	1.81588(205)	1.59074(160)	1.47079(151)
chr1	1339813	1340037	intron	8,2,1,8,1	-	225	DVL1	ENST00000378888,ENST00000633096,ENST00000631679,ENST00000378891,ENST00000634054	Yes	Yes	Yes	Yes	1.82267	0.969932(10)	1.82682(30)	2.67125(33)	1.7554	1.7733(194)	2.04084(218)	1.45207(162)	1.88024	2.02847(229)	1.84924(186)	1.763(181)
chr1	1340178	1340246	intron	7,1,7	-	69	DVL1	ENST00000378891,ENST00000633096,ENST00000378888	Yes	Yes	Yes	Yes	1.0477	0.387973(4)	0.974306(16)	1.78083(22)	1.74524	1.78244(195)	1.74127(186)	1.712(191)	1.94976	1.90446(215)	1.91883(193)	2.02599(208)
chr1	1340317	1340409	intron	6,6	-	93	DVL1	ENST00000378888,ENST00000378891	Yes	Yes	Yes	Yes	1.60899	0.775945(8)	1.21788(20)	2.83314(35)	1.64585	1.51736(166)	1.8068(193)	1.61341(180)	2.08402	2.24106(253)	1.81941(183)	2.19158(225)
chr1	1340504	1341666	intron	5,5,5	-	1163	DVL1	ENST00000610709,ENST00000378891,ENST00000378888	Yes	Yes	Yes	Yes	1.24728	0.581959(6)	0.974306(16)	2.18557(27)	1.2657	1.3254(145)	1.42297(152)	1.04871(117)	1.4712	1.57672(178)	1.56091(157)	1.27598(131)
chr1	1340515	1341666	intron	.	-	1152	DVL1	CHESS	No	No	No	Yes	0	0(0)	0(0)	0(0)	0	0(0)	0(0)	0(0)	0	0(0)	0(0)	0(0)
chr1	1341806	1341887	intron	.	-	82	DVL1	CHESS	No	No	No	Yes	0	0(0)	0(0)	0(0)	0	0(0)	0(0)	0(0)	0	0(0)	0(0)	0(0)
chr1	1341806	1342052	intron	4,4,4	-	247	DVL1	ENST00000610709,ENST00000378891,ENST00000378888	Yes	Yes	Yes	Yes	1.97228	0.872938(9)	1.64414(27)	3.39977(42)	1.88608	1.91955(210)	1.91914(205)	1.81956(203)	1.99305	2.08162(235)	1.98843(200)	1.90911(196)
chr1	1342157	1342362	intron	3,3,3,3	-	206	DVL1	ENST00000378888,ENST00000378891,ENST00000610709,ENST00000472445	Yes	Yes	Yes	Yes	0.714555	0.0969932(1)	0.913412(15)	1.13326(14)	2.05429	2.04752(224)	2.13446(228)	1.9809(221)	2.00565	1.97532(223)	1.88901(190)	2.15261(221)
chr1	1342485	1342688	intron	2,2,2,2	-	204	DVL1	ENST00000378888,ENST00000472445,ENST00000378891,ENST00000610709	Yes	Yes	Yes	Yes	0.665938	0.193986(2)	0.913412(15)	0.890416(11)	2.12393	2.0658(226)	2.19063(234)	2.11535(236)	2.26562	2.29421(259)	2.04808(206)	2.45457(252)
chr1	1342759	1347635	intron	.	-	4877	DVL1	CHESS	No	No	No	Yes	0	0(0)	0(0)	0(0)	0	0(0)	0(0)	0(0)	0	0(0)	0(0)	0(0)
chr1	1342759	1348050	intron	.	-	5292	DVL1	CHESS	No	No	No	Yes	0	0(0)	0(0)	0(0)	0	0(0)	0(0)	0(0)	0	0(0)	0(0)	0(0)
chr1	1342759	1348895	intron	1,1,1,1	-	6137	DVL1	ENST00000378891,ENST00000610709,ENST00000472445,ENST00000378888	Yes	Yes	Yes	Yes	0.720999	0.581959(6)	0.852517(14)	0.728522(9)	1.75922	1.56306(171)	1.98467(212)	1.72993(193)	1.89428	1.88674(213)	1.78958(180)	2.00651(206)
chr1	1342789	1348895	intron	.	-	6107	DVL1	CHESS	No	No	No	Yes	0	0(0)	0(0)	0(0)	0	0(0)	0(0)	0(0)	0	0(0)	0(0)	0(0)
chr1	1353333	1353300	intron	.	-	67	MXRA8	CHESS	No	No	No	Yes	0	0(0)	0(0)	0(0)	0	0(0)	0(0)	0(0)	0	0(0)	0(0)	0(0)
chr1	1353333	1353847	intron	9	-	515	MXRA8	ENST00000445648	Yes	Yes	Yes	Yes	0	0(0)	0(0)	0(0)	0	0(0)	0(0)	0(0)	0	0(0)	0(0)	0(0)
chr1	1353630	1353603	intron	.	-	73	MXRA8	CHESS	No	No	No	Yes	0	0(0)	0(0)	0(0)	0	0(0)	0(0)	0(0)	0	0(0)	0(0)	0(0)
chr1	1353630	1353847	intron	9,9,4,3,8	-	218	MXRA8	ENST00000309212,ENST00000477278,ENST00000476718,ENST00000474033,ENST00000342753	Yes	Yes	Yes	Yes	0	0(0)	0(0)	0(0)	0	0(0)	0(0)	0(0)	0	0(0)	0(0)	0(0)
chr1	1353929	1354029	intron	3,2,3,8,2,8,7	-	101	MXRA8	ENST00000476718,ENST00000478517,ENST00000473097,ENST00000477278,ENST00000474033,ENST00000309212,ENST00000342753	Yes	Yes	Yes	Yes	0	0(0)	0(0)	0(0)	0	0(0)	0(0)	0(0)	0	0(0)	0(0)	0(0)
chr1	1353947	1354029	intron	8	-	83	MXRA8	ENST00000445648	Yes	Yes	Yes	Yes	0	0(0)	0(0)	0(0)	0	0(0)	0(0)	0(0)	0	0(0)	0(0)	0(0)
chr1	1354107	1354192	intron	1,7,7,6,1,2,2,7	-	86	MXRA8	ENST00000478517,ENST00000445648,ENST00000309212,ENST00000342753,ENST00000474033,ENST00000473097,ENST00000476718,ENST00000477278	Yes	Yes	Yes	Yes	0	0(0)	0(0)	0(0)	0	0(0)	0(0)	0(0)	0	0(0)	0(0)	0(0)
chr1	1354233	1354311	intron	.	-	79	MXRA8	CHESS	No	No	No	Yes	0	0(0)	0(0)	0(0)	0	0(0)	0(0)	0(0)	0	0(0)	0(0)	0(0)
chr1	1354233	1354353	intron	6,5,6,1,6	-	121	MXRA8	ENST00000309212,ENST00000342753,ENST00000477278,ENST00000473097,ENST00000445648	Yes	Yes	Yes	Yes	0	0(0)	0(0)	0(0)	0	0(0)	0(0)	0(0)	0	0(0)	0(0)	0(0)
chr1	1354510	1354681	intron	4,5,5,5,1	-	172	MXRA8	ENST00000342753,ENST00000445648,ENST00000309212,ENST00000477278,ENST00000476718	Yes	Yes	Yes	Yes	0	0(0)	0(0)	0(0)	0	0(0)	0(0)	0(0)	0	0(0)	0(0)	0(0)
chr1	1355153	1355243	intron	1,4,4,3,4	-	91	MXRA8	ENST00000460473,ENST00000309212,ENST00000477278,ENST00000342753,ENST00000445648	Yes	Yes	Yes	Yes	0	0(0)	0(0)	0(0)	0	0(0)	0(0)	0(0)	0	0(0)	0(0)	0(0)
chr1	1355346	1355449	intron	3,3,1,3	-	104	MXRA8	ENST00000309212,ENST00000445648,ENST00000464351,ENST00000477278	Yes	Yes	Yes	Yes	0	0(0)	0(0)	0(0)	0	0(0)	0(0)	0(0)	0	0(0)	0(0)	0(0)
chr1	1355346	1356680	intron	2	-	1335	MXRA8	ENST00000342753	Yes	Yes	Yes	Yes	0	0(0)	0(0)	0(0)	0	0(0)	0(0)	0(0)	0	0(0)	0(0)	0(0)
chr1	1355753	1356680	intron	2,2,2	-	928	MXRA8	ENST00000309212,ENST00000445648,ENST00000477278	Yes	Yes	Yes	Yes	0	0(0)	0(0)	0(0)	0	0(0)	0(0)	0(0)	0	0(0)	0(0)	0(0)
chr1	1355837	1356680	intron	.	-	844	MXRA8	CHESS	No	No	No	Yes	0	0(0)	0(0)	0(0)	0	0(0)	0(0)	0(0)	0	0(0)	0(0)	0(0)
chr1	1356705	1356852	intron	.	-	148	MXRA8	CHESS	No	No	No	Yes	0	0(0)	0(0)	0(0)	0	0(0)	0(0)	0(0)	0	0(0)	0(0)	0(0)
chr1	1356705	1357124	intron	.	-	420	MXRA8	CHESS	No	No	No	Yes	0	0(0)	0(0)	0(0)	0	0(0)	0(0)	0(0)	0	0(0)	0(0)	0(0)
chr1	1356705	1357509	intron	.	-	805	MXRA8	CHESS	No	No	No	Yes	0	0(0)	0(0)	0(0)	0	0(0)	0(0)	0(0)	0	0(0)	0(0)	0(0)
chr1	1356705	1358141	intron	.	-	1437	MXRA8	CHESS	No	No	No	Yes	0	0(0)	0(0)	0(0)	0	0(0)	0(0)	0(0)	0	0(0)	0(0)	0(0)
chr1	1356705	1358455	intron	1,1,1	-	1751	MXRA8	ENST00000342753,ENST00000309212,ENST00000445648	Yes	Yes	Yes	Yes	0	0(0)	0(0)	0(0)	0	0(0)	0(0)	0(0)	0	0(0)	0(0)	0(0)
chr1	1356705	1361241	intron	1	-	4537	MXRA8	ENST00000477278	Yes	Yes	Yes	Yes	0	0(0)	0(0)	0(0)	0	0(0)	0(0)	0(0)	0	0(0)	0(0)	0(0)
chr1	1358505	1358455	intron	.	-	50	MXRA8	CHESS	No	No	No	Yes	0	0(0)	0(0)	0(0)	0	0(0)	0(0)	0(0)	0	0(0)	0(0)	0(0)
chr1	1358548	1363516	intron	10	-	4969	NM_001282582.1	.	Yes	No	No	Yes	0	0(0)	0(0)	0(0)	0	0(0)	0(0)	0(0)	0	0(0)	0(0)	0(0)
chr1	1361264	1361241	intron	.	-	77	MXRA8	CHESS	No	No	No	Yes	0	0(0)	0(0)	0(0)	0	0(0)	0(0)	0(0)	0	0(0)	0(0)	0(0)
chr1	1373903	1373999	intron	3,3,3,2	-	97	AURKAIP1	ENST00000321751,ENST00000378853,ENST00000338338,ENST00000338370	Yes	Yes	Yes	Yes	2.54634	1.84287(19)	2.80113(46)	2.99503(37)	12.3268	12.6873(1388)	11.6459(1244)	12.6473(1411)	13.1371	12.6314(1426)	13.1336(1321)	13.6462(1401)
chr1	1374446	1374704	intron	2,1,2,2	-	259	AURKAIP1	ENST00000338338,ENST00000338370,ENST00000378853,ENST00000321751	Yes	Yes	Yes	Yes	0.479249	0.484966(5)	0.548047(9)	0.404734(5)	5.17934	5.00911(548)	6.03827(645)	4.49065(501)	5.69182	5.86397(662)	5.77638(581)	5.43511(558)
chr1	1374591	1374704	intron	1	-	114	AURKAIP1	ENST00000496905	Yes	Yes	Yes	Yes	0	0(0)	0(0)	0(0)	0	0(0)	0(0)	0(0)	0	0(0)	0(0)	0(0)
chr1	1374757	1374704	intron	.	-	47	AURKAIP1	CHESS	No	No	No	Yes	0	0(0)	0(0)	0(0)	0	0(0)	0(0)	0(0)	0	0(0)	0(0)	0(0)
chr1	1374791	1374996	intron	1,1	-	206	AURKAIP1	ENST00000489799,ENST00000378853	Yes	Yes	Yes	Yes	0.184869	0.290979(3)	0.182682(3)	0.0809469(1)	1.19019	1.09689(120)	1.46978(157)	1.0039(112)	1.18592	1.29326(146)	1.19306(120)	1.07144(110)
chr1	1374791	1375074	intron	1	-	284	AURKAIP1	ENST00000321751	Yes	Yes	Yes	Yes	0	0(0)	0(0)	0(0)	0.180914	0.182814(20)	0.243403(26)	0.116524(13)	0.258211	0.292312(33)	0.248553(25)	0.233768(24)
chr1	1374791	1375153	intron	1	-	363	AURKAIP1	ENST00000338338	Yes	Yes	Yes	Yes	0.380675	0.290979(3)	0.365365(6)	0.485681(6)	4.11648	3.76598(412)	4.76508(509)	3.81839(426)	4.33369	3.90636(441)	4.66286(469)	4.43185(455)
chr1	1387583	1387776	intron	11,10,12,6,2,6,7,11,5,9,9,8	-	194	CCNL2	ENST00000488340,ENST00000400809,ENST00000496007,ENST00000492998,ENST00000463260,ENST00000482365,ENST00000480479,ENST00000481223,ENST00000418865,ENST00000408952,ENST00000482621,ENST00000505849	Yes	Yes	Yes	Yes	6.1484	3.49175(36)	6.2112(102)	8.74226(108)	2.79451	2.65995(291)	2.8553(305)	2.86828(320)	3.34883	3.08257(348)	3.81778(384)	3.14613(323)
chr1	1387870	1387953	intron	7,11,10,8,8,1,4,6,9,10,5,5	-	84	CCNL2	ENST00000505849,ENST00000496007,ENST00000488340,ENST00000482621,ENST00000408952,ENST00000463260,ENST00000418865,ENST00000480479,ENST00000400809,ENST00000481223,ENST00000492998,ENST00000482365	Yes	Yes	Yes	Yes	12.2508	12.6091(130)	13.7012(225)	10.4421(129)	4.44534	4.52466(495)	4.22211(451)	4.58924(512)	5.01949	4.92502(556)	4.97107(500)	5.16238(530)
chr1	1388066	1388491	intron	7,6,5	-	426	CCNL2	ENST00000408952,ENST00000505849,ENST00000480479	Yes	Yes	Yes	Yes	0.152538	0.193986(2)	0.182682(3)	0.0809469(1)	0	0(0)	0(0)	0(0)	0	0(0)	0(0)	0(0)
chr1	1388066	1388625	intron	4,10	-	560	CCNL2	ENST00000492998,ENST00000496007	Yes	Yes	Yes	Yes	0.153874	0.0969932(1)	0.121788(2)	0.242841(3)	0	0(0)	0(0)	0(0)	0.0598317	0.0620057(7)	0.0298264(3)	0.087663(9)
chr1	1388066	1388949	intron	4	-	884	CCNL2	ENST00000482365	No	Yes	Yes	No	0	0(0)	0(0)	0(0)	0	0(0)	0(0)	0(0)	0	0(0)	0(0)	0(0)
chr1	1388066	1390229	intron	5,3,9,8,7,9	-	2164	CCNL2	ENST00000469113,ENST00000418865,ENST00000481223,ENST00000400809,ENST00000482621,ENST00000488340	Yes	Yes	Yes	Yes	9.35906	10.3783(107)	10.6565(175)	7.04238(87)	4.79444	4.94513(541)	4.4187(472)	5.01949(560)	4.64753	4.49984(508)	4.53361(456)	4.90913(504)
chr1	1388511	1388625	intron	5,6,4	-	115	CCNL2	ENST00000505849,ENST00000408952,ENST00000480479	Yes	Yes	Yes	Yes	0	0(0)	0(0)	0(0)	0	0(0)	0(0)	0(0)	0	0(0)	0(0)	0(0)
chr1	1388744	1388815	intron	5	-	72	CCNL2	ENST00000408952	No	Yes	Yes	No	0	0(0)	0(0)	0(0)	0	0(0)	0(0)	0(0)	0	0(0)	0(0)	0(0)
chr1	1388744	1388949	intron	9	-	206	CCNL2	ENST00000496007	Yes	Yes	Yes	Yes	0	0(0)	0(0)	0(0)	0	0(0)	0(0)	0(0)	0	0(0)	0(0)	0(0)
chr1	1388744	1390229	intron	3,3,4	-	1486	CCNL2	ENST00000480479,ENST00000492998,ENST00000505849	Yes	Yes	Yes	Yes	0.214768	0.0969932(1)	0.304471(5)	0.242841(3)	0	0(0)	0(0)	0(0)	0	0(0)	0(0)	0(0)
chr1	1388768	1388949	intron	.	-	182	CCNL2	CHESS	No	No	No	Yes	0	0(0)	0(0)	0(0)	0	0(0)	0(0)	0(0)	0	0(0)	0(0)	0(0)
chr1	1388831	1390229	intron	4	-	1399	CCNL2	ENST00000408952	No	Yes	Yes	No	0	0(0)	0(0)	0(0)	0	0(0)	0(0)	0(0)	0	0(0)	0(0)	0(0)
chr1	1389048	1390229	intron	8,3	-	1182	CCNL2	ENST00000496007,ENST00000482365	Yes	Yes	Yes	Yes	0	0(0)	0(0)	0(0)	0	0(0)	0(0)	0(0)	0	0(0)	0(0)	0(0)
chr1	1389474	1390229	intron	3	-	756	CCNL2	ENST00000480646	No	Yes	Yes	No	0	0(0)	0(0)	0(0)	0	0(0)	0(0)	0(0)	0	0(0)	0(0)	0(0)
chr1	1390107	1390229	intron	.	-	123	CCNL2	CHESS	No	No	No	Yes	0	0(0)	0(0)	0(0)	0	0(0)	0(0)	0(0)	0	0(0)	0(0)	0(0)
chr1	1390310	1390314	intron	3	-	5	CCNL2	ENST00000408952	No	Yes	Yes	No	0	0(0)	0(0)	0(0)	0	0(0)	0(0)	0(0)	0	0(0)	0(0)	0(0)
chr1	1390372	1390458	intron	7,8,2,2,8,6,2,3,4,2,7,2,2	-	87	CCNL2	ENST00000400809,ENST00000488340,ENST00000492998,ENST00000482365,ENST00000481223,ENST00000482621,ENST00000408952,ENST00000505849,ENST00000469113,ENST00000480646,ENST00000496007,ENST00000418865,ENST00000480479	Yes	Yes	Yes	Yes	30.4555	40.8341(421)	27.2197(447)	23.3127(288)	4.64456	4.39669(481)	4.63402(495)	4.90296(547)	4.65366	4.5087(509)	4.52367(455)	4.92861(506)
chr1	1390564	1390765	intron	1,7,6,3,1,5,1,1,1,2,6,7,1	-	202	CCNL2	ENST00000482365,ENST00000488340,ENST00000400809,ENST00000469113,ENST00000480479,ENST00000482621,ENST00000492998,ENST00000480646,ENST00000408952,ENST00000505849,ENST00000496007,ENST00000481223,ENST00000418865	Yes	Yes	Yes	Yes	31.1038	36.3724(375)	31.1169(511)	25.8221(319)	5.0265	5.01825(549)	5.15827(551)	4.90296(547)	4.81642	4.7833(540)	4.49384(452)	5.17212(531)
chr1	1390859	1390765	intron	.	-	6	CCNL2	CHESS	No	No	No	Yes	0	0(0)	0(0)	0(0)	0	0(0)	0(0)	0(0)	0	0(0)	0(0)	0(0)
chr1	1390866	1390854	intron	.	-	88	CCNL2	CHESS	No	No	No	Yes	0	0(0)	0(0)	0(0)	0	0(0)	0(0)	0(0)	0	0(0)	0(0)	0(0)
chr1	1390866	1391296	intron	1,2	-	431	CCNL2	ENST00000505849,ENST00000469113	Yes	Yes	Yes	Yes	0.140505	0.0969932(1)	0.243576(4)	0.0809469(1)	0.135005	0.137111(15)	0.187233(20)	0.0806703(9)	0.0561312	0.0797216(9)	0.0497107(5)	0.0389614(4)
chr1	1390866	1392678	intron	4	-	1813	CCNL2	ENST00000482621	Yes	Yes	Yes	Yes	1.52914	1.64888(17)	1.40056(23)	1.53799(19)	0	0(0)	0(0)	0(0)	0	0(0)	0(0)	0(0)
chr1	1390866	1392789	intron	6	-	1924	CCNL2	ENST00000488340	Yes	Yes	Yes	Yes	0	0(0)	0(0)	0(0)	0	0(0)	0(0)	0(0)	0	0(0)	0(0)	0(0)
chr1	1390866	1393395	intron	5	-	2530	CCNL2	ENST00000400809	Yes	Yes	Yes	Yes	1.03203	1.4549(15)	0.669835(11)	0.971363(12)	0.29659	0.329066(36)	0.327658(35)	0.233048(26)	0.338196	0.354318(40)	0.377801(38)	0.28247(29)
chr1	1391554	1392678	intron	4	-	1125	CCNL2	ENST00000471930	No	Yes	Yes	No	0	0(0)	0(0)	0(0)	0	0(0)	0(0)	0(0)	0	0(0)	0(0)	0(0)
chr1	1391576	1392595	intron	.	-	1020	CCNL2	CHESS	No	No	No	Yes	0	0(0)	0(0)	0(0)	0	0(0)	0(0)	0(0)	0	0(0)	0(0)	0(0)
chr1	1391576	1392678	intron	1	-	1103	CCNL2	ENST00000469113	Yes	Yes	Yes	Yes	1.83738	1.84287(19)	2.13129(35)	1.53799(19)	0.512872	0.621569(68)	0.486806(52)	0.430242(48)	0.669571	0.682062(77)	0.576644(58)	0.750006(77)
chr1	1391576	1392789	intron	6	-	1214	CCNL2	ENST00000481223	Yes	Yes	Yes	Yes	0	0(0)	0(0)	0(0)	0	0(0)	0(0)	0(0)	0	0(0)	0(0)	0(0)
chr1	1392804	1392781	intron	.	-	77	CCNL2	CHESS	No	No	No	Yes	0	0(0)	0(0)	0(0)	0	0(0)	0(0)	0(0)	0	0(0)	0(0)	0(0)
chr1	1392804	1393395	intron	5,5,3,5,5,3	-	592	CCNL2	ENST00000408918,ENST00000488340,ENST00000471930,ENST00000481223,ENST00000496007,ENST00000482621	Yes	Yes	Yes	Yes	15.2234	14.549(150)	12.4224(204)	18.6987(231)	2.91916	3.20839(351)	2.54637(272)	3.00273(335)	3.00931	3.10914(351)	2.7142(273)	3.20457(329)
chr1	1393461	1395393	intron	4,4,4,4,4,4,2,2,2	-	1933	CCNL2	ENST00000481223,ENST00000496007,ENST00000400809,ENST00000425598,ENST00000408918,ENST00000488340,ENST00000473872,ENST00000471930,ENST00000482621	Yes	Yes	Yes	Yes	15.9165	14.258(147)	13.3358(219)	20.1558(249)	5.39623	5.79522(634)	4.96168(530)	5.4318(606)	5.536	5.1199(578)	5.48806(552)	6.00005(616)
chr1	1395515	1395478	intron	.	-	63	CCNL2	CHESS	No	No	No	Yes	0	0(0)	0(0)	0(0)	0	0(0)	0(0)	0(0)	0	0(0)	0(0)	0(0)
chr1	1395515	1397698	intron	.	-	2184	CCNL2	CHESS	No	No	No	Yes	0	0(0)	0(0)	0(0)	0	0(0)	0(0)	0(0)	0	0(0)	0(0)	0(0)
chr1	1395515	1398232	intron	3,2,3,3,3,1,3,3,1,1	-	2718	CCNL2	ENST00000481223,ENST00000497013,ENST00000400809,ENST00000496007,ENST00000488340,ENST00000471930,ENST00000425598,ENST00000408918,ENST00000473872,ENST00000463895	Yes	Yes	Yes	Yes	14.246	11.3482(117)	14.3101(235)	17.0798(211)	5.20241	5.31076(581)	4.99912(534)	5.29735(591)	5.44509	5.17305(584)	5.26933(530)	5.8929(605)
chr1	1395538	1398232	intron	1	-	2695	CCNL2	ENST00000482621	Yes	Yes	Yes	Yes	0	0(0)	0(0)	0(0)	0	0(0)	0(0)	0(0)	0	0(0)	0(0)	0(0)
chr1	1398343	1398596	intron	1,2,2,2,2,2,2	-	254	CCNL2	ENST00000497013,ENST00000425598,ENST00000400809,ENST00000408918,ENST00000488340,ENST00000496007,ENST00000481223	Yes	Yes	Yes	Yes	13.8492	8.92337(92)	14.2492(234)	18.3749(227)	3.35761	3.57402(391)	3.37956(361)	3.11925(348)	3.2686	3.32173(375)	3.21131(323)	3.27275(336)
chr1	1398419	1398596	intron	10,7,5,9,8	-	178	XR_946769.1	.	Yes	No	No	Yes	0.186205	0.193986(2)	0.121788(2)	0.242841(3)	0	0(0)	0(0)	0(0)	0	0(0)	0(0)	0(0)
chr1	1398666	1398596	intron	.	-	30	CCNL2	CHESS	No	No	No	Yes	0	0(0)	0(0)	0(0)	0	0(0)	0(0)	0(0)	0	0(0)	0(0)	0(0)
chr1	1398672	1398987	intron	1	-	316	CCNL2	ENST00000425598	No	Yes	Yes	Yes	1.12732	0.969932(10)	1.27878(21)	1.13326(14)	0	0(0)	0(0)	0(0)	0	0(0)	0(0)	0(0)
chr1	1398672	1399018	intron	1,1,1,1,1	-	347	CCNL2	ENST00000400809,ENST00000488340,ENST00000408918,ENST00000496007,ENST00000481223	Yes	Yes	Yes	Yes	15.5425	9.02036(93)	15.8325(260)	21.7747(269)	2.94119	3.40035(372)	2.95828(316)	2.46493(275)	2.94657	3.09143(349)	2.95281(297)	2.79548(287)
chr1	1399686	1400157	intron	1,1	+	472	AL391244.1	ENST00000444362,ENST00000576232	No	Yes	Yes	Yes	0	0(0)	0(0)	0(0)	0.305759	0.237659(26)	0.383828(41)	0.295791(33)	0.300688	0.292312(33)	0.288322(29)	0.321431(33)
chr1	1399690	1399978	intron	.	+	289	LOC148413	CHESS	No	No	No	Yes	0	0(0)	0(0)	0(0)	0	0(0)	0(0)	0(0)	0	0(0)	0(0)	0(0)
chr1	1399690	1399980	intron	1	+	291	AL391244.1	ENST00000447725	No	Yes	Yes	No	0	0(0)	0(0)	0(0)	0	0(0)	0(0)	0(0)	0	0(0)	0(0)	0(0)
chr1	1399690	1400157	intron	1,1	+	468	AL391244.1	ENST00000570344,ENST00000448629	Yes	Yes	Yes	Yes	0	0(0)	0(0)	0(0)	0.15555	0.100548(11)	0.177871(19)	0.188231(21)	0.224329	0.239165(27)	0.258495(26)	0.175326(18)
chr1	1399690	1400604	intron	.	+	915	LOC148413	CHESS	No	No	No	Yes	0	0(0)	0(0)	0(0)	0	0(0)	0(0)	0(0)	0	0(0)	0(0)	0(0)
chr1	1400304	1400604	intron	2,2,1,2	+	301	AL391244.1	ENST00000444362,ENST00000448629,ENST00000418833,ENST00000447725	Yes	Yes	Yes	Yes	0.316013	0.0969932(1)	0.365365(6)	0.485681(6)	0.65301	0.648991(71)	0.664677(71)	0.645362(72)	0.716273	0.770642(87)	0.715834(72)	0.662343(68)
chr1	1400473	1401242	intron	1	+	770	AL391244.1	ENST00000453521	No	Yes	Yes	No	0	0(0)	0(0)	0(0)	0	0(0)	0(0)	0(0)	0	0(0)	0(0)	0(0)
chr1	1402257	1402358	intron	.	-	102	MRPL20	CHESS	No	No	No	Yes	0	0(0)	0(0)	0(0)	0	0(0)	0(0)	0(0)	0	0(0)	0(0)	0(0)
chr1	1402257	1402461	intron	.	-	205	MRPL20	CHESS	No	No	No	Yes	0	0(0)	0(0)	0(0)	0	0(0)	0(0)	0(0)	0	0(0)	0(0)	0(0)
chr1	1402257	1405808	intron	3,2,2	-	3552	MRPL20	ENST00000344843,ENST00000493287,ENST00000487659	Yes	Yes	Yes	Yes	1.88114	1.16392(12)	2.37487(39)	2.10462(26)	5.34455	5.74037(628)	5.3455(571)	4.94778(552)	4.90103	5.13761(580)	4.82193(485)	4.74354(487)
chr1	1402280	1405808	intron	.	-	3529	MRPL20	CHESS	No	No	No	Yes	0	0(0)	0(0)	0(0)	0	0(0)	0(0)	0(0)	0	0(0)	0(0)	0(0)
chr1	1402602	1402568	intron	.	-	66	MRPL20	CHESS	No	No	No	Yes	0	0(0)	0(0)	0(0)	0	0(0)	0(0)	0(0)	0	0(0)	0(0)	0(0)
chr1	1402602	1402571	intron	.	-	69	MRPL20	CHESS	No	No	No	Yes	0	0(0)	0(0)	0(0)	0	0(0)	0(0)	0(0)	0	0(0)	0(0)	0(0)
chr1	1402602	1405808	intron	2	-	3207	MRPL20	ENST00000492508	Yes	Yes	Yes	Yes	0.302399	0.0969932(1)	0.243576(4)	0.566628(7)	0.190585	0.210237(23)	0.28085(30)	0.0806703(9)	0.258959	0.265739(30)	0.228669(23)	0.28247(29)
chr1	1405887	1406225	intron	1	-	339	MRPL20	ENST00000493287	No	Yes	Yes	Yes	0.29438	0.193986(2)	0.365365(6)	0.323788(4)	0	0(0)	0(0)	0(0)	0	0(0)	0(0)	0(0)
chr1	1405887	1406908	intron	2,1,2	-	1022	MRPL20	ENST00000344843,ENST00000492508,ENST00000482352	Yes	Yes	Yes	Yes	2.16093	1.84287(19)	1.88772(31)	2.75219(34)	10.3039	10.5301(1152)	10.2978(1100)	10.0838(1125)	9.73358	8.6808(980)	9.93219(999)	10.5877(1087)
chr1	1406347	1406908	intron	2	-	562	MRPL20	ENST00000477686	No	Yes	Yes	Yes	0	0(0)	0(0)	0(0)	0	0(0)	0(0)	0(0)	0	0(0)	0(0)	0(0)
chr1	1407020	1407130	intron	1,1,1,1	-	111	MRPL20	ENST00000344843,ENST00000477686,ENST00000482352,ENST00000487659	Yes	Yes	Yes	Yes	7.93841	8.14743(84)	8.2207(135)	7.44711(92)	8.05587	8.31805(910)	8.90293(951)	6.94661(775)	8.07822	7.67985(867)	7.97359(802)	8.58124(881)
chr1	1407218	1407130	intron	.	-	12	MRPL20	CHESS	No	No	No	Yes	0	0(0)	0(0)	0(0)	0	0(0)	0(0)	0(0)	0	0(0)	0(0)	0(0)
chr1	1413952	1414662	intron	.	-	711	LOC107984868	CHESS	No	No	No	Yes	0	0(0)	0(0)	0(0)	0	0(0)	0(0)	0(0)	0	0(0)	0(0)	0(0)
chr1	1414564	1414662	intron	1	-	99	XR_001737836.1	.	Yes	No	No	Yes	0	0(0)	0(0)	0(0)	0	0(0)	0(0)	0(0)	0	0(0)	0(0)	0(0)
chr1	1419550	1419541	intron	.	-	91	ANKRD65	CHESS	No	No	No	Yes	0	0(0)	0(0)	0(0)	0	0(0)	0(0)	0(0)	0	0(0)	0(0)	0(0)
chr1	1419550	1420051	intron	2,3	-	502	ANKRD65	ENST00000454272,ENST00000537107	Yes	Yes	Yes	Yes	0	0(0)	0(0)	0(0)	0	0(0)	0(0)	0(0)	0	0(0)	0(0)	0(0)
chr1	1419550	1420796	intron	1,2	-	1247	ANKRD65	ENST00000442470,ENST00000427211	Yes	Yes	Yes	Yes	0	0(0)	0(0)	0(0)	0	0(0)	0(0)	0(0)	0	0(0)	0(0)	0(0)
chr1	1419550	1420815	intron	2	-	1266	ANKRD65	ENST00000520296	Yes	Yes	Yes	Yes	0	0(0)	0(0)	0(0)	0	0(0)	0(0)	0(0)	0	0(0)	0(0)	0(0)
chr1	1420565	1422046	intron	.	+	1482	LOC105378585	CHESS	No	No	No	Yes	0	0(0)	0(0)	0(0)	0	0(0)	0(0)	0(0)	0	0(0)	0(0)	0(0)
chr1	1420565	1422468	intron	1	+	1904	AL391244.2	ENST00000428932	Yes	Yes	Yes	Yes	0	0(0)	0(0)	0(0)	0	0(0)	0(0)	0(0)	0	0(0)	0(0)	0(0)
chr1	1420565	1422471	intron	.	+	1907	LOC105378585	CHESS	No	No	No	Yes	0	0(0)	0(0)	0(0)	0	0(0)	0(0)	0(0)	0	0(0)	0(0)	0(0)
chr1	1420593	1420796	intron	1,2	-	204	ANKRD65	ENST00000454272,ENST00000537107	Yes	Yes	Yes	Yes	0	0(0)	0(0)	0(0)	0	0(0)	0(0)	0(0)	0	0(0)	0(0)	0(0)
chr1	1421006	1421099	intron	3	-	94	XM_005244752.4	.	Yes	No	No	Yes	0	0(0)	0(0)	0(0)	0	0(0)	0(0)	0(0)	0	0(0)	0(0)	0(0)
chr1	1421006	1421132	intron	1,1,1	-	127	ANKRD65	ENST00000537107,ENST00000427211,ENST00000520296	Yes	Yes	Yes	Yes	0	0(0)	0(0)	0(0)	0	0(0)	0(0)	0(0)	0	0(0)	0(0)	0(0)
chr1	1421025	1421099	intron	3	-	75	XM_006710647.3	.	Yes	No	No	Yes	0	0(0)	0(0)	0(0)	0	0(0)	0(0)	0(0)	0	0(0)	0(0)	0(0)
chr1	1421292	1422313	intron	3	-	1022	XM_017001324.1	.	Yes	No	No	Yes	0	0(0)	0(0)	0(0)	0	0(0)	0(0)	0(0)	0	0(0)	0(0)	0(0)
chr1	1421771	1422046	intron	.	+	276	LOC105378585	CHESS	No	No	No	Yes	0	0(0)	0(0)	0(0)	0	0(0)	0(0)	0(0)	0	0(0)	0(0)	0(0)
chr1	1422131	1422468	intron	.	+	338	LOC105378585	CHESS	No	No	No	Yes	0	0(0)	0(0)	0(0)	0	0(0)	0(0)	0(0)	0	0(0)	0(0)	0(0)
chr1	1426386	1427103	intron	.	+	718	TMEM88B	CHESS	No	No	No	Yes	0	0(0)	0(0)	0(0)	0	0(0)	0(0)	0(0)	0	0(0)	0(0)	0(0)
chr1	1426386	1427553	intron	1	+	1168	TMEM88B	ENST00000378821	Yes	Yes	Yes	Yes	0	0(0)	0(0)	0(0)	0	0(0)	0(0)	0(0)	0	0(0)	0(0)	0(0)
chr1	1430663	1434177	intron	1	-	3515	LINC01770	ENST00000454562	Yes	Yes	Yes	Yes	0	0(0)	0(0)	0(0)	0	0(0)	0(0)	0(0)	0	0(0)	0(0)	0(0)
chr1	1430663	1434187	intron	1	-	3525	LINC01770	ENST00000430109	Yes	Yes	Yes	Yes	0	0(0)	0(0)	0(0)	0	0(0)	0(0)	0(0)	0	0(0)	0(0)	0(0)
chr1	1430887	1434177	intron	.	-	3291	LOC102724312	CHESS	No	No	No	Yes	0	0(0)	0(0)	0(0)	0	0(0)	0(0)	0(0)	0	0(0)	0(0)	0(0)
chr1	1430955	1431804	intron	1	-	850	LINC01770	ENST00000434150	No	Yes	Yes	Yes	0	0(0)	0(0)	0(0)	0	0(0)	0(0)	0(0)	0	0(0)	0(0)	0(0)
chr1	1430955	1434177	intron	1	-	3223	LINC01770	ENST00000417917	Yes	Yes	Yes	Yes	0	0(0)	0(0)	0(0)	0	0(0)	0(0)	0(0)	0	0(0)	0(0)	0(0)
chr1	1433289	1433962	intron	1	+	674	XM_017003066.1	.	Yes	No	No	Yes	0	0(0)	0(0)	0(0)	0	0(0)	0(0)	0(0)	0	0(0)	0(0)	0(0)
chr1	1434072	1434195	intron	2	+	124	XM_017003066.1	.	Yes	No	No	Yes	0	0(0)	0(0)	0(0)	0	0(0)	0(0)	0(0)	0	0(0)	0(0)	0(0)
chr1	1434403	1434535	intron	3	+	133	XM_017003066.1	.	Yes	No	No	Yes	0	0(0)	0(0)	0(0)	0	0(0)	0(0)	0(0)	0	0(0)	0(0)	0(0)
chr1	1435147	1436926	intron	1	+	1780	VWA1	ENST00000495558	No	Yes	Yes	No	0	0(0)	0(0)	0(0)	0	0(0)	0(0)	0(0)	0	0(0)	0(0)	0(0)
chr1	1435822	1435748	intron	.	+	26	VWA1	CHESS	No	No	No	Yes	0	0(0)	0(0)	0(0)	0	0(0)	0(0)	0(0)	0	0(0)	0(0)	0(0)
chr1	1435822	1436806	intron	1	+	985	VWA1	ENST00000471398	No	Yes	Yes	Yes	0	0(0)	0(0)	0(0)	0	0(0)	0(0)	0(0)	0	0(0)	0(0)	0(0)
chr1	1435822	1436926	intron	1	+	1105	VWA1	ENST00000476993	Yes	Yes	Yes	Yes	0	0(0)	0(0)	0(0)	0.0583176	0.0548443(6)	0.0842549(9)	0.0358535(4)	0	0(0)	0(0)	0(0)
chr1	1435822	1437321	intron	1	+	1500	VWA1	ENST00000338660	Yes	Yes	Yes	Yes	0	0(0)	0(0)	0(0)	0	0(0)	0(0)	0(0)	0	0(0)	0(0)	0(0)
chr1	1436643	1436926	intron	.	+	284	VWA1	CHESS	No	No	No	Yes	0	0(0)	0(0)	0(0)	0	0(0)	0(0)	0(0)	0	0(0)	0(0)	0(0)
chr1	1437485	1438555	intron	.	+	1071	VWA1	CHESS	No	No	No	Yes	0	0(0)	0(0)	0(0)	0	0(0)	0(0)	0(0)	0	0(0)	0(0)	0(0)
chr1	1437485	1438714	intron	.	+	1230	VWA1	CHESS	No	No	No	Yes	0	0(0)	0(0)	0(0)	0	0(0)	0(0)	0(0)	0	0(0)	0(0)	0(0)
chr1	1437485	1438739	intron	.	+	1255	VWA1	CHESS	No	No	No	Yes	0	0(0)	0(0)	0(0)	0	0(0)	0(0)	0(0)	0	0(0)	0(0)	0(0)
chr1	1437485	1439012	intron	.	+	1528	VWA1	CHESS	No	No	No	Yes	0	0(0)	0(0)	0(0)	0	0(0)	0(0)	0(0)	0	0(0)	0(0)	0(0)
chr1	1437485	1439080	intron	2,2	+	1596	VWA1	ENST00000338660,ENST00000476993	Yes	Yes	Yes	Yes	0	0(0)	0(0)	0(0)	0.244646	0.191955(21)	0.308935(33)	0.233048(26)	0.234346	0.212591(24)	0.169016(17)	0.321431(33)
chr1	1441545	1441578	intron	.	+	34	VWA1	CHESS	No	No	No	Yes	0	0(0)	0(0)	0(0)	0	0(0)	0(0)	0(0)	0	0(0)	0(0)	0(0)
chr1	1442396	1442509	intron	.	+	114	VWA1	CHESS	No	No	No	Yes	0	0(0)	0(0)	0(0)	0	0(0)	0(0)	0(0)	0	0(0)	0(0)	0(0)
chr1	1442853	1445127	intron	.	+	2275	VWA1	CHESS	No	No	No	Yes	0	0(0)	0(0)	0(0)	0	0(0)	0(0)	0(0)	0	0(0)	0(0)	0(0)
chr1	1448420	1450680	intron	.	+	2261	ATAD3C	CHESS	No	No	No	Yes	0	0(0)	0(0)	0(0)	0	0(0)	0(0)	0(0)	0	0(0)	0(0)	0(0)
chr1	1450042	1450680	intron	1	+	639	ATAD3C	ENST00000475091	No	Yes	Yes	No	0	0(0)	0(0)	0(0)	0	0(0)	0(0)	0(0)	0	0(0)	0(0)	0(0)
chr1	1450759	1450683	intron	.	+	24	ATAD3C	CHESS	No	No	No	Yes	0	0(0)	0(0)	0(0)	0	0(0)	0(0)	0(0)	0	0(0)	0(0)	0(0)
chr1	1450759	1452045	intron	1,2	+	1287	ATAD3C	ENST00000378785,ENST00000475091	Yes	Yes	Yes	Yes	0	0(0)	0(0)	0(0)	0	0(0)	0(0)	0(0)	0	0(0)	0(0)	0(0)
chr1	1452123	1452364	intron	3,2	+	242	ATAD3C	ENST00000475091,ENST00000378785	Yes	Yes	Yes	Yes	0	0(0)	0(0)	0(0)	0	0(0)	0(0)	0(0)	0	0(0)	0(0)	0(0)
chr1	1452435	1454344	intron	3	+	1910	ATAD3C	ENST00000378785	Yes	Yes	Yes	Yes	0	0(0)	0(0)	0(0)	0	0(0)	0(0)	0(0)	0	0(0)	0(0)	0(0)
chr1	1452435	1455459	intron	4	+	3025	ATAD3C	ENST00000475091	No	Yes	Yes	No	0	0(0)	0(0)	0(0)	0	0(0)	0(0)	0(0)	0	0(0)	0(0)	0(0)
chr1	1454501	1455459	intron	4	+	959	ATAD3C	ENST00000378785	Yes	Yes	Yes	Yes	0	0(0)	0(0)	0(0)	0	0(0)	0(0)	0(0)	0	0(0)	0(0)	0(0)
chr1	1454501	1455462	intron	.	+	962	ATAD3C	CHESS	No	No	No	Yes	0	0(0)	0(0)	0(0)	0	0(0)	0(0)	0(0)	0	0(0)	0(0)	0(0)
chr1	1455520	1455790	intron	5,5	+	271	ATAD3C	ENST00000378785,ENST00000475091	Yes	Yes	Yes	Yes	0	0(0)	0(0)	0(0)	0	0(0)	0(0)	0(0)	0	0(0)	0(0)	0(0)
chr1	1455917	1456224	intron	6	+	308	ATAD3C	ENST00000378785	Yes	Yes	Yes	Yes	0	0(0)	0(0)	0(0)	0	0(0)	0(0)	0(0)	0	0(0)	0(0)	0(0)
chr1	1456350	1457128	intron	7	+	779	ATAD3C	ENST00000378785	Yes	Yes	Yes	Yes	0	0(0)	0(0)	0(0)	0	0(0)	0(0)	0(0)	0	0(0)	0(0)	0(0)
chr1	1457181	1459160	intron	8	+	1980	ATAD3C	ENST00000378785	Yes	Yes	Yes	Yes	0	0(0)	0(0)	0(0)	0	0(0)	0(0)	0(0)	0	0(0)	0(0)	0(0)
chr1	1459232	1460749	intron	9	+	1518	ATAD3C	ENST00000378785	Yes	Yes	Yes	Yes	0	0(0)	0(0)	0(0)	0	0(0)	0(0)	0(0)	0	0(0)	0(0)	0(0)
chr1	1460918	1462599	intron	10	+	1682	ATAD3C	ENST00000378785	Yes	Yes	Yes	Yes	0	0(0)	0(0)	0(0)	0	0(0)	0(0)	0(0)	0	0(0)	0(0)	0(0)
chr1	1462709	1468383	intron	1,11	+	5675	ATAD3C	ENST00000484537,ENST00000378785	Yes	Yes	Yes	Yes	0	0(0)	0(0)	0(0)	0	0(0)	0(0)	0(0)	0	0(0)	0(0)	0(0)
chr1	1463059	1468383	intron	.	+	5325	ATAD3C	CHESS	No	No	No	Yes	0	0(0)	0(0)	0(0)	0	0(0)	0(0)	0(0)	0	0(0)	0(0)	0(0)
chr1	1472090	1477273	intron	1	+	5184	ATAD3B	ENST00000308647	Yes	Yes	Yes	Yes	0.27943	0.290979(3)	0.304471(5)	0.242841(3)	0.225701	0.219377(24)	0.22468(24)	0.233048(26)	0.152535	0.124011(14)	0.119306(12)	0.214287(22)
chr1	1472307	1477273	intron	.	+	4967	ATAD3B	CHESS	No	No	No	Yes	0	0(0)	0(0)	0(0)	0	0(0)	0(0)	0(0)	0	0(0)	0(0)	0(0)
chr1	1477351	1477750	intron	2	+	400	XR_001737469.1	.	Yes	No	No	Yes	0.653421	0.581959(6)	0.730729(12)	0.647575(8)	0.134326	0.155392(17)	0.131063(14)	0.116524(13)	0.0746258	0.0177159(2)	0.0795371(8)	0.126624(13)
chr1	1477351	1478499	intron	2	+	1149	XM_011542244.1	.	Yes	No	No	Yes	0	0(0)	0(0)	0(0)	0	0(0)	0(0)	0(0)	0	0(0)	0(0)	0(0)
chr1	1477351	1478643	intron	2	+	1293	ATAD3B	ENST00000308647	Yes	Yes	Yes	Yes	0	0(0)	0(0)	0(0)	0	0(0)	0(0)	0(0)	0	0(0)	0(0)	0(0)
chr1	1478352	1478643	intron	1	+	292	XM_011542243.2	.	Yes	No	No	Yes	0	0(0)	0(0)	0(0)	0	0(0)	0(0)	0(0)	0	0(0)	0(0)	0(0)
chr1	1478746	1479048	intron	3,1	+	303	ATAD3B	ENST00000308647,ENST00000472194	Yes	Yes	Yes	Yes	1.03458	0.387973(4)	1.33967(22)	1.3761(17)	0.116384	0.0914072(10)	0.159148(17)	0.098597(11)	0.177215	0.177159(20)	0.188901(19)	0.165586(17)
chr1	1479109	1480866	intron	2,4,1	+	1758	ATAD3B	ENST00000472194,ENST00000308647,ENST00000378736	Yes	Yes	Yes	Yes	4.10721	3.20077(33)	4.74974(78)	4.37113(54)	0.238346	0.182814(20)	0.290211(31)	0.242011(27)	0.38585	0.469472(53)	0.308206(31)	0.379873(39)
chr1	1480937	1480926	intron	.	+	89	ATAD3B	CHESS	No	No	No	Yes	0	0(0)	0(0)	0(0)	0	0(0)	0(0)	0(0)	0	0(0)	0(0)	0(0)
chr1	1480937	1482137	intron	3,5,2	+	1201	ATAD3B	ENST00000472194,ENST00000308647,ENST00000378736	Yes	Yes	Yes	Yes	7.09393	7.27449(75)	7.85534(129)	6.15196(76)	0.613607	0.521021(57)	0.683401(73)	0.636399(71)	0.75013	0.832648(94)	0.74566(75)	0.672083(69)
chr1	1482304	1482544	intron	4,6,3	+	241	ATAD3B	ENST00000472194,ENST00000308647,ENST00000378736	Yes	Yes	Yes	Yes	6.33887	4.36469(45)	6.88103(113)	7.7709(96)	1.3177	1.38939(152)	1.47914(158)	1.08457(121)	1.37942	1.57672(178)	1.43167(144)	1.12988(116)
chr1	1482615	1485015	intron	7,5	+	2401	ATAD3B	ENST00000308647,ENST00000472194	Yes	Yes	Yes	Yes	3.15431	1.84287(19)	3.65365(60)	3.9664(49)	0.523161	0.457036(50)	0.655316(70)	0.457132(51)	0.584297	0.699778(79)	0.536875(54)	0.516238(53)
chr1	1485172	1485781	intron	1,6,8,1	+	610	ATAD3B	ENST00000485748,ENST00000472194,ENST00000308647,ENST00000474481	Yes	Yes	Yes	Yes	4.33961	3.00679(31)	4.99332(82)	5.01871(62)	0.437614	0.411332(45)	0.542976(58)	0.358535(40)	0.739608	0.82379(93)	0.586586(59)	0.808448(83)
chr1	1485839	1486109	intron	9,2,7	+	271	ATAD3B	ENST00000308647,ENST00000485748,ENST00000472194	Yes	Yes	Yes	Yes	5.09779	3.78273(39)	5.35868(88)	6.15196(76)	0.62209	0.539302(59)	0.85191(91)	0.475058(53)	0.847043	1.01866(115)	0.626354(63)	0.896111(92)
chr1	1486236	1486543	intron	10,2,8,3	+	308	ATAD3B	ENST00000308647,ENST00000474481,ENST00000472194,ENST00000485748	Yes	Yes	Yes	Yes	8.24834	5.43162(56)	9.19501(151)	10.1184(125)	0.905888	0.75868(83)	1.17021(125)	0.788776(88)	0.926592	0.859222(97)	1.04392(105)	0.87663(90)
chr1	1486669	1487862	intron	11,9,4	+	1194	ATAD3B	ENST00000308647,ENST00000472194,ENST00000485748	Yes	Yes	Yes	Yes	1.21009	0.387973(4)	1.46146(24)	1.78083(22)	0.161644	0.118829(13)	0.177871(19)	0.188231(21)	0.218056	0.310028(35)	0.159074(16)	0.185066(19)
chr1	1486669	1489203	intron	3	+	2535	ATAD3B	ENST00000474481	Yes	Yes	Yes	Yes	0	0(0)	0(0)	0(0)	0	0(0)	0(0)	0(0)	0	0(0)	0(0)	0(0)
chr1	1487915	1489203	intron	5,10,12	+	1289	ATAD3B	ENST00000485748,ENST00000472194,ENST00000308647	Yes	Yes	Yes	Yes	1.32738	0.678952(7)	1.52235(25)	1.78083(22)	0.29822	0.201096(22)	0.290211(31)	0.403351(45)	0.380626	0.425182(48)	0.27838(28)	0.438315(45)
chr1	1489275	1489691	intron	6	+	417	ATAD3B	ENST00000485748	Yes	Yes	Yes	Yes	0	0(0)	0(0)	0(0)	0	0(0)	0(0)	0(0)	0	0(0)	0(0)	0(0)
chr1	1489275	1490256	intron	11,13	+	982	ATAD3B	ENST00000472194,ENST00000308647	Yes	Yes	Yes	Yes	1.25822	0.775945(8)	1.21788(20)	1.78083(22)	0.544018	0.530162(58)	0.617869(66)	0.484022(54)	0.548412	0.611199(69)	0.556759(56)	0.477277(49)
chr1	1489753	1490256	intron	14	+	504	XR_946776.2	.	Yes	No	No	Yes	0	0(0)	0(0)	0(0)	0	0(0)	0(0)	0(0)	0	0(0)	0(0)	0(0)
chr1	1489812	1490256	intron	7	+	445	ATAD3B	ENST00000485748	Yes	Yes	Yes	Yes	0	0(0)	0(0)	0(0)	0	0(0)	0(0)	0(0)	0	0(0)	0(0)	0(0)
chr1	1489827	1490256	intron	14	+	430	XM_011542241.2	.	Yes	No	No	Yes	0	0(0)	0(0)	0(0)	0	0(0)	0(0)	0(0)	0	0(0)	0(0)	0(0)
chr1	1490425	1490562	intron	12,8,14	+	138	ATAD3B	ENST00000472194,ENST00000485748,ENST00000308647	Yes	Yes	Yes	Yes	9.40205	9.69932(100)	10.1693(167)	8.33753(103)	0.86451	0.859228(94)	0.945527(101)	0.788776(88)	0.935371	1.04524(118)	0.855023(86)	0.905851(93)
chr1	1490672	1495484	intron	15,4,9,13	+	4813	ATAD3B	ENST00000308647,ENST00000474481,ENST00000485748,ENST00000472194	Yes	Yes	Yes	Yes	4.71263	4.2677(44)	4.93242(81)	4.93776(61)	1.54697	1.54478(169)	1.5634(167)	1.53274(171)	1.49762	1.54128(174)	1.45155(146)	1.50001(154)
chr1	1490672	1509204	intron	15	+	18533	XM_005244806.3	.	Yes	No	No	Yes	0	0(0)	0(0)	0(0)	0	0(0)	0(0)	0(0)	0	0(0)	0(0)	0(0)
chr1	1503662	1509204	intron	1,1	+	5543	AL645728.2	ENST00000641974,ENST00000641679	No	Yes	Yes	No	0	0(0)	0(0)	0(0)	0	0(0)	0(0)	0(0)	0	0(0)	0(0)	0(0)
chr1	1505192	1509185	intron	.	+	3994	ATAD3B	CHESS	No	No	No	Yes	0	0(0)	0(0)	0(0)	0	0(0)	0(0)	0(0)	0	0(0)	0(0)	0(0)
chr1	1505737	1509204	intron	.	+	3468	ATAD3B	CHESS	No	No	No	Yes	0	0(0)	0(0)	0(0)	0	0(0)	0(0)	0(0)	0	0(0)	0(0)	0(0)
chr1	1512474	1516011	intron	1,1	+	3538	ATAD3A	ENST00000378755,ENST00000378756	Yes	Yes	Yes	Yes	0	0(0)	0(0)	0(0)	0.350842	0.237659(26)	0.402551(43)	0.412315(46)	0.277373	0.310028(35)	0.288322(29)	0.233768(24)
chr1	1512691	1516011	intron	1,1	+	3321	ATAD3A	ENST00000536055,ENST00000339113	Yes	Yes	Yes	Yes	0	0(0)	0(0)	0(0)	0	0(0)	0(0)	0(0)	0	0(0)	0(0)	0(0)
chr1	1515859	1516011	intron	.	+	153	ATAD3A	CHESS	No	No	No	Yes	0	0(0)	0(0)	0(0)	0	0(0)	0(0)	0(0)	0	0(0)	0(0)	0(0)
chr1	1516089	1516043	intron	.	+	54	ATAD3A	CHESS	No	No	No	Yes	0	0(0)	0(0)	0(0)	0	0(0)	0(0)	0(0)	0	0(0)	0(0)	0(0)
chr1	1516089	1517166	intron	2	+	1078	ATAD3A	ENST00000378755	Yes	Yes	Yes	Yes	0	0(0)	0(0)	0(0)	0	0(0)	0(0)	0(0)	0	0(0)	0(0)	0(0)
chr1	1516089	1517310	intron	2,2,2	+	1222	ATAD3A	ENST00000536055,ENST00000378756,ENST00000339113	Yes	Yes	Yes	Yes	1.08406	1.16392(12)	1.27878(21)	0.809469(10)	0.735215	0.63985(70)	0.777017(83)	0.788776(88)	0.63238	0.549193(62)	0.666123(67)	0.681824(70)
chr1	1517413	1517715	intron	3,3,1,3,3	+	303	ATAD3A	ENST00000339113,ENST00000378756,ENST00000439513,ENST00000536055,ENST00000378755	Yes	Yes	Yes	Yes	0.334976	0.193986(2)	0.487153(8)	0.323788(4)	0.127553	0.0731258(8)	0.11234(12)	0.197194(22)	0.134071	0.0974375(11)	0.13919(14)	0.165586(17)
chr1	1517776	1518920	intron	4,4,4,4,1	+	1145	ATAD3A	ENST00000378756,ENST00000378755,ENST00000536055,ENST00000339113,ENST00000429957	Yes	Yes	Yes	Yes	0	0(0)	0(0)	0(0)	0.0578601	0.0457036(5)	0.0561699(6)	0.0717069(8)	0.0623306	0.0885795(10)	0.0497107(5)	0.0487017(5)
chr1	1518991	1520140	intron	5,2,5,5,5	+	1150	ATAD3A	ENST00000536055,ENST00000429957,ENST00000339113,ENST00000378756,ENST00000378755	Yes	Yes	Yes	Yes	0	0(0)	0(0)	0(0)	0	0(0)	0(0)	0(0)	0	0(0)	0(0)	0(0)
chr1	1520307	1520547	intron	6,3,6,6,6	+	241	ATAD3A	ENST00000378756,ENST00000429957,ENST00000339113,ENST00000378755,ENST00000536055	Yes	Yes	Yes	Yes	3.95772	3.68574(38)	3.89722(64)	4.29019(53)	2.74526	2.39487(262)	2.87403(307)	2.96687(331)	2.78343	2.94084(332)	2.57501(259)	2.83444(291)
chr1	1520618	1522743	intron	7,4,7,7,7	+	2126	ATAD3A	ENST00000378755,ENST00000429957,ENST00000536055,ENST00000339113,ENST00000378756	Yes	Yes	Yes	Yes	2.1681	1.84287(19)	2.31398(38)	2.34746(29)	1.67475	1.58134(173)	1.91914(205)	1.52377(170)	1.88889	1.87789(212)	1.90889(192)	1.87989(193)
chr1	1522900	1523510	intron	8,8,8,8	+	611	ATAD3A	ENST00000536055,ENST00000378756,ENST00000339113,ENST00000378755	Yes	Yes	Yes	Yes	2.12399	2.13385(22)	2.86202(47)	1.3761(17)	1.37485	1.24314(136)	1.57276(168)	1.30865(146)	1.45655	1.67415(189)	1.31236(132)	1.38313(142)
chr1	1523568	1523838	intron	9,9,9,9	+	271	ATAD3A	ENST00000536055,ENST00000378756,ENST00000339113,ENST00000378755	Yes	Yes	Yes	Yes	2.76841	2.8128(29)	2.74023(45)	2.75219(34)	1.84152	1.85557(203)	1.96595(210)	1.70304(190)	1.85278	1.82474(206)	1.59074(160)	2.14287(220)
chr1	1523965	1524272	intron	10,10,10,10	+	308	ATAD3A	ENST00000378755,ENST00000536055,ENST00000339113,ENST00000378756	Yes	Yes	Yes	Yes	3.5441	2.42483(25)	3.83633(63)	4.37113(54)	2.35485	2.40401(263)	2.09701(224)	2.56352(286)	2.46407	2.64853(299)	2.406(242)	2.33768(240)
chr1	1524398	1525239	intron	11,11,11,1,11	+	842	ATAD3A	ENST00000339113,ENST00000378755,ENST00000378756,ENST00000400830,ENST00000536055	Yes	Yes	Yes	Yes	0.214768	0.0969932(1)	0.304471(5)	0.242841(3)	0.571188	0.51188(56)	0.645954(69)	0.555729(62)	0.650793	0.850364(96)	0.546817(55)	0.555199(57)
chr1	1525292	1526460	intron	12,12,12,2,12	+	1169	ATAD3A	ENST00000378755,ENST00000378756,ENST00000339113,ENST00000400830,ENST00000536055	Yes	Yes	Yes	Yes	0.88132	1.16392(12)	0.913412(15)	0.566628(7)	1.13507	1.18829(130)	1.1234(120)	1.09353(122)	1.28514	1.34641(152)	1.24277(125)	1.26624(130)
chr1	1526532	1527160	intron	3	+	629	ATAD3A	ENST00000400830	Yes	Yes	Yes	Yes	0	0(0)	0(0)	0(0)	0	0(0)	0(0)	0(0)	0	0(0)	0(0)	0(0)
chr1	1526532	1527694	intron	13,13,13,13	+	1163	ATAD3A	ENST00000378755,ENST00000339113,ENST00000536055,ENST00000378756	Yes	Yes	Yes	Yes	0.344093	0.484966(5)	0.304471(5)	0.242841(3)	1.00587	1.02376(112)	0.936165(100)	1.05768(118)	1.03517	1.10724(125)	1.03398(104)	0.964293(99)
chr1	1527239	1527694	intron	4	+	456	ATAD3A	ENST00000400830	No	Yes	Yes	No	0	0(0)	0(0)	0(0)	0	0(0)	0(0)	0(0)	0	0(0)	0(0)	0(0)
chr1	1527810	1529222	intron	14	+	1413	XR_001737282.1	.	Yes	No	No	Yes	0.29438	0.193986(2)	0.365365(6)	0.323788(4)	0	0(0)	0(0)	0(0)	0	0(0)	0(0)	0(0)
chr1	1527863	1529222	intron	14,14,5,14,14	+	1360	ATAD3A	ENST00000339113,ENST00000536055,ENST00000400830,ENST00000378755,ENST00000378756	Yes	Yes	Yes	Yes	2.56396	1.55189(16)	2.74023(45)	3.39977(42)	2.36994	2.45885(269)	2.2936(245)	2.35737(263)	2.37077	2.24992(254)	2.49548(251)	2.3669(243)
chr1	1529332	1533925	intron	15,15,15,15	+	4594	ATAD3A	ENST00000378756,ENST00000339113,ENST00000536055,ENST00000378755	Yes	Yes	Yes	Yes	0.998	0.581959(6)	1.27878(21)	1.13326(14)	1.08182	1.11517(122)	0.982974(105)	1.14731(128)	1.24026	1.23126(139)	1.24277(125)	1.24676(128)
chr1	1535508	1535588	intron	4,3	-	81	TMEM240	ENST00000425828,ENST00000378733	Yes	Yes	Yes	Yes	0	0(0)	0(0)	0(0)	0	0(0)	0(0)	0(0)	0	0(0)	0(0)	0(0)
chr1	1535798	1539683	intron	2,3	-	3886	TMEM240	ENST00000378733,ENST00000425828	Yes	Yes	Yes	Yes	0	0(0)	0(0)	0(0)	0	0(0)	0(0)	0(0)	0	0(0)	0(0)	0(0)
chr1	1539791	1540289	intron	1,2,1	-	499	TMEM240	ENST00000624426,ENST00000425828,ENST00000378733	Yes	Yes	Yes	Yes	0	0(0)	0(0)	0(0)	0	0(0)	0(0)	0(0)	0	0(0)	0(0)	0(0)
chr1	1539844	1540289	intron	.	-	446	TMEM240	CHESS	No	No	No	Yes	0	0(0)	0(0)	0(0)	0	0(0)	0(0)	0(0)	0	0(0)	0(0)	0(0)
chr1	1540347	1540289	intron	.	-	42	TMEM240	CHESS	No	No	No	Yes	0	0(0)	0(0)	0(0)	0	0(0)	0(0)	0(0)	0	0(0)	0(0)	0(0)
chr1	1540356	1540419	intron	1	-	64	TMEM240	ENST00000425828	No	Yes	Yes	No	0	0(0)	0(0)	0(0)	0	0(0)	0(0)	0(0)	0	0(0)	0(0)	0(0)
chr1	1542162	1543868	intron	.	-	1707	SSU72	CHESS	No	No	No	Yes	0	0(0)	0(0)	0(0)	0	0(0)	0(0)	0(0)	0	0(0)	0(0)	0(0)
chr1	1542168	1543868	intron	4,2	-	1701	SSU72	ENST00000291386,ENST00000378726	Yes	Yes	Yes	Yes	3.75037	3.58875(37)	4.26259(70)	3.39977(42)	7.17556	7.36742(806)	7.09613(758)	7.06313(788)	7.46438	7.59127(857)	7.02909(707)	7.77279(798)
chr1	1543988	1544862	intron	3,1	-	875	SSU72	ENST00000291386,ENST00000378726	Yes	Yes	Yes	Yes	2.83113	2.71581(28)	3.34918(55)	2.42841(30)	8.6291	9.43322(1032)	8.57527(916)	7.8788(879)	8.83962	8.38848(947)	9.29589(935)	8.83449(907)
chr1	1544021	1544862	intron	.	-	842	SSU72	CHESS	No	No	No	Yes	0	0(0)	0(0)	0(0)	0	0(0)	0(0)	0(0)	0	0(0)	0(0)	0(0)
chr1	1544053	1544862	intron	.	-	810	SSU72	CHESS	No	No	No	Yes	0	0(0)	0(0)	0(0)	0	0(0)	0(0)	0(0)	0	0(0)	0(0)	0(0)
chr1	1544074	1544862	intron	.	-	789	SSU72	CHESS	No	No	No	Yes	0	0(0)	0(0)	0(0)	0	0(0)	0(0)	0(0)	0	0(0)	0(0)	0(0)
chr1	1544110	1544862	intron	.	-	753	SSU72	CHESS	No	No	No	Yes	0	0(0)	0(0)	0(0)	0	0(0)	0(0)	0(0)	0	0(0)	0(0)	0(0)
chr1	1545003	1564772	intron	2,2	-	19770	SSU72	ENST00000378725,ENST00000291386	Yes	Yes	Yes	Yes	2.35029	1.84287(19)	2.37487(39)	2.83314(35)	7.87708	8.47345(927)	7.60166(812)	7.55612(843)	7.98715	7.71528(871)	8.12272(817)	8.12344(834)
chr1	1564917	1571353	intron	.	-	6437	SSU72	CHESS	No	No	No	Yes	0	0(0)	0(0)	0(0)	0	0(0)	0(0)	0(0)	0	0(0)	0(0)	0(0)
chr1	1564917	1574474	intron	.	-	9558	SSU72	CHESS	No	No	No	Yes	0	0(0)	0(0)	0(0)	0	0(0)	0(0)	0(0)	0	0(0)	0(0)	0(0)
chr1	1564917	1574477	intron	1,1,1	-	9561	SSU72	ENST00000291386,ENST00000378725,ENST00000359060	Yes	Yes	Yes	Yes	2.94354	1.4549(15)	3.16649(52)	4.20924(52)	5.17599	5.38388(589)	5.4204(579)	4.72369(527)	5.45212	5.17305(584)	5.34887(538)	5.83446(599)
chr1	1564953	1574477	intron	.	-	9525	SSU72	CHESS	No	No	No	Yes	0	0(0)	0(0)	0(0)	0	0(0)	0(0)	0(0)	0	0(0)	0(0)	0(0)
chr1	1565094	1574477	intron	.	-	9384	SSU72	CHESS	No	No	No	Yes	0	0(0)	0(0)	0(0)	0	0(0)	0(0)	0(0)	0	0(0)	0(0)	0(0)
chr1	1571428	1574477	intron	.	-	3050	SSU72	CHESS	No	No	No	Yes	0	0(0)	0(0)	0(0)	0	0(0)	0(0)	0(0)	0	0(0)	0(0)	0(0)
chr1	1574350	1575286	intron	1	+	937	=	ENST00000647566	No	No	Yes	No	0	0(0)	0(0)	0(0)	0	0(0)	0(0)	0(0)	0	0(0)	0(0)	0(0)
chr1	1574558	1574477	intron	.	-	19	SSU72	CHESS	No	No	No	Yes	0	0(0)	0(0)	0(0)	0	0(0)	0(0)	0(0)	0	0(0)	0(0)	0(0)
chr1	1600583	1600656	intron	1	+	74	XR_946818.2	.	Yes	No	No	Yes	0	0(0)	0(0)	0(0)	0	0(0)	0(0)	0(0)	0	0(0)	0(0)	0(0)
chr1	1600707	1600952	intron	2	+	246	XR_946818.2	.	Yes	No	No	Yes	0	0(0)	0(0)	0(0)	0	0(0)	0(0)	0(0)	0	0(0)	0(0)	0(0)
chr1	1603086	1603628	intron	1	+	543	XR_001737838.1	.	Yes	No	No	Yes	0	0(0)	0(0)	0(0)	0	0(0)	0(0)	0(0)	0	0(0)	0(0)	0(0)
chr1	1603710	1605228	intron	2,1,3	+	1519	XR_001737838.1	.	Yes	No	No	Yes	0	0(0)	0(0)	0(0)	0	0(0)	0(0)	0(0)	0	0(0)	0(0)	0(0)
chr1	1605363	1606872	intron	3,4,2	+	1510	XR_001737838.1	.	Yes	No	No	Yes	0	0(0)	0(0)	0(0)	0	0(0)	0(0)	0(0)	0	0(0)	0(0)	0(0)
chr1	1615634	1616507	intron	1,1,1,1,1,1,1,1,1	+	874	MIB2	ENST00000518681,ENST00000520777,ENST00000477990,ENST00000514363,ENST00000479659,ENST00000505820,ENST00000511502,ENST00000489635,ENST00000355826	Yes	Yes	Yes	Yes	0	0(0)	0(0)	0(0)	0.277159	0.301644(33)	0.234041(25)	0.295791(33)	0.369843	0.460614(52)	0.298264(30)	0.350652(36)
chr1	1616083	1616507	intron	1	+	425	XM_017000351.1	.	Yes	No	No	Yes	0	0(0)	0(0)	0(0)	0	0(0)	0(0)	0(0)	0	0(0)	0(0)	0(0)
chr1	1616101	1616507	intron	1,1,1,1,1	+	407	MIB2	ENST00000507082,ENST00000463492,ENST00000378712,ENST00000502470,ENST00000487053	Yes	Yes	Yes	Yes	0.360377	0.290979(3)	0.304471(5)	0.485681(6)	0.320214	0.429614(47)	0.262126(28)	0.268901(30)	0.353573	0.372034(42)	0.338033(34)	0.350652(36)
chr1	1616615	1617077	intron	2	+	463	MIB2	ENST00000463492	No	Yes	Yes	Yes	0	0(0)	0(0)	0(0)	0	0(0)	0(0)	0(0)	0	0(0)	0(0)	0(0)
chr1	1616615	1617351	intron	.	+	737	MIB2	CHESS	No	No	No	Yes	0	0(0)	0(0)	0(0)	0	0(0)	0(0)	0(0)	0	0(0)	0(0)	0(0)
chr1	1616615	1623388	intron	1,1,2,2,2,2,2,2	+	6774	MIB2	ENST00000507229,ENST00000504599,ENST00000505820,ENST00000520777,ENST00000489635,ENST00000518681,ENST00000487053,ENST00000511502	Yes	Yes	Yes	Yes	0	0(0)	0(0)	0(0)	0.417992	0.457036(50)	0.402551(43)	0.394388(44)	0.351839	0.336602(38)	0.387743(39)	0.331171(34)
chr1	1616615	1623430	intron	2,2,2,1,2,2	+	6816	MIB2	ENST00000355826,ENST00000378712,ENST00000479659,ENST00000510793,ENST00000502470,ENST00000514363	Yes	Yes	Yes	Yes	0.241751	0.0969932(1)	0.304471(5)	0.323788(4)	0.271404	0.274222(30)	0.262126(28)	0.277864(31)	0.27537	0.274597(31)	0.298264(30)	0.253249(26)
chr1	1617516	1623430	intron	1	+	5915	MIB2	ENST00000503789	No	Yes	Yes	Yes	0	0(0)	0(0)	0(0)	0	0(0)	0(0)	0(0)	0	0(0)	0(0)	0(0)
chr1	1617716	1623430	intron	1,1	+	5715	MIB2	ENST00000506488,ENST00000378708	No	Yes	Yes	No	0	0(0)	0(0)	0(0)	0	0(0)	0(0)	0(0)	0	0(0)	0(0)	0(0)
chr1	1623483	1623773	intron	3,3,1	+	291	MIB2	ENST00000489635,ENST00000514363,ENST00000512004	Yes	Yes	Yes	Yes	0	0(0)	0(0)	0(0)	0.146647	0.191955(21)	0.140425(15)	0.10756(12)	0.122952	0.132869(15)	0.109363(11)	0.126624(13)
chr1	1623680	1623773	intron	3	+	94	MIB2	ENST00000502470	Yes	Yes	Yes	Yes	0	0(0)	0(0)	0(0)	0	0(0)	0(0)	0(0)	0	0(0)	0(0)	0(0)
chr1	1623700	1623773	intron	1,3,3,2,3,2,3,2,2,3,2,3,3,2,3	+	74	MIB2	ENST00000508455,ENST00000505820,ENST00000520777,ENST00000503789,ENST00000518681,ENST00000378708,ENST00000355826,ENST00000506488,ENST00000507229,ENST00000487053,ENST00000504599,ENST00000378712,ENST00000511502,ENST00000510793,ENST00000479659	Yes	Yes	Yes	Yes	0.328046	0.193986(2)	0.304471(5)	0.485681(6)	0.314989	0.319925(35)	0.365104(39)	0.259938(29)	0.367975	0.425182(48)	0.32809(33)	0.350652(36)
chr1	1623946	1624794	intron	4,4,3,4,1,4,3,4,4,2,3,3,3,4,4,4,4,3,4	+	849	MIB2	ENST00000479659,ENST00000489635,ENST00000507229,ENST00000505820,ENST00000514234,ENST00000378712,ENST00000378708,ENST00000502470,ENST00000520777,ENST00000512004,ENST00000506488,ENST00000503789,ENST00000510793,ENST00000487053,ENST00000355826,ENST00000514363,ENST00000518681,ENST00000504599,ENST00000511502	Yes	Yes	Yes	Yes	0.569796	0.290979(3)	0.608941(10)	0.809469(10)	0.726501	0.575865(63)	0.823825(88)	0.779813(87)	0.668075	0.73521(83)	0.616412(62)	0.652603(67)
chr1	1624902	1624964	intron	1	+	63	MIB2	ENST00000467597	No	Yes	Yes	No	0	0(0)	0(0)	0(0)	0	0(0)	0(0)	0(0)	0	0(0)	0(0)	0(0)
chr1	1624902	1624990	intron	4,5,4,4,5,5,2,4,5,5,5,5,5	+	89	MIB2	ENST00000507229,ENST00000520777,ENST00000506488,ENST00000504599,ENST00000479659,ENST00000487053,ENST00000514234,ENST00000378708,ENST00000489635,ENST00000505820,ENST00000511502,ENST00000514363,ENST00000355826	Yes	Yes	Yes	Yes	0.34968	0.0969932(1)	0.304471(5)	0.647575(8)	0.953612	0.776961(85)	0.945527(101)	1.13835(127)	0.915137	0.894653(101)	0.964387(97)	0.886371(91)
chr1	1624902	1625285	intron	5,5	+	384	MIB2	ENST00000378712,ENST00000518681	Yes	Yes	Yes	Yes	0.276514	0.484966(5)	0.182682(3)	0.161894(2)	0.073522	0.0548443(6)	0.102978(11)	0.0627436(7)	0	0(0)	0(0)	0(0)
chr1	1625186	1625285	intron	5,5,3,2,1,5,6,6,6,6,6,6,6,5	+	100	MIB2	ENST00000504599,ENST00000506488,ENST00000514234,ENST00000467597,ENST00000508148,ENST00000507229,ENST00000487053,ENST00000511502,ENST00000489635,ENST00000479659,ENST00000505820,ENST00000355826,ENST00000520777,ENST00000378708	Yes	Yes	Yes	Yes	0.957403	0.581959(6)	1.15699(19)	1.13326(14)	0.491543	0.475317(52)	0.524253(56)	0.475058(53)	0.440995	0.487187(55)	0.387743(39)	0.448056(46)
chr1	1625429	1625545	intron	6,7,3,4,7,7,6,7,7,7,6	+	117	MIB2	ENST00000504599,ENST00000487053,ENST00000467597,ENST00000514234,ENST00000511502,ENST00000489635,ENST00000378712,ENST00000479659,ENST00000355826,ENST00000505820,ENST00000518681	Yes	Yes	Yes	Yes	1.02559	0.969932(10)	0.730729(12)	1.3761(17)	0.589587	0.585006(64)	0.645954(69)	0.537802(60)	0.700535	0.761784(86)	0.74566(75)	0.594161(61)
chr1	1625429	1625557	intron	7	+	129	MIB2	ENST00000520777	Yes	Yes	Yes	Yes	0	0(0)	0(0)	0(0)	0	0(0)	0(0)	0(0)	0	0(0)	0(0)	0(0)
chr1	1625429	1626649	intron	6,6,6	+	1221	MIB2	ENST00000378708,ENST00000506488,ENST00000507229	Yes	Yes	Yes	Yes	0	0(0)	0(0)	0(0)	0	0(0)	0(0)	0(0)	0	0(0)	0(0)	0(0)
chr1	1625654	1625908	intron	8,7,8,8,8,8,8,8,8,8,8,8,8,8	+	255	XM_017000350.1	.	Yes	No	No	Yes	0	0(0)	0(0)	0(0)	0	0(0)	0(0)	0(0)	0	0(0)	0(0)	0(0)
chr1	1625654	1626366	intron	1	+	713	MIB2	ENST00000486072	No	Yes	Yes	No	0	0(0)	0(0)	0(0)	0	0(0)	0(0)	0(0)	0	0(0)	0(0)	0(0)
chr1	1625654	1626649	intron	7,8,7,8,8,7,8,8,8	+	996	MIB2	ENST00000378712,ENST00000505820,ENST00000504599,ENST00000489635,ENST00000511502,ENST00000518681,ENST00000487053,ENST00000520777,ENST00000355826	Yes	Yes	Yes	Yes	0.707631	0.581959(6)	0.974306(16)	0.566628(7)	0.561547	0.612428(67)	0.552338(59)	0.519875(58)	0.727832	0.82379(93)	0.765544(77)	0.594161(61)
chr1	1625654	1626836	intron	5	+	1183	MIB2	ENST00000514234	Yes	Yes	Yes	Yes	0	0(0)	0(0)	0(0)	0	0(0)	0(0)	0(0)	0	0(0)	0(0)	0(0)
chr1	1625972	1626649	intron	9,9,8,9,9,9,9,9,9,9,9,9,9,9	+	678	XM_017000359.1	.	Yes	No	No	Yes	0	0(0)	0(0)	0(0)	0	0(0)	0(0)	0(0)	0	0(0)	0(0)	0(0)
chr1	1626755	1626836	intron	8,9,7,9,2,8,9,9,9,9,8,7,7,8	+	82	MIB2	ENST00000479659,ENST00000505820,ENST00000507229,ENST00000520777,ENST00000486072,ENST00000518681,ENST00000489635,ENST00000511502,ENST00000355826,ENST00000487053,ENST00000378712,ENST00000506488,ENST00000378708,ENST00000504599	Yes	Yes	Yes	Yes	2.03963	1.84287(19)	2.00951(33)	2.26651(28)	1.05091	0.987198(108)	1.17957(126)	0.98597(110)	1.16886	1.27555(144)	0.984271(99)	1.24676(128)
chr1	1627000	1627073	intron	10,9,10,6,1,10,8,10,10,10,9,9,8,9	+	74	MIB2	ENST00000505820,ENST00000378712,ENST00000487053,ENST00000514234,ENST00000505370,ENST00000489635,ENST00000378708,ENST00000511502,ENST00000355826,ENST00000520777,ENST00000479659,ENST00000504599,ENST00000507229,ENST00000518681	Yes	Yes	Yes	Yes	0.773383	0.678952(7)	0.669835(11)	0.971363(12)	0.632699	0.557584(61)	0.748932(80)	0.591582(66)	0.69912	0.708636(80)	0.755602(76)	0.633122(65)
chr1	1627208	1627295	intron	11,11,9,11,11,11,10,10,11,10,8,7,9,10,2	+	88	MIB2	ENST00000505820,ENST00000489635,ENST00000507229,ENST00000487053,ENST00000511502,ENST00000355826,ENST00000479659,ENST00000504599,ENST00000520777,ENST00000378712,ENST00000506488,ENST00000514234,ENST00000378708,ENST00000518681,ENST00000505370	Yes	Yes	Yes	Yes	0.725013	0.775945(8)	0.913412(15)	0.485681(6)	1.02268	0.840946(92)	1.15148(123)	1.0756(120)	1.10104	1.18697(134)	1.08369(109)	1.03248(106)
chr1	1627445	1627672	intron	12,11,11,8,12,12,11,10,12,10,9,12,11,12	+	228	MIB2	ENST00000520777,ENST00000378712,ENST00000504599,ENST00000514234,ENST00000355826,ENST00000487053,ENST00000518681,ENST00000378708,ENST00000505820,ENST00000507229,ENST00000506488,ENST00000511502,ENST00000479659,ENST00000489635	Yes	Yes	Yes	Yes	0.819084	0.775945(8)	0.548047(9)	1.13326(14)	0.429779	0.329066(36)	0.449359(48)	0.510912(57)	0.560474	0.628915(71)	0.507049(51)	0.545459(56)
chr1	1627830	1628018	intron	1,13,9,11,1,13,11,12,13,12,12,13,12,13,13,10	+	189	MIB2	ENST00000473511,ENST00000487053,ENST00000514234,ENST00000507229,ENST00000464570,ENST00000489635,ENST00000378708,ENST00000479659,ENST00000505820,ENST00000378712,ENST00000518681,ENST00000355826,ENST00000504599,ENST00000511502,ENST00000520777,ENST00000506488	Yes	Yes	Yes	Yes	1.47968	1.3579(14)	1.70503(28)	1.3761(17)	0.639146	0.466177(51)	0.823825(88)	0.627436(70)	0.691452	0.797216(90)	0.536875(54)	0.740266(76)
chr1	1628180	1628272	intron	12,10,13,2,11,14,14,13,14,13,14,14,13,12	+	93	MIB2	ENST00000507229,ENST00000514234,ENST00000504599,ENST00000464570,ENST00000506488,ENST00000355826,ENST00000520777,ENST00000518681,ENST00000505820,ENST00000479659,ENST00000489635,ENST00000487053,ENST00000378712,ENST00000378708	Yes	Yes	Yes	Yes	0.810212	0.484966(5)	0.974306(16)	0.971363(12)	0.929813	0.813524(89)	0.936165(100)	1.03975(116)	1.06289	1.24011(140)	0.984271(99)	0.964293(99)
chr1	1628400	1628488	intron	14,15,15,14,2,3,12,11,15,14,13,14,14,15,15	+	89	MIB2	ENST00000479659,ENST00000355826,ENST00000505820,ENST00000518681,ENST00000473511,ENST00000464570,ENST00000506488,ENST00000514234,ENST00000487053,ENST00000378712,ENST00000378708,ENST00000504599,ENST00000511502,ENST00000489635,ENST00000520777	Yes	Yes	Yes	Yes	0.916315	0.581959(6)	0.548047(9)	1.61894(20)	0.748788	0.603287(66)	0.90808(97)	0.734996(82)	0.87875	0.894653(101)	0.864966(87)	0.87663(90)
chr1	1628723	1629033	intron	1	+	311	MIB2	ENST00000483015	Yes	Yes	Yes	Yes	0	0(0)	0(0)	0(0)	0	0(0)	0(0)	0(0)	0	0(0)	0(0)	0(0)
chr1	1628723	1629132	intron	15,15,16,15,12,13,3,16,13,4,16,16,15,14,16,15	+	410	MIB2	ENST00000511502,ENST00000504599,ENST00000520777,ENST00000378712,ENST00000514234,ENST00000507229,ENST00000473511,ENST00000489635,ENST00000506488,ENST00000464570,ENST00000487053,ENST00000355826,ENST00000518681,ENST00000378708,ENST00000505820,ENST00000479659	Yes	Yes	Yes	Yes	0.683926	0.775945(8)	0.304471(5)	0.971363(12)	0.399238	0.411332(45)	0.365104(39)	0.421278(47)	0.51891	0.513761(58)	0.516991(52)	0.525978(54)
chr1	1629312	1629384	intron	4,17,17,17,2,16,17,16,16,13,16,17,14,15	+	73	MIB2	ENST00000473511,ENST00000355826,ENST00000489635,ENST00000520777,ENST00000483015,ENST00000504599,ENST00000487053,ENST00000518681,ENST00000479659,ENST00000514234,ENST00000511502,ENST00000505820,ENST00000506488,ENST00000378708	Yes	Yes	Yes	Yes	0	0(0)	0(0)	0(0)	0.42812	0.411332(45)	0.505529(54)	0.367498(41)	0.367821	0.354318(40)	0.437454(44)	0.311691(32)
chr1	1629312	1629638	intron	1,16	+	327	MIB2	ENST00000511910,ENST00000378712	Yes	Yes	Yes	Yes	0	0(0)	0(0)	0(0)	0	0(0)	0(0)	0(0)	0	0(0)	0(0)	0(0)
chr1	1629405	1629487	intron	18	+	83	MIB2	ENST00000487053	No	Yes	Yes	No	0	0(0)	0(0)	0(0)	0	0(0)	0(0)	0(0)	0	0(0)	0(0)	0(0)
chr1	1629567	1629638	intron	18,16,17,18,17,19,17,3,17,18,14,18,15	+	72	MIB2	ENST00000505820,ENST00000378708,ENST00000518681,ENST00000355826,ENST00000511502,ENST00000487053,ENST00000504599,ENST00000483015,ENST00000479659,ENST00000520777,ENST00000514234,ENST00000489635,ENST00000506488	Yes	Yes	Yes	Yes	2.06078	2.23084(23)	1.76593(29)	2.18557(27)	0.272244	0.219377(24)	0.346381(37)	0.250974(28)	0.324517	0.283455(32)	0.407627(41)	0.28247(29)
chr1	1629705	1630291	intron	16,19,17,19,1,18,18,19,19,15,17,18,2,18,4,20	+	587	MIB2	ENST00000506488,ENST00000520777,ENST00000378712,ENST00000505820,ENST00000470373,ENST00000518681,ENST00000511502,ENST00000489635,ENST00000355826,ENST00000514234,ENST00000378708,ENST00000504599,ENST00000511910,ENST00000479659,ENST00000483015,ENST00000487053	Yes	Yes	Yes	Yes	0.635555	0.872938(9)	0.548047(9)	0.485681(6)	0.287922	0.292503(32)	0.365104(39)	0.206157(23)	0.312609	0.336602(38)	0.347975(35)	0.253249(26)
chr1	1630302	1630291	intron	.	+	89	MIB2	CHESS	No	No	No	Yes	0	0(0)	0(0)	0(0)	0	0(0)	0(0)	0(0)	0	0(0)	0(0)	0(0)
chr1	1632375	1632709	intron	1	+	335	MMP23B	ENST00000472264	No	Yes	Yes	No	0	0(0)	0(0)	0(0)	0	0(0)	0(0)	0(0)	0	0(0)	0(0)	0(0)
chr1	1632375	1632782	intron	1,1,1	+	408	MMP23B	ENST00000512731,ENST00000356026,ENST00000378675	Yes	Yes	Yes	Yes	0	0(0)	0(0)	0(0)	0	0(0)	0(0)	0(0)	0	0(0)	0(0)	0(0)
chr1	1632914	1632980	intron	2,2,2,2	+	67	MMP23B	ENST00000472264,ENST00000512731,ENST00000356026,ENST00000378675	Yes	Yes	Yes	Yes	0	0(0)	0(0)	0(0)	0	0(0)	0(0)	0(0)	0	0(0)	0(0)	0(0)
chr1	1632914	1633187	intron	1	+	274	MMP23B	ENST00000479814	No	Yes	Yes	No	0	0(0)	0(0)	0(0)	0	0(0)	0(0)	0(0)	0	0(0)	0(0)	0(0)
chr1	1633121	1633187	intron	3,3	+	67	MMP23B	ENST00000356026,ENST00000512731	Yes	Yes	Yes	Yes	0	0(0)	0(0)	0(0)	0	0(0)	0(0)	0(0)	0	0(0)	0(0)	0(0)
chr1	1633356	1633747	intron	1,2,4,3	+	392	MMP23B	ENST00000435358,ENST00000479814,ENST00000356026,ENST00000378675	Yes	Yes	Yes	Yes	0	0(0)	0(0)	0(0)	0	0(0)	0(0)	0(0)	0	0(0)	0(0)	0(0)
chr1	1633481	1633747	intron	1	+	267	MMP23B	ENST00000503792	No	Yes	Yes	No	0	0(0)	0(0)	0(0)	0	0(0)	0(0)	0(0)	0	0(0)	0(0)	0(0)
chr1	1633913	1633988	intron	2,3,1,5,4	+	76	MMP23B	ENST00000503792,ENST00000479814,ENST00000489782,ENST00000356026,ENST00000378675	Yes	Yes	Yes	Yes	0	0(0)	0(0)	0(0)	0	0(0)	0(0)	0(0)	0	0(0)	0(0)	0(0)
chr1	1634100	1634201	intron	5,6,4,3,2,2,4	+	102	MMP23B	ENST00000378675,ENST00000356026,ENST00000512731,ENST00000503792,ENST00000435358,ENST00000489782,ENST00000479814	Yes	Yes	Yes	Yes	0	0(0)	0(0)	0(0)	0	0(0)	0(0)	0(0)	0	0(0)	0(0)	0(0)
chr1	1634326	1634450	intron	6	+	125	XM_017002616.1	.	Yes	No	No	Yes	0	0(0)	0(0)	0(0)	0	0(0)	0(0)	0(0)	0	0(0)	0(0)	0(0)
chr1	1634329	1634450	intron	3,6,5,1,7,1,5,4,3	+	122	MMP23B	ENST00000435358,ENST00000378675,ENST00000512731,ENST00000490017,ENST00000356026,ENST00000486400,ENST00000479814,ENST00000503792,ENST00000489782	Yes	Yes	Yes	Yes	0	0(0)	0(0)	0(0)	0	0(0)	0(0)	0(0)	0	0(0)	0(0)	0(0)
chr1	1634333	1634450	intron	6	+	118	XM_017002617.1	.	Yes	No	No	Yes	0	0(0)	0(0)	0(0)	0	0(0)	0(0)	0(0)	0	0(0)	0(0)	0(0)
chr1	1634545	1634450	intron	.	+	5	MMP23B	CHESS	No	No	No	Yes	0	0(0)	0(0)	0(0)	0	0(0)	0(0)	0(0)	0	0(0)	0(0)	0(0)
chr1	1634787	1635158	intron	2	+	372	MMP23B	ENST00000490017	No	Yes	Yes	No	0.120207	0.0969932(1)	0.182682(3)	0.0809469(1)	0	0(0)	0(0)	0(0)	0	0(0)	0(0)	0(0)
chr1	1635857	1635763	intron	.	-	6	CDK11B	CHESS	No	No	No	Yes	0	0(0)	0(0)	0(0)	0	0(0)	0(0)	0(0)	0	0(0)	0(0)	0(0)
chr1	1635857	1635936	intron	19,17,21,21,18,20,20,19	-	80	CDK11B	ENST00000407249,ENST00000615951,ENST00000629289,ENST00000629312,ENST00000611150,ENST00000626918,ENST00000340677,ENST00000341832	Yes	Yes	Yes	Yes	0	0(0)	0(0)	0(0)	0.204758	0.25594(28)	0.205956(22)	0.152377(17)	0.197682	0.239165(27)	0.159074(16)	0.194807(20)
chr1	1636127	1636332	intron	19,17,19,20,20,18,18,16	-	206	CDK11B	ENST00000626918,ENST00000611150,ENST00000340677,ENST00000629312,ENST00000629289,ENST00000341832,ENST00000407249,ENST00000615951	Yes	Yes	Yes	Yes	1.24291	0.484966(5)	1.94861(32)	1.29515(16)	0.946795	0.749539(82)	0.898719(96)	1.19213(133)	0.879632	0.86808(98)	0.864966(87)	0.905851(93)
chr1	1636482	1636681	intron	16,15,18,18,19,17,19,17	-	200	CDK11B	ENST00000611150,ENST00000615951,ENST00000626918,ENST00000340677,ENST00000629312,ENST00000407249,ENST00000629289,ENST00000341832	Yes	Yes	Yes	Yes	1.04321	1.16392(12)	0.913412(15)	1.05231(13)	1.84748	1.79158(196)	1.99403(213)	1.75682(196)	1.86373	1.64758(186)	1.85918(187)	2.08443(214)
chr1	1636799	1636896	intron	16,18,17,16,18,17,14,15	-	98	CDK11B	ENST00000341832,ENST00000629312,ENST00000340677,ENST00000407249,ENST00000629289,ENST00000626918,ENST00000615951,ENST00000611150	Yes	Yes	Yes	Yes	0.561777	0.387973(4)	0.730729(12)	0.566628(7)	0.916838	0.932353(102)	1.02042(109)	0.79774(89)	1.07374	1.02752(116)	1.06381(107)	1.12988(116)
chr1	1637005	1637080	intron	16,15,16,17,13,17,14,15	-	76	CDK11B	ENST00000340677,ENST00000341832,ENST00000626918,ENST00000629312,ENST00000615951,ENST00000629289,ENST00000611150,ENST00000407249	Yes	Yes	Yes	Yes	1.40067	1.64888(17)	1.09609(18)	1.45704(18)	1.23185	1.14259(125)	1.22638(131)	1.32658(148)	1.201	1.19582(135)	1.02404(103)	1.38313(142)
chr1	1637203	1637407	intron	14,16,14,12,13,15,16,15	-	205	CDK11B	ENST00000341832,ENST00000629289,ENST00000407249,ENST00000615951,ENST00000611150,ENST00000626918,ENST00000629312,ENST00000340677	Yes	Yes	Yes	Yes	3.97669	4.75267(49)	4.50616(74)	2.67125(33)	2.01642	1.91041(209)	2.26552(242)	1.87334(209)	1.86148	1.80702(204)	1.82935(184)	1.94807(200)
chr1	1637514	1637761	intron	15,13,15,11,13,12,14,14	-	248	CDK11B	ENST00000629312,ENST00000341832,ENST00000629289,ENST00000615951,ENST00000407249,ENST00000611150,ENST00000626918,ENST00000340677	Yes	Yes	Yes	Yes	2.24918	3.20077(33)	1.76593(29)	1.78083(22)	2.24936	2.21205(242)	2.33105(249)	2.20499(246)	2.74437	2.56881(290)	2.65455(267)	3.00976(309)
chr1	1637884	1638499	intron	10,12,13,13,14,11,12,14	-	616	CDK11B	ENST00000615951,ENST00000407249,ENST00000626918,ENST00000340677,ENST00000629289,ENST00000611150,ENST00000341832,ENST00000629312	Yes	Yes	Yes	Yes	0.992174	1.4549(15)	1.27878(21)	0.242841(3)	1.00971	0.868368(95)	1.06723(114)	1.09353(122)	1.15011	1.04524(118)	1.40184(141)	1.00325(103)
chr1	1638591	1640276	intron	9,12,13,10,11,11,13,12	-	1686	CDK11B	ENST00000615951,ENST00000340677,ENST00000629312,ENST00000611150,ENST00000407249,ENST00000341832,ENST00000629289,ENST00000626918	Yes	Yes	Yes	Yes	2.23434	1.93986(20)	2.49666(41)	2.26651(28)	1.85602	1.48994(163)	2.31233(247)	1.76578(197)	1.97073	1.79816(203)	2.09779(211)	2.01625(207)
chr1	1640453	1641047	intron	8,10,9,12,10,11,12,11	-	595	CDK11B	ENST00000615951,ENST00000341832,ENST00000611150,ENST00000629312,ENST00000407249,ENST00000626918,ENST00000629289,ENST00000340677	Yes	Yes	Yes	Yes	1.91141	2.32784(24)	2.19219(36)	1.2142(15)	0.283296	0.265081(29)	0.262126(28)	0.322681(36)	0.277415	0.318886(36)	0.338033(34)	0.175326(18)
chr1	1641114	1641661	intron	9,11,9,10,7,8,11,10	-	548	CDK11B	ENST00000407249,ENST00000629289,ENST00000341832,ENST00000626918,ENST00000615951,ENST00000611150,ENST00000629312,ENST00000340677	Yes	Yes	Yes	Yes	5.26933	8.24442(85)	5.05421(83)	2.50935(31)	0.286727	0.292503(32)	0.28085(30)	0.286828(32)	0.31762	0.283455(32)	0.347975(35)	0.321431(33)
chr1	1641821	1641905	intron	9,8,10,10,9,7,6,8,8	-	85	CDK11B	ENST00000626918,ENST00000341028,ENST00000629312,ENST00000629289,ENST00000340677,ENST00000611150,ENST00000615951,ENST00000407249,ENST00000341832	Yes	Yes	Yes	Yes	1.18263	1.3579(14)	1.46146(24)	0.728522(9)	0	0(0)	0(0)	0(0)	0	0(0)	0(0)	0(0)
chr1	1641988	1641905	intron	.	-	17	CDK11B	CHESS	No	No	No	Yes	0	0(0)	0(0)	0(0)	0	0(0)	0(0)	0(0)	0	0(0)	0(0)	0(0)
chr1	1642002	1642346	intron	7	-	345	CDK11B	ENST00000407249	Yes	Yes	Yes	Yes	0	0(0)	0(0)	0(0)	0	0(0)	0(0)	0(0)	0	0(0)	0(0)	0(0)
chr1	1642002	1642385	intron	9,8,7,6,8,7,9	-	384	CDK11B	ENST00000629289,ENST00000626918,ENST00000341028,ENST00000611150,ENST00000340677,ENST00000341832,ENST00000629312	Yes	Yes	Yes	Yes	0	0(0)	0(0)	0(0)	0	0(0)	0(0)	0(0)	0.0683705	0.106295(12)	0.0695949(7)	0.029221(3)
chr1	1642002	1649498	intron	5	-	7497	CDK11B	ENST00000615951	Yes	Yes	Yes	Yes	0	0(0)	0(0)	0(0)	0	0(0)	0(0)	0(0)	0	0(0)	0(0)	0(0)
chr1	1642509	1645125	intron	7,8,6,7,8,6	-	2617	CDK11B	ENST00000340677,ENST00000629289,ENST00000407249,ENST00000626918,ENST00000629312,ENST00000341832	Yes	Yes	Yes	Yes	0.372656	0.387973(4)	0.487153(8)	0.242841(3)	0.118458	0.155392(17)	0.0655316(7)	0.13445(15)	0.0769594	0.132869(15)	0.0298264(3)	0.0681824(7)
chr1	1642509	1649498	intron	6,5	-	6990	CDK11B	ENST00000341028,ENST00000611150	Yes	Yes	Yes	Yes	2.56058	3.20077(33)	2.86202(47)	1.61894(20)	0.200264	0.146252(16)	0.149786(16)	0.304754(34)	0.170654	0.177159(20)	0.178958(18)	0.155845(16)
chr1	1645263	1649498	intron	5,6,5	-	4236	CDK11B	ENST00000341832,ENST00000340677,ENST00000407249	Yes	Yes	Yes	Yes	2.29877	2.61882(27)	2.49666(41)	1.78083(22)	1.43179	1.44423(158)	1.28255(137)	1.56859(175)	1.5517	1.31984(149)	1.64045(165)	1.69482(174)
chr1	1645290	1649498	intron	15,15,15,15,15,15,15,15,15	-	4209	XM_011542491.2	.	Yes	No	No	Yes	0	0(0)	0(0)	0(0)	0	0(0)	0(0)	0(0)	0	0(0)	0(0)	0(0)
chr1	1645305	1645459	intron	7,7	-	155	CDK11B	ENST00000629312,ENST00000629289	No	Yes	Yes	No	0	0(0)	0(0)	0(0)	0	0(0)	0(0)	0(0)	0	0(0)	0(0)	0(0)
chr1	1645305	1645578	intron	6	-	274	CDK11B	ENST00000626918	No	Yes	Yes	No	0	0(0)	0(0)	0(0)	0	0(0)	0(0)	0(0)	0	0(0)	0(0)	0(0)
chr1	1645498	1645610	intron	6	-	113	CDK11B	ENST00000629312	No	Yes	Yes	No	0	0(0)	0(0)	0(0)	0	0(0)	0(0)	0(0)	0	0(0)	0(0)	0(0)
chr1	1645509	1645772	intron	6	-	264	CDK11B	ENST00000629289	No	Yes	Yes	No	0	0(0)	0(0)	0(0)	0	0(0)	0(0)	0(0)	0	0(0)	0(0)	0(0)
chr1	1645644	1645772	intron	5,5	-	129	CDK11B	ENST00000629312,ENST00000626918	No	Yes	Yes	No	0	0(0)	0(0)	0(0)	0	0(0)	0(0)	0(0)	0	0(0)	0(0)	0(0)
chr1	1645867	1645952	intron	5	-	86	CDK11B	ENST00000629289	No	Yes	Yes	No	0	0(0)	0(0)	0(0)	0	0(0)	0(0)	0(0)	0	0(0)	0(0)	0(0)
chr1	1645885	1645997	intron	4	-	113	CDK11B	ENST00000629312	No	Yes	Yes	No	0	0(0)	0(0)	0(0)	0	0(0)	0(0)	0(0)	0	0(0)	0(0)	0(0)
chr1	1645885	1646125	intron	4	-	241	CDK11B	ENST00000626918	No	Yes	Yes	No	0	0(0)	0(0)	0(0)	0	0(0)	0(0)	0(0)	0	0(0)	0(0)	0(0)
chr1	1645970	1646110	intron	4	-	141	CDK11B	ENST00000629289	No	Yes	Yes	No	0	0(0)	0(0)	0(0)	0	0(0)	0(0)	0(0)	0	0(0)	0(0)	0(0)
chr1	1646049	1655368	intron	3	-	9320	CDK11B	ENST00000629312	No	Yes	Yes	No	0	0(0)	0(0)	0(0)	0	0(0)	0(0)	0(0)	0	0(0)	0(0)	0(0)
chr1	1646144	1655368	intron	3	-	9225	CDK11B	ENST00000626918	No	Yes	Yes	No	0	0(0)	0(0)	0(0)	0	0(0)	0(0)	0(0)	0	0(0)	0(0)	0(0)
chr1	1646179	1655368	intron	3	-	9190	CDK11B	ENST00000629289	No	Yes	Yes	No	0	0(0)	0(0)	0(0)	0	0(0)	0(0)	0(0)	0	0(0)	0(0)	0(0)
chr1	1649638	1652438	intron	4,5,5,4,4,4	-	2801	CDK11B	ENST00000407249,ENST00000340677,ENST00000341028,ENST00000611150,ENST00000615951,ENST00000341832	Yes	Yes	Yes	Yes	16.8237	25.4122(262)	15.3453(252)	9.71363(120)	1.63902	1.76416(193)	1.42297(152)	1.72993(193)	1.75298	1.91332(216)	1.67028(168)	1.67534(172)
chr1	1649638	1652468	intron	16,16,16,16,16	-	2831	XM_017002926.1	.	Yes	No	No	Yes	1.57947	2.8128(29)	1.0352(17)	0.890416(11)	0.134724	0.0731258(8)	0.196595(21)	0.13445(15)	0.0891872	0.0620057(7)	0.0497107(5)	0.155845(16)
chr1	1652567	1655368	intron	4,3,4,3,3,3	-	2802	CDK11B	ENST00000341028,ENST00000611150,ENST00000340677,ENST00000615951,ENST00000341832,ENST00000407249	Yes	Yes	Yes	Yes	22.9187	29.0979(300)	24.8448(408)	14.8133(183)	1.80944	1.61791(177)	1.91914(205)	1.89127(211)	1.77052	1.62101(183)	1.86912(188)	1.82144(187)
chr1	1655485	1657255	intron	3,3	-	1771	CDK11B	ENST00000341028,ENST00000340677	Yes	Yes	Yes	Yes	0.524703	0.581959(6)	0.182682(3)	0.809469(10)	0	0(0)	0(0)	0(0)	0	0(0)	0(0)	0(0)
chr1	1655485	1657374	intron	2,2,2,2,2,2,2	-	1890	CDK11B	ENST00000626918,ENST00000341832,ENST00000615951,ENST00000629312,ENST00000407249,ENST00000629289,ENST00000611150	Yes	Yes	Yes	Yes	1.20597	2.03686(21)	0.852517(14)	0.728522(9)	0	0(0)	0(0)	0(0)	0	0(0)	0(0)	0(0)
chr1	1657265	1657255	intron	.	-	90	CDK11B	CHESS	No	No	No	Yes	0	0(0)	0(0)	0(0)	0	0(0)	0(0)	0(0)	0	0(0)	0(0)	0(0)
chr1	1657303	1657374	intron	2,2	-	72	CDK11B	ENST00000340677,ENST00000341028	Yes	Yes	Yes	Yes	0	0(0)	0(0)	0(0)	0	0(0)	0(0)	0(0)	0	0(0)	0(0)	0(0)
chr1	1657303	1658913	intron	19	-	1611	XM_017002927.1	.	Yes	No	No	Yes	0	0(0)	0(0)	0(0)	0	0(0)	0(0)	0(0)	0	0(0)	0(0)	0(0)
chr1	1657499	1658455	intron	19	-	957	XM_011542491.2	.	Yes	No	No	Yes	0	0(0)	0(0)	0(0)	0	0(0)	0(0)	0(0)	0	0(0)	0(0)	0(0)
chr1	1657499	1658604	intron	19	-	1106	XM_011542492.2	.	Yes	No	No	Yes	0	0(0)	0(0)	0(0)	0	0(0)	0(0)	0(0)	0	0(0)	0(0)	0(0)
chr1	1657499	1658913	intron	1,1,1,1,1,1,1,1,1	-	1415	CDK11B	ENST00000626918,ENST00000611150,ENST00000629289,ENST00000341832,ENST00000407249,ENST00000341028,ENST00000340677,ENST00000629312,ENST00000615951	Yes	Yes	Yes	Yes	4.5347	6.69253(69)	3.59275(59)	3.31882(41)	0	0(0)	0(0)	0(0)	0	0(0)	0(0)	0(0)
chr1	1659453	1662330	intron	1	+	2878	FO704657.1	ENST00000607013	No	Yes	Yes	No	0	0(0)	0(0)	0(0)	0	0(0)	0(0)	0(0)	0	0(0)	0(0)	0(0)
chr1	1660112	1668326	intron	6	-	8215	SLC35E2B	ENST00000614300	No	Yes	Yes	No	0	0(0)	0(0)	0(0)	0	0(0)	0(0)	0(0)	0	0(0)	0(0)	0(0)
chr1	1666020	1668326	intron	9,2,8	-	2307	SLC35E2B	ENST00000617444,ENST00000480991,ENST00000611123	Yes	Yes	Yes	Yes	0	0(0)	0(0)	0(0)	0.222833	0.319925(35)	0.187233(20)	0.161341(18)	0.29673	0.407466(46)	0.268438(27)	0.214287(22)
chr1	1666110	1668326	intron	.	-	2217	SLC35E2B	CHESS	No	No	No	Yes	0	0(0)	0(0)	0(0)	0	0(0)	0(0)	0(0)	0	0(0)	0(0)	0(0)
chr1	1668473	1669663	intron	8,1,7	-	1191	SLC35E2B	ENST00000617444,ENST00000480991,ENST00000611123	Yes	Yes	Yes	Yes	0.778125	0.387973(4)	1.21788(20)	0.728522(9)	0.763362	0.89579(98)	0.748932(80)	0.645362(72)	0.835709	0.903511(102)	0.785428(79)	0.818188(84)
chr1	1668473	1674793	intron	1	-	6321	XR_001737391.1	.	Yes	No	No	Yes	0	0(0)	0(0)	0(0)	0	0(0)	0(0)	0(0)	0	0(0)	0(0)	0(0)
chr1	1668473	1675462	intron	5	-	6990	SLC35E2B	ENST00000614300	Yes	Yes	Yes	Yes	0	0(0)	0(0)	0(0)	0	0(0)	0(0)	0(0)	0	0(0)	0(0)	0(0)
chr1	1669737	1670097	intron	7,6	-	361	SLC35E2B	ENST00000617444,ENST00000611123	Yes	Yes	Yes	Yes	0.302399	0.0969932(1)	0.243576(4)	0.566628(7)	0.684925	0.75868(83)	0.758294(81)	0.537802(60)	0.903724	0.938943(106)	0.93456(94)	0.837669(86)
chr1	1670152	1671508	intron	6,5	-	1357	SLC35E2B	ENST00000617444,ENST00000611123	Yes	Yes	Yes	Yes	0.541234	0.387973(4)	0.426259(7)	0.809469(10)	0.654647	0.594147(65)	0.805102(86)	0.564692(63)	0.835244	0.82379(93)	0.805313(81)	0.87663(90)
chr1	1670152	1675462	intron	4	-	5311	XR_001737392.1	.	Yes	No	No	Yes	0	0(0)	0(0)	0(0)	0	0(0)	0(0)	0(0)	0	0(0)	0(0)	0(0)
chr1	1671630	1675462	intron	4,4,5	-	3833	SLC35E2B	ENST00000481276,ENST00000611123,ENST00000617444	Yes	Yes	Yes	Yes	0	0(0)	0(0)	0(0)	0	0(0)	0(0)	0(0)	0	0(0)	0(0)	0(0)
chr1	1673380	1674000	intron	1	+	621	AL691432.1	ENST00000597891	No	Yes	Yes	No	0	0(0)	0(0)	0(0)	0	0(0)	0(0)	0(0)	0	0(0)	0(0)	0(0)
chr1	1674954	1675462	intron	2	-	509	XR_001737391.1	.	Yes	No	No	Yes	0	0(0)	0(0)	0(0)	0	0(0)	0(0)	0(0)	0	0(0)	0(0)	0(0)
chr1	1675591	1676063	intron	3,4,3,4	-	473	SLC35E2B	ENST00000481276,ENST00000617444,ENST00000611123,ENST00000614300	Yes	Yes	Yes	Yes	0.365971	0.387973(4)	0.548047(9)	0.161894(2)	0.234489	0.274222(30)	0.187233(20)	0.242011(27)	0.359167	0.380892(43)	0.248553(25)	0.448056(46)
chr1	1676129	1676377	intron	.	-	249	SLC35E2B	CHESS	No	No	No	Yes	0	0(0)	0(0)	0(0)	0	0(0)	0(0)	0(0)	0	0(0)	0(0)	0(0)
chr1	1676200	1676377	intron	3,2,2,3	-	178	SLC35E2B	ENST00000614300,ENST00000481276,ENST00000611123,ENST00000617444	Yes	Yes	Yes	Yes	0.517167	0.193986(2)	0.548047(9)	0.809469(10)	0.231515	0.25594(28)	0.196595(21)	0.242011(27)	0.288326	0.363176(41)	0.248553(25)	0.253249(26)
chr1	1676847	1690975	intron	2,2	-	14129	SLC35E2B	ENST00000617444,ENST00000614300	Yes	Yes	Yes	Yes	0	0(0)	0(0)	0(0)	0	0(0)	0(0)	0(0)	0	0(0)	0(0)	0(0)
chr1	1676847	1692448	intron	1,1	-	15602	SLC35E2B	ENST00000481276,ENST00000611123	Yes	Yes	Yes	Yes	0.306413	0.290979(3)	0.304471(5)	0.323788(4)	0.171227	0.173674(19)	0.196595(21)	0.143414(16)	0.144571	0.168301(19)	0.119306(12)	0.146105(15)
chr1	1691394	1692448	intron	1,1	-	1055	SLC35E2B	ENST00000614300,ENST00000617444	Yes	Yes	Yes	Yes	0.275662	0.0969932(1)	0.487153(8)	0.242841(3)	0.164692	0.210237(23)	0.140425(15)	0.143414(16)	0.138144	0.168301(19)	0.129248(13)	0.116884(12)
chr1	1692623	1697291	intron	1	+	4669	XR_001737839.1	.	Yes	No	No	Yes	0	0(0)	0(0)	0(0)	0	0(0)	0(0)	0(0)	0	0(0)	0(0)	0(0)
chr1	1697465	1699113	intron	2	+	1649	XR_001737839.1	.	Yes	No	No	Yes	0	0(0)	0(0)	0(0)	0	0(0)	0(0)	0(0)	0	0(0)	0(0)	0(0)
chr1	1700073	1700139	intron	1	+	67	MMP23A	ENST00000234610	No	Yes	Yes	No	0	0(0)	0(0)	0(0)	0	0(0)	0(0)	0(0)	0	0(0)	0(0)	0(0)
chr1	1700073	1700346	intron	1	+	274	NR_002946.1	.	Yes	No	No	Yes	0	0(0)	0(0)	0(0)	0	0(0)	0(0)	0(0)	0	0(0)	0(0)	0(0)
chr1	1700280	1700346	intron	2	+	67	MMP23A	ENST00000234610	No	Yes	Yes	No	0	0(0)	0(0)	0(0)	0	0(0)	0(0)	0(0)	0	0(0)	0(0)	0(0)
chr1	1700515	1700906	intron	3	+	392	MMP23A	ENST00000234610	Yes	Yes	Yes	Yes	0	0(0)	0(0)	0(0)	0	0(0)	0(0)	0(0)	0	0(0)	0(0)	0(0)
chr1	1701072	1701147	intron	4	+	76	MMP23A	ENST00000234610	Yes	Yes	Yes	Yes	0	0(0)	0(0)	0(0)	0	0(0)	0(0)	0(0)	0	0(0)	0(0)	0(0)
chr1	1701259	1701360	intron	5	+	102	MMP23A	ENST00000234610	Yes	Yes	Yes	Yes	0	0(0)	0(0)	0(0)	0	0(0)	0(0)	0(0)	0	0(0)	0(0)	0(0)
chr1	1701488	1701607	intron	6	+	120	MMP23A	ENST00000234610	Yes	Yes	Yes	Yes	0	0(0)	0(0)	0(0)	0	0(0)	0(0)	0(0)	0	0(0)	0(0)	0(0)
chr1	1703000	1702906	intron	.	-	6	CDK11A	CHESS	No	No	No	Yes	0	0(0)	0(0)	0(0)	0	0(0)	0(0)	0(0)	0	0(0)	0(0)	0(0)
chr1	1703000	1702909	intron	.	-	9	CDK11A	CHESS	No	No	No	Yes	0	0(0)	0(0)	0(0)	0	0(0)	0(0)	0(0)	0	0(0)	0(0)	0(0)
chr1	1703000	1703079	intron	4,19,19,18,19,19,19,19,19,16,18	-	80	CDK11A	ENST00000463652,ENST00000404249,ENST00000460465,ENST00000509982,ENST00000357760,ENST00000358779,ENST00000378638,ENST00000378633,ENST00000598846,ENST00000356937,ENST00000356200	Yes	Yes	Yes	Yes	0	0(0)	0(0)	0(0)	0	0(0)	0(0)	0(0)	0	0(0)	0(0)	0(0)
chr1	1703270	1703475	intron	18,18,17,17,3,18,18,3,18,15,18,18	-	206	CDK11A	ENST00000357760,ENST00000598846,ENST00000356200,ENST00000509982,ENST00000463652,ENST00000460465,ENST00000378633,ENST00000468397,ENST00000378638,ENST00000356937,ENST00000404249,ENST00000358779	Yes	Yes	Yes	Yes	0.342757	0.581959(6)	0.365365(6)	0.0809469(1)	0.30894	0.329066(36)	0.355743(38)	0.242011(27)	0.273201	0.327744(37)	0.238611(24)	0.253249(26)
chr1	1703625	1703823	intron	16,17,17,17,17,14,16,2,17,3,17,17	-	199	CDK11A	ENST00000509982,ENST00000357760,ENST00000460465,ENST00000358779,ENST00000378638,ENST00000356937,ENST00000356200,ENST00000468397,ENST00000598846,ENST00000491311,ENST00000404249,ENST00000378633	Yes	Yes	Yes	Yes	1.54591	0.969932(10)	1.64414(27)	2.02367(25)	0.554278	0.484458(53)	0.730209(78)	0.448168(50)	0.611681	0.575767(65)	0.616412(62)	0.642862(66)
chr1	1703941	1704038	intron	13,15,16,16,16,1,2,16,2,15,16,16	-	98	CDK11A	ENST00000356937,ENST00000356200,ENST00000404249,ENST00000358779,ENST00000460465,ENST00000478901,ENST00000463652,ENST00000378633,ENST00000491311,ENST00000509982,ENST00000378638,ENST00000357760	Yes	Yes	Yes	Yes	0.446673	0.387973(4)	0.304471(5)	0.647575(8)	0.338479	0.338207(37)	0.327658(35)	0.349571(39)	0.416786	0.43404(49)	0.387743(39)	0.428575(44)
chr1	1703996	1704222	intron	2,16,1	-	227	CDK11A	ENST00000495016,ENST00000598846,ENST00000468397	No	Yes	Yes	Yes	0.338744	0.387973(4)	0.304471(5)	0.323788(4)	0.143968	0.137111(15)	0.187233(20)	0.10756(12)	0.0693201	0.0797216(9)	0.0795371(8)	0.0487017(5)
chr1	1704147	1704222	intron	2,14,15,15,1,15,4,15,14,15,1,15	-	76	CDK11A	ENST00000464748,ENST00000356200,ENST00000460465,ENST00000378638,ENST00000491311,ENST00000404249,ENST00000468800,ENST00000358779,ENST00000509982,ENST00000378633,ENST00000463652,ENST00000357760	Yes	Yes	Yes	Yes	1.3055	0.775945(8)	1.27878(21)	1.86178(23)	0.359969	0.365629(40)	0.355743(38)	0.358535(40)	0.376637	0.372034(42)	0.387743(39)	0.370133(38)
chr1	1704345	1704549	intron	13,14,14,14,1,13,14,1,1,12,14,14,15	-	205	CDK11A	ENST00000509982,ENST00000358779,ENST00000378633,ENST00000404249,ENST00000495016,ENST00000356200,ENST00000357760,ENST00000489300,ENST00000464748,ENST00000356937,ENST00000460465,ENST00000378638,ENST00000598846	Yes	Yes	Yes	Yes	0.365971	0.387973(4)	0.548047(9)	0.161894(2)	0	0(0)	0(0)	0(0)	0.129673	0.124011(14)	0.0994213(10)	0.165586(17)
chr1	1704656	1704775	intron	.	-	120	CDK11A	CHESS	No	No	No	Yes	0	0(0)	0(0)	0(0)	0	0(0)	0(0)	0(0)	0	0(0)	0(0)	0(0)
chr1	1704656	1704903	intron	13,3,11,12,12,14,13,13,13,13,13	-	248	CDK11A	ENST00000357760,ENST00000468800,ENST00000356937,ENST00000356200,ENST00000509982,ENST00000598846,ENST00000378633,ENST00000404249,ENST00000378638,ENST00000460465,ENST00000358779	Yes	Yes	Yes	Yes	0	0(0)	0(0)	0(0)	0.149132	0.0731258(8)	0.159148(17)	0.215121(24)	0.0850581	0.0885795(10)	0.0497107(5)	0.116884(12)
chr1	1705026	1705641	intron	12,13,12,12,4,3,11,12,2,10,11,12,12	-	616	CDK11A	ENST00000378638,ENST00000598846,ENST00000357760,ENST00000378633,ENST00000492390,ENST00000474916,ENST00000356200,ENST00000358779,ENST00000468800,ENST00000356937,ENST00000509982,ENST00000404249,ENST00000460465	Yes	Yes	Yes	Yes	2.28297	2.32784(24)	2.74023(45)	1.78083(22)	0.475393	0.411332(45)	0.468083(50)	0.546765(61)	0.504404	0.628915(71)	0.377801(38)	0.506498(52)
chr1	1705733	1707408	intron	1,2,10,11,11,11,11,11,9	-	1676	CDK11A	ENST00000468800,ENST00000474916,ENST00000356200,ENST00000358779,ENST00000378638,ENST00000378633,ENST00000404249,ENST00000357760,ENST00000356937	Yes	Yes	Yes	Yes	0.391373	0.484966(5)	0.365365(6)	0.323788(4)	0	0(0)	0(0)	0(0)	0	0(0)	0(0)	0(0)
chr1	1705733	1707524	intron	11,3,12,10	-	1792	CDK11A	ENST00000460465,ENST00000492390,ENST00000598846,ENST00000509982	Yes	Yes	Yes	Yes	0.823341	0.969932(10)	0.852517(14)	0.647575(8)	0	0(0)	0(0)	0(0)	0	0(0)	0(0)	0(0)
chr1	1707585	1708179	intron	9,11,10,8,10,10,9,10,2,10,10	-	595	CDK11A	ENST00000509982,ENST00000598846,ENST00000404249,ENST00000356937,ENST00000378633,ENST00000357760,ENST00000356200,ENST00000358779,ENST00000492390,ENST00000378638,ENST00000460465	Yes	Yes	Yes	Yes	1.9881	2.13385(22)	1.88772(31)	1.94273(24)	0.145672	0.0822665(9)	0.121701(13)	0.233048(26)	0.0722055	0.0885795(10)	0.0695949(7)	0.058442(6)
chr1	1707600	1708179	intron	1	-	580	CDK11A	ENST00000474916	No	Yes	Yes	No	0	0(0)	0(0)	0(0)	0	0(0)	0(0)	0(0)	0	0(0)	0(0)	0(0)
chr1	1708246	1708793	intron	9,9,9,10,9,8,9,8,9,7,1	-	548	CDK11A	ENST00000378633,ENST00000358779,ENST00000404249,ENST00000598846,ENST00000357760,ENST00000356200,ENST00000460465,ENST00000509982,ENST00000378638,ENST00000356937,ENST00000492390	Yes	Yes	Yes	Yes	4.42374	6.49854(67)	4.50616(74)	2.26651(28)	0.228483	0.228518(25)	0.205956(22)	0.250974(28)	0.304003	0.292312(33)	0.298264(30)	0.321431(33)
chr1	1708953	1709037	intron	8,8,6,8,8,8,7,7,9,8	-	85	CDK11A	ENST00000358779,ENST00000460465,ENST00000356937,ENST00000378633,ENST00000357760,ENST00000378638,ENST00000509982,ENST00000356200,ENST00000598846,ENST00000404249	Yes	Yes	Yes	Yes	1.47434	1.74588(18)	1.94861(32)	0.728522(9)	0	0(0)	0(0)	0(0)	0	0(0)	0(0)	0(0)
chr1	1709134	1709478	intron	6,7	-	345	CDK11A	ENST00000509982,ENST00000378633	Yes	Yes	Yes	Yes	0	0(0)	0(0)	0(0)	0	0(0)	0(0)	0(0)	0	0(0)	0(0)	0(0)
chr1	1709134	1709517	intron	7,7,5,7,7,6,8,7	-	384	CDK11A	ENST00000357760,ENST00000404249,ENST00000356937,ENST00000460465,ENST00000378638,ENST00000356200,ENST00000598846,ENST00000358779	Yes	Yes	Yes	Yes	0.461384	0.775945(8)	0.365365(6)	0.242841(3)	0	0(0)	0(0)	0(0)	0	0(0)	0(0)	0(0)
chr1	1709641	1712263	intron	5,6,6,6,6,6,7,6,4,5	-	2623	CDK11A	ENST00000509982,ENST00000460465,ENST00000378633,ENST00000358779,ENST00000378638,ENST00000357760,ENST00000598846,ENST00000404249,ENST00000356937,ENST00000356200	Yes	Yes	Yes	Yes	0.35479	0.678952(7)	0.304471(5)	0.0809469(1)	0	0(0)	0(0)	0(0)	0	0(0)	0(0)	0(0)
chr1	1712401	1716345	intron	4,5,6,4,5,5,5,5	-	3945	CDK11A	ENST00000356200,ENST00000460465,ENST00000598846,ENST00000509982,ENST00000404249,ENST00000378633,ENST00000358779,ENST00000378638	Yes	Yes	Yes	Yes	0.69803	0.775945(8)	0.913412(15)	0.404734(5)	0.0819543	0.0548443(6)	0.0655316(7)	0.125487(14)	0.0559967	0.0797216(9)	0.0298264(3)	0.058442(6)
chr1	1712428	1716345	intron	3,5	-	3918	CDK11A	ENST00000356937,ENST00000357760	Yes	Yes	Yes	Yes	0	0(0)	0(0)	0(0)	0	0(0)	0(0)	0(0)	0	0(0)	0(0)	0(0)
chr1	1716479	1719327	intron	4,4,3,4,3	-	2849	CDK11A	ENST00000378638,ENST00000404249,ENST00000509982,ENST00000460465,ENST00000356200	Yes	Yes	Yes	Yes	2.73657	3.20077(33)	3.47096(57)	1.53799(19)	0.414974	0.411332(45)	0.421274(45)	0.412315(46)	0.323525	0.30117(34)	0.347975(35)	0.321431(33)
chr1	1716479	1719357	intron	2,4,4,4,4,5	-	2879	CDK11A	ENST00000356937,ENST00000357760,ENST00000358779,ENST00000378633,ENST00000479362,ENST00000598846	Yes	Yes	Yes	Yes	2.32174	2.90979(30)	2.67934(44)	1.3761(17)	0.19482	0.146252(16)	0.187233(20)	0.250974(28)	0.28685	0.230307(26)	0.338033(34)	0.29221(30)
chr1	1719456	1721595	intron	2,1,3,3,3,3,3,2,3,3,4,1	-	2140	CDK11A	ENST00000356200,ENST00000498810,ENST00000479362,ENST00000378633,ENST00000358779,ENST00000357760,ENST00000460465,ENST00000509982,ENST00000404249,ENST00000378638,ENST00000598846,ENST00000356937	Yes	Yes	Yes	Yes	12.7254	13.482(139)	15.2235(250)	9.47079(117)	0.66311	0.722117(79)	0.711486(76)	0.555729(62)	0.718001	0.628915(71)	0.755602(76)	0.769487(79)
chr1	1721712	1722587	intron	3,2,1	-	876	AL031282.2	ENST00000598846,ENST00000378638,ENST00000356200	No	Yes	Yes	Yes	0.524949	0.581959(6)	0.426259(7)	0.566628(7)	0	0(0)	0(0)	0(0)	0	0(0)	0(0)	0(0)
chr1	1721712	1722707	intron	2,2,2,2,2,1,2	-	996	CDK11A	ENST00000479362,ENST00000358779,ENST00000357760,ENST00000460465,ENST00000404249,ENST00000509982,ENST00000378633	Yes	Yes	Yes	Yes	7.65511	8.24442(85)	9.62127(158)	5.09965(63)	0.504041	0.539302(59)	0.533614(57)	0.439205(49)	0.529435	0.575767(65)	0.457338(46)	0.555199(57)
chr1	1722597	1722587	intron	.	-	90	CDK11A	CHESS	No	No	No	Yes	0	0(0)	0(0)	0(0)	0	0(0)	0(0)	0(0)	0	0(0)	0(0)	0(0)
chr1	1722635	1722707	intron	1	-	73	CDK11A	ENST00000378638	No	Yes	Yes	Yes	0	0(0)	0(0)	0(0)	0	0(0)	0(0)	0(0)	0	0(0)	0(0)	0(0)
chr1	1722832	1723799	intron	1	-	968	CDK11A	ENST00000479362	No	Yes	Yes	Yes	0	0(0)	0(0)	0(0)	0	0(0)	0(0)	0(0)	0	0(0)	0(0)	0(0)
chr1	1722832	1723948	intron	1,1	-	1117	CDK11A	ENST00000401096,ENST00000487462	No	Yes	Yes	Yes	0	0(0)	0(0)	0(0)	0	0(0)	0(0)	0(0)	0	0(0)	0(0)	0(0)
chr1	1722832	1724257	intron	1,1,1,1,1	-	1426	CDK11A	ENST00000460465,ENST00000404249,ENST00000358779,ENST00000378633,ENST00000357760	Yes	Yes	Yes	Yes	1.25665	1.3579(14)	1.27878(21)	1.13326(14)	0	0(0)	0(0)	0(0)	0	0(0)	0(0)	0(0)
chr1	1722832	1734689	intron	2	-	11858	AL031282.2	ENST00000598846	No	Yes	Yes	No	0	0(0)	0(0)	0(0)	0	0(0)	0(0)	0(0)	0	0(0)	0(0)	0(0)
chr1	1724423	1724735	intron	.	-	313	CDK11A	CHESS	No	No	No	Yes	0	0(0)	0(0)	0(0)	0	0(0)	0(0)	0(0)	0	0(0)	0(0)	0(0)
chr1	1724764	1730245	intron	1	+	5482	AL031282.1	ENST00000417099	No	Yes	Yes	No	0	0(0)	0(0)	0(0)	0	0(0)	0(0)	0(0)	0	0(0)	0(0)	0(0)
chr1	1724764	1735816	intron	1	+	11053	AL031282.1	ENST00000577672	No	Yes	Yes	No	0	0(0)	0(0)	0(0)	0	0(0)	0(0)	0(0)	0	0(0)	0(0)	0(0)
chr1	1725423	1725413	intron	.	-	90	SLC35E2	CHESS	No	No	No	Yes	0	0(0)	0(0)	0(0)	0	0(0)	0(0)	0(0)	0	0(0)	0(0)	0(0)
chr1	1725423	1734689	intron	6,6	-	9267	SLC35E2A	ENST00000355439,ENST00000647043	Yes	Yes	Yes	Yes	0	0(0)	0(0)	0(0)	0	0(0)	0(0)	0(0)	0	0(0)	0(0)	0(0)
chr1	1729681	1734689	intron	.	-	5009	SLC35E2	CHESS	No	No	No	Yes	0	0(0)	0(0)	0(0)	0	0(0)	0(0)	0(0)	0	0(0)	0(0)	0(0)
chr1	1732524	1732454	intron	.	-	30	SLC35E2	CHESS	No	No	No	Yes	0	0(0)	0(0)	0(0)	0	0(0)	0(0)	0(0)	0	0(0)	0(0)	0(0)
chr1	1732524	1734689	intron	5,5,2	-	2166	SLC35E2A	ENST00000246421,ENST00000643905,ENST00000475229	Yes	Yes	Yes	Yes	0	0(0)	0(0)	0(0)	0.0670009	0.0731258(8)	0.0561699(6)	0.0717069(8)	0.152938	0.124011(14)	0.178958(18)	0.155845(16)
chr1	1732845	1735816	intron	1	+	2972	AL031282.1	ENST00000424604	No	Yes	Yes	No	0	0(0)	0(0)	0(0)	0	0(0)	0(0)	0(0)	0	0(0)	0(0)	0(0)
chr1	1734836	1735203	intron	1,1	-	368	AL031282.2	ENST00000598846,ENST00000475229	No	Yes	Yes	Yes	0	0(0)	0(0)	0(0)	0	0(0)	0(0)	0(0)	0	0(0)	0(0)	0(0)
chr1	1734836	1738320	intron	4,3,5,4,5	-	3485	SLC35E2A	ENST00000246421,ENST00000643943,ENST00000647043,ENST00000643905,ENST00000355439	Yes	Yes	Yes	Yes	0	0(0)	0(0)	0(0)	0	0(0)	0(0)	0(0)	0	0(0)	0(0)	0(0)
chr1	1735916	1736853	intron	1	+	938	AL031282.1	ENST00000418950	No	Yes	Yes	No	0	0(0)	0(0)	0(0)	0	0(0)	0(0)	0(0)	0	0(0)	0(0)	0(0)
chr1	1737810	1738320	intron	.	-	511	SLC35E2	CHESS	No	No	No	Yes	0	0(0)	0(0)	0(0)	0	0(0)	0(0)	0(0)	0	0(0)	0(0)	0(0)
chr1	1738449	1738921	intron	3,2,4,3,4	-	473	SLC35E2A	ENST00000246421,ENST00000643943,ENST00000647043,ENST00000643905,ENST00000355439	Yes	Yes	Yes	Yes	1.84698	1.64888(17)	2.19219(36)	1.69988(21)	0.79	0.795243(87)	0.777017(83)	0.79774(89)	0.867245	0.947801(107)	0.864966(87)	0.788967(81)
chr1	1739058	1739235	intron	3,3,2,2,1	-	178	SLC35E2A	ENST00000355439,ENST00000647043,ENST00000643905,ENST00000246421,ENST00000643943	Yes	Yes	Yes	Yes	2.7193	2.42483(25)	2.00951(33)	3.72356(46)	0.679577	0.722117(79)	0.608507(65)	0.708106(79)	0.882333	0.894653(101)	0.914676(92)	0.837669(86)
chr1	1739705	1744250	intron	2,2	-	4546	SLC35E2A	ENST00000355439,ENST00000647043	Yes	Yes	Yes	Yes	0	0(0)	0(0)	0(0)	0	0(0)	0(0)	0(0)	0	0(0)	0(0)	0(0)
chr1	1739705	1745723	intron	1,1	-	6019	SLC35E2A	ENST00000643905,ENST00000246421	Yes	Yes	Yes	Yes	0	0(0)	0(0)	0(0)	0	0(0)	0(0)	0(0)	0.0626248	0.0797216(9)	0.0497107(5)	0.058442(6)
chr1	1744669	1745723	intron	1,1	-	1055	SLC35E2A	ENST00000647043,ENST00000355439	Yes	Yes	Yes	Yes	0.180856	0.0969932(1)	0.121788(2)	0.323788(4)	0	0(0)	0(0)	0(0)	0	0(0)	0(0)	0(0)
chr1	1753061	1752988	intron	.	-	27	NADK	CHESS	No	No	No	Yes	0	0(0)	0(0)	0(0)	0	0(0)	0(0)	0(0)	0	0(0)	0(0)	0(0)
chr1	1753061	1753566	intron	2,13,11,11,9	-	506	NADK	ENST00000498806,ENST00000378625,ENST00000341426,ENST00000341991,ENST00000342348	Yes	Yes	Yes	Yes	1.91407	1.64888(17)	1.82682(30)	2.26651(28)	2.08643	2.12979(233)	2.25616(241)	1.87334(209)	2.37348	2.22335(251)	2.28669(230)	2.61041(268)
chr1	1753061	1754050	intron	1	-	990	XM_017002143.1	.	Yes	No	No	Yes	0	0(0)	0(0)	0(0)	0	0(0)	0(0)	0(0)	0	0(0)	0(0)	0(0)
chr1	1753061	1754283	intron	.	-	1223	NADK	CHESS	No	No	No	Yes	0	0(0)	0(0)	0(0)	0	0(0)	0(0)	0(0)	0	0(0)	0(0)	0(0)
chr1	1753650	1753635	intron	.	-	85	NADK	CHESS	No	No	No	Yes	0	0(0)	0(0)	0(0)	0	0(0)	0(0)	0(0)	0	0(0)	0(0)	0(0)
chr1	1753650	1754050	intron	8,12,10,10	-	401	NADK	ENST00000342348,ENST00000378625,ENST00000341426,ENST00000341991	Yes	Yes	Yes	Yes	1.82425	1.3579(14)	2.25308(37)	1.86178(23)	1.49631	1.38025(151)	1.64765(176)	1.46103(163)	1.61721	1.48814(168)	1.59074(160)	1.77274(182)
chr1	1753650	1754283	intron	1	-	634	NADK	ENST00000498806	Yes	Yes	Yes	Yes	0.487514	0.387973(4)	0.669835(11)	0.404734(5)	0.0640131	0.0731258(8)	0.0561699(6)	0.0627436(7)	0.0884394	0.0885795(10)	0.0695949(7)	0.107144(11)
chr1	1754209	1754283	intron	5,4,9,7,9,11,2,7	-	75	NADK	ENST00000477235,ENST00000489538,ENST00000341991,ENST00000342348,ENST00000341426,ENST00000378625,ENST00000497747,ENST00000469045	Yes	Yes	Yes	Yes	0.995082	0.775945(8)	1.15699(19)	1.05231(13)	1.59569	1.64533(180)	1.58212(169)	1.55963(174)	1.77345	1.69187(191)	1.69016(170)	1.93833(199)
chr1	1754384	1754543	intron	3,1,6,6,4,10,6,3,1,8,8	-	160	NADK	ENST00000480499,ENST00000497747,ENST00000342348,ENST00000469045,ENST00000477235,ENST00000378625,ENST00000497186,ENST00000489538,ENST00000497615,ENST00000341426,ENST00000341991	Yes	Yes	Yes	Yes	2.20334	1.26091(13)	2.19219(36)	3.15693(39)	2.63382	2.50456(274)	2.76169(295)	2.63523(294)	2.73197	2.75482(311)	2.69432(271)	2.74678(282)
chr1	1754699	1755373	intron	5,7,9,5,5,3,2,7	-	675	NADK	ENST00000469045,ENST00000341991,ENST00000378625,ENST00000497186,ENST00000342348,ENST00000477235,ENST00000480499,ENST00000341426	Yes	Yes	Yes	Yes	1.411	0.969932(10)	1.64414(27)	1.61894(20)	1.1563	1.13345(124)	1.17021(125)	1.16524(130)	1.36043	1.18697(134)	1.5112(152)	1.38313(142)
chr1	1754699	1756257	intron	2	-	1559	NADK	ENST00000489538	No	Yes	Yes	No	0.14719	0.0969932(1)	0.182682(3)	0.161894(2)	0	0(0)	0(0)	0(0)	0	0(0)	0(0)	0(0)
chr1	1755477	1756257	intron	4,4,1,4,6,8,6,2	-	781	NADK	ENST00000342348,ENST00000497186,ENST00000480499,ENST00000469045,ENST00000341426,ENST00000378625,ENST00000341991,ENST00000477235	Yes	Yes	Yes	Yes	1.508	1.26091(13)	1.64414(27)	1.61894(20)	2.39931	2.34916(257)	2.51828(269)	2.33048(260)	2.50392	2.54223(287)	2.49548(251)	2.47405(254)
chr1	1756344	1756502	intron	5,5,3,3,7,5,1,3,1	-	159	NADK	ENST00000341426,ENST00000492845,ENST00000342348,ENST00000497186,ENST00000378625,ENST00000341991,ENST00000489538,ENST00000469045,ENST00000477235	Yes	Yes	Yes	Yes	5.20452	5.7226(59)	5.1151(84)	4.77587(59)	2.51778	2.23948(245)	2.70552(289)	2.60834(291)	2.66557	2.71939(307)	2.7838(280)	2.49353(256)
chr1	1756344	1757180	intron	7,7,7,7	-	837	XM_011542008.1	.	Yes	No	No	Yes	0	0(0)	0(0)	0(0)	0	0(0)	0(0)	0(0)	0	0(0)	0(0)	0(0)
chr1	1756609	1756699	intron	.	-	91	NADK	CHESS	No	No	No	Yes	0	0(0)	0(0)	0(0)	0	0(0)	0(0)	0(0)	0	0(0)	0(0)	0(0)
chr1	1756609	1756738	intron	2	-	130	NADK	ENST00000497186	No	Yes	Yes	Yes	0.184869	0.290979(3)	0.182682(3)	0.0809469(1)	0	0(0)	0(0)	0(0)	0	0(0)	0(0)	0(0)
chr1	1756609	1756778	intron	2	-	170	NADK	ENST00000469045	No	Yes	Yes	Yes	0.390521	0.0969932(1)	0.669835(11)	0.404734(5)	0	0(0)	0(0)	0(0)	0	0(0)	0(0)	0(0)
chr1	1756609	1757180	intron	4,4,4,2	-	572	NADK	ENST00000492845,ENST00000341426,ENST00000341991,ENST00000342348	Yes	Yes	Yes	Yes	3.75292	4.2677(44)	3.1056(51)	3.88545(48)	2.0076	2.0658(226)	1.99403(213)	1.96298(219)	2.27014	2.24106(253)	2.45571(247)	2.11365(217)
chr1	1756658	1757106	intron	6	-	449	NADK	ENST00000378625	Yes	Yes	Yes	Yes	0	0(0)	0(0)	0(0)	0	0(0)	0(0)	0(0)	0	0(0)	0(0)	0(0)
chr1	1756875	1757180	intron	.	-	306	NADK	CHESS	No	No	No	Yes	0	0(0)	0(0)	0(0)	0	0(0)	0(0)	0(0)	0	0(0)	0(0)	0(0)
chr1	1756880	1757180	intron	.	-	301	NADK	CHESS	No	No	No	Yes	0	0(0)	0(0)	0(0)	0	0(0)	0(0)	0(0)	0	0(0)	0(0)	0(0)
chr1	1756883	1757180	intron	1,4,1	-	298	NADK	ENST00000469045,ENST00000492768,ENST00000497186	Yes	Yes	Yes	Yes	1.18104	0.969932(10)	1.0352(17)	1.53799(19)	0.166735	0.146252(16)	0.102978(11)	0.250974(28)	0.145655	0.141727(16)	0.149132(15)	0.146105(15)
chr1	1757238	1757180	intron	.	-	42	NADK	CHESS	No	No	No	Yes	0	0(0)	0(0)	0(0)	0	0(0)	0(0)	0(0)	0	0(0)	0(0)	0(0)
chr1	1757311	1758057	intron	9	-	747	XM_017002144.1	.	Yes	No	No	Yes	0	0(0)	0(0)	0(0)	0	0(0)	0(0)	0(0)	0	0(0)	0(0)	0(0)
chr1	1757311	1758364	intron	1	-	1054	NADK	ENST00000342348	Yes	Yes	Yes	Yes	0	0(0)	0(0)	0(0)	0	0(0)	0(0)	0(0)	0	0(0)	0(0)	0(0)
chr1	1757311	1759100	intron	5	-	1790	NADK	ENST00000378625	Yes	Yes	Yes	Yes	0	0(0)	0(0)	0(0)	0	0(0)	0(0)	0(0)	0	0(0)	0(0)	0(0)
chr1	1757311	1761890	intron	9	-	4580	XM_006710838.2	.	Yes	No	No	Yes	0	0(0)	0(0)	0(0)	0	0(0)	0(0)	0(0)	0	0(0)	0(0)	0(0)
chr1	1757311	1761951	intron	3,3,3,3,3	-	4641	NADK	ENST00000492768,ENST00000460602,ENST00000492845,ENST00000341426,ENST00000341991	Yes	Yes	Yes	Yes	1.00286	0.678952(7)	0.791623(13)	1.53799(19)	2.11086	2.13893(234)	2.07829(222)	2.11535(236)	2.12519	2.32078(262)	2.05802(207)	1.99677(205)
chr1	1759244	1759733	intron	4	-	490	NADK	ENST00000378625	Yes	Yes	Yes	Yes	0	0(0)	0(0)	0(0)	0	0(0)	0(0)	0(0)	0	0(0)	0(0)	0(0)
chr1	1759903	1761951	intron	3	-	2049	NADK	ENST00000378625	Yes	Yes	Yes	Yes	0	0(0)	0(0)	0(0)	0	0(0)	0(0)	0(0)	0	0(0)	0(0)	0(0)
chr1	1761893	1761890	intron	.	-	97	NADK	CHESS	No	No	No	Yes	0	0(0)	0(0)	0(0)	0	0(0)	0(0)	0(0)	0	0(0)	0(0)	0(0)
chr1	1762012	1761951	intron	.	-	39	NADK	CHESS	No	No	No	Yes	0	0(0)	0(0)	0(0)	0	0(0)	0(0)	0(0)	0	0(0)	0(0)	0(0)
chr1	1762036	1765227	intron	2,2,2,2,2,2,2	-	3192	NADK	ENST00000492845,ENST00000341426,ENST00000460602,ENST00000492768,ENST00000464373,ENST00000378625,ENST00000341991	Yes	Yes	Yes	Yes	1.80662	0.678952(7)	1.82682(30)	2.91409(36)	2.69863	2.66909(292)	2.62126(280)	2.80553(313)	2.55926	2.55995(289)	2.60484(262)	2.51301(258)
chr1	1762036	1778288	intron	.	-	16253	NADK	CHESS	No	No	No	Yes	0	0(0)	0(0)	0(0)	0	0(0)	0(0)	0(0)	0	0(0)	0(0)	0(0)
chr1	1762036	1779904	intron	9	-	17869	XM_011542009.2	.	Yes	No	No	Yes	0	0(0)	0(0)	0(0)	0	0(0)	0(0)	0(0)	0	0(0)	0(0)	0(0)
chr1	1765447	1778288	intron	1,1,1,1	-	12842	NADK	ENST00000492768,ENST00000341426,ENST00000460602,ENST00000464373	Yes	Yes	Yes	Yes	1.05014	0.678952(7)	0.852517(14)	1.61894(20)	1.92076	1.89213(207)	2.05956(220)	1.8106(202)	1.41475	1.33755(151)	1.64045(165)	1.26624(130)
chr1	1765447	1778745	intron	1	-	13299	NADK	ENST00000341991	Yes	Yes	Yes	Yes	0	0(0)	0(0)	0(0)	0	0(0)	0(0)	0(0)	0.0575095	0.0442898(5)	0.0795371(8)	0.0487017(5)
chr1	1765447	1779904	intron	1,1	-	14458	NADK	ENST00000492845,ENST00000378625	Yes	Yes	Yes	Yes	0	0(0)	0(0)	0(0)	0	0(0)	0(0)	0(0)	0	0(0)	0(0)	0(0)
chr1	1779197	1779904	intron	2	-	708	NADK	ENST00000480542	No	Yes	Yes	No	0	0(0)	0(0)	0(0)	0	0(0)	0(0)	0(0)	0	0(0)	0(0)	0(0)
chr1	1780030	1780281	intron	1	-	252	NADK	ENST00000480542	Yes	Yes	Yes	Yes	0	0(0)	0(0)	0(0)	0	0(0)	0(0)	0(0)	0	0(0)	0(0)	0(0)
chr1	1780030	1780285	intron	.	-	256	NADK	CHESS	No	No	No	Yes	0	0(0)	0(0)	0(0)	0	0(0)	0(0)	0(0)	0	0(0)	0(0)	0(0)
chr1	1780030	1780467	intron	.	-	438	NADK	CHESS	No	No	No	Yes	0	0(0)	0(0)	0(0)	0	0(0)	0(0)	0(0)	0	0(0)	0(0)	0(0)
chr1	1787054	1787321	intron	10,9,11	-	268	GNB1	ENST00000610897,ENST00000615252,ENST00000378609	Yes	Yes	Yes	Yes	2.30216	1.4549(15)	2.61845(43)	2.83314(35)	14.1803	14.5886(1596)	14.6416(1564)	13.3106(1485)	14.6848	15.1382(1709)	14.2471(1433)	14.6689(1506)
chr1	1787054	1787325	intron	1,1	-	272	XM_017001061.1	.	Yes	No	No	Yes	0.153874	0.0969932(1)	0.121788(2)	0.242841(3)	1.0225	0.987198(108)	0.861272(92)	1.21902(136)	0.943697	0.992091(112)	0.864966(87)	0.974034(100)
chr1	1787438	1789052	intron	10,8,9	-	1615	GNB1	ENST00000378609,ENST00000615252,ENST00000610897	Yes	Yes	Yes	Yes	2.23786	1.64888(17)	1.82682(30)	3.23788(40)	10.4118	11.0694(1211)	10.9157(1166)	9.25019(1032)	10.7916	10.7536(1214)	10.9264(1099)	10.6949(1098)
chr1	1787601	1789052	intron	.	-	1452	GNB1	CHESS	No	No	No	Yes	0	0(0)	0(0)	0(0)	0	0(0)	0(0)	0(0)	0	0(0)	0(0)	0(0)
chr1	1789270	1790394	intron	8,2,9,7,6	-	1125	GNB1	ENST00000610897,ENST00000461893,ENST00000378609,ENST00000615252,ENST00000471354	Yes	Yes	Yes	Yes	2.19071	1.26091(13)	3.04471(50)	2.26651(28)	10.1586	10.2193(1118)	10.3072(1101)	9.94934(1110)	10.4475	11.1787(1262)	9.65381(971)	10.5098(1079)
chr1	1790597	1793244	intron	1,6,8,7,5,7	-	2648	GNB1	ENST00000461893,ENST00000615252,ENST00000378609,ENST00000439272,ENST00000471354,ENST00000610897	Yes	Yes	Yes	Yes	1.67548	0.872938(9)	1.64414(27)	2.50935(31)	14.7225	14.9177(1632)	15.0161(1604)	14.2338(1588)	15.1561	15.2002(1716)	15.112(1520)	15.156(1556)
chr1	1793312	1804418	intron	6,7,5,8,6,4	-	11107	GNB1	ENST00000610897,ENST00000378609,ENST00000615252,ENST00000434686,ENST00000439272,ENST00000471354	Yes	Yes	Yes	Yes	1.09547	0.387973(4)	1.52235(25)	1.3761(17)	14.3715	14.7623(1615)	14.3514(1533)	14.0008(1562)	14.8089	15.5989(1761)	14.6945(1478)	14.1332(1451)
chr1	1804582	1806474	intron	4,6,3,5,7,5,5	-	1893	GNB1	ENST00000615252,ENST00000378609,ENST00000471354,ENST00000439272,ENST00000434686,ENST00000437146,ENST00000610897	Yes	Yes	Yes	Yes	1.0832	0.290979(3)	1.33967(22)	1.61894(20)	15.1158	15.1096(1653)	15.6901(1676)	14.5475(1623)	15.5309	15.7937(1783)	15.3507(1544)	15.4482(1586)
chr1	1806539	1815755	intron	4,4,5,4,6,2	-	9217	GNB1	ENST00000439272,ENST00000610897,ENST00000378609,ENST00000437146,ENST00000434686,ENST00000471354	Yes	Yes	Yes	Yes	1.31401	0.678952(7)	1.64414(27)	1.61894(20)	16.9948	16.6544(1822)	17.9182(1914)	16.4119(1831)	17.1962	16.7504(1891)	17.1303(1723)	17.7079(1818)
chr1	1806539	1825396	intron	3	-	18858	GNB1	ENST00000615252	Yes	Yes	Yes	Yes	0	0(0)	0(0)	0(0)	0	0(0)	0(0)	0(0)	0	0(0)	0(0)	0(0)
chr1	1815863	1817686	intron	1	-	1824	GNB1	ENST00000471354	No	Yes	Yes	No	0	0(0)	0(0)	0(0)	0	0(0)	0(0)	0(0)	0	0(0)	0(0)	0(0)
chr1	1815863	1817836	intron	5,3,3,4	-	1974	GNB1	ENST00000434686,ENST00000437146,ENST00000610897,ENST00000378609	Yes	Yes	Yes	Yes	1.15077	0.290979(3)	1.46146(24)	1.69988(21)	14.6565	15.1645(1659)	14.6697(1567)	14.1352(1577)	15.7138	15.4217(1741)	15.6091(1570)	16.1105(1654)
chr1	1815863	1825396	intron	3	-	9534	GNB1	ENST00000439272	No	Yes	Yes	No	0	0(0)	0(0)	0(0)	0	0(0)	0(0)	0(0)	0.0670902	0.0531477(6)	0.0994213(10)	0.0487017(5)
chr1	1817876	1825396	intron	3,2,4,2	-	7521	GNB1	ENST00000378609,ENST00000610897,ENST00000434686,ENST00000437146	Yes	Yes	Yes	Yes	2.14998	1.64888(17)	1.64414(27)	3.15693(39)	13.1798	13.4186(1468)	13.3123(1422)	12.8087(1429)	14.0832	13.8007(1558)	14.267(1435)	14.1819(1456)
chr1	1825454	1825396	intron	.	-	42	GNB1	CHESS	No	No	No	Yes	0	0(0)	0(0)	0(0)	0	0(0)	0(0)	0(0)	0	0(0)	0(0)	0(0)
chr1	1825500	1832231	intron	1	-	6732	GNB1	ENST00000437146	Yes	Yes	Yes	Yes	0	0(0)	0(0)	0(0)	0.0671482	0.0548443(6)	0.0748932(8)	0.0717069(8)	0	0(0)	0(0)	0(0)
chr1	1825500	1839189	intron	2,2,2,3,2	-	13690	GNB1	ENST00000472614,ENST00000615252,ENST00000378609,ENST00000434686,ENST00000439272	Yes	Yes	Yes	Yes	3.09026	2.52182(26)	3.34918(55)	3.39977(42)	10.3184	10.0822(1103)	11.1029(1186)	9.77007(1090)	10.2019	9.41601(1063)	10.2901(1035)	10.8994(1119)
chr1	1825500	1890819	intron	1	-	65320	GNB1	ENST00000610897	Yes	Yes	Yes	Yes	0.181102	0.0969932(1)	0.365365(6)	0.0809469(1)	0.599391	0.530162(58)	0.730209(78)	0.537802(60)	0.847403	0.699778(79)	1.03398(104)	0.808448(83)
chr1	1839239	1839628	intron	2	-	390	GNB1	ENST00000434686	No	Yes	Yes	No	0	0(0)	0(0)	0(0)	0	0(0)	0(0)	0(0)	0	0(0)	0(0)	0(0)
chr1	1839239	1847877	intron	.	-	8639	GNB1	CHESS	No	No	No	Yes	0	0(0)	0(0)	0(0)	0	0(0)	0(0)	0(0)	0	0(0)	0(0)	0(0)
chr1	1839239	1852569	intron	.	-	13331	GNB1	CHESS	No	No	No	Yes	0	0(0)	0(0)	0(0)	0	0(0)	0(0)	0(0)	0	0(0)	0(0)	0(0)
chr1	1839239	1853151	intron	.	-	13913	GNB1	CHESS	No	No	No	Yes	0	0(0)	0(0)	0(0)	0	0(0)	0(0)	0(0)	0	0(0)	0(0)	0(0)
chr1	1839239	1879786	intron	.	-	40548	GNB1	CHESS	No	No	No	Yes	0	0(0)	0(0)	0(0)	0	0(0)	0(0)	0(0)	0	0(0)	0(0)	0(0)
chr1	1839239	1890363	intron	.	-	51125	GNB1	CHESS	No	No	No	Yes	0	0(0)	0(0)	0(0)	0	0(0)	0(0)	0(0)	0	0(0)	0(0)	0(0)
chr1	1839239	1890819	intron	1,1,1,1	-	51581	GNB1	ENST00000615252,ENST00000439272,ENST00000378609,ENST00000472614	Yes	Yes	Yes	Yes	1.94045	1.26091(13)	2.37487(39)	2.18557(27)	3.93772	3.88481(425)	4.32508(462)	3.60327(402)	3.79681	3.41031(385)	3.97685(400)	4.00328(411)
chr1	1839683	1890363	intron	1	-	50681	GNB1	ENST00000434686	No	Yes	Yes	No	0	0(0)	0(0)	0(0)	0	0(0)	0(0)	0(0)	0	0(0)	0(0)	0(0)
chr1	1848037	1848460	intron	.	-	424	GNB1	CHESS	No	No	No	Yes	0	0(0)	0(0)	0(0)	0	0(0)	0(0)	0(0)	0	0(0)	0(0)	0(0)
chr1	1848530	1852569	intron	.	-	4040	GNB1	CHESS	No	No	No	Yes	0	0(0)	0(0)	0(0)	0	0(0)	0(0)	0(0)	0	0(0)	0(0)	0(0)
chr1	1852681	1853151	intron	.	-	471	GNB1	CHESS	No	No	No	Yes	0	0(0)	0(0)	0(0)	0	0(0)	0(0)	0(0)	0	0(0)	0(0)	0(0)
chr1	1853298	1879786	intron	.	-	26489	GNB1	CHESS	No	No	No	Yes	0	0(0)	0(0)	0(0)	0	0(0)	0(0)	0(0)	0	0(0)	0(0)	0(0)
chr1	1853298	1890819	intron	.	-	37522	GNB1	CHESS	No	No	No	Yes	0	0(0)	0(0)	0(0)	0	0(0)	0(0)	0(0)	0	0(0)	0(0)	0(0)
chr1	1879903	1890363	intron	.	-	10461	GNB1	CHESS	No	No	No	Yes	0	0(0)	0(0)	0(0)	0	0(0)	0(0)	0(0)	0	0(0)	0(0)	0(0)
chr1	1879903	1890819	intron	.	-	10917	GNB1	CHESS	No	No	No	Yes	0	0(0)	0(0)	0(0)	0	0(0)	0(0)	0(0)	0	0(0)	0(0)	0(0)
chr1	1891253	1891899	intron	.	+	647	LOC105378949	CHESS	No	No	No	Yes	0	0(0)	0(0)	0(0)	0	0(0)	0(0)	0(0)	0	0(0)	0(0)	0(0)
chr1	1891384	1891899	intron	1	+	516	XM_017003073.1	.	Yes	No	No	Yes	0	0(0)	0(0)	0(0)	0	0(0)	0(0)	0(0)	0	0(0)	0(0)	0(0)
chr1	1891384	1892027	intron	1	+	644	XM_017003074.1	.	Yes	No	No	Yes	0	0(0)	0(0)	0(0)	0	0(0)	0(0)	0(0)	0	0(0)	0(0)	0(0)
chr1	1891852	1892027	intron	1	+	176	XR_001737840.1	.	Yes	No	No	Yes	0	0(0)	0(0)	0(0)	0	0(0)	0(0)	0(0)	0	0(0)	0(0)	0(0)
chr1	1891852	1892133	intron	1	+	282	AL109917.1	ENST00000412228	No	Yes	Yes	No	0	0(0)	0(0)	0(0)	0	0(0)	0(0)	0(0)	0	0(0)	0(0)	0(0)
chr1	1915308	1915280	intron	.	+	72	CALML6	CHESS	No	No	No	Yes	0	0(0)	0(0)	0(0)	0	0(0)	0(0)	0(0)	0	0(0)	0(0)	0(0)
chr1	1915308	1915670	intron	.	+	363	CALML6	CHESS	No	No	No	Yes	0	0(0)	0(0)	0(0)	0	0(0)	0(0)	0(0)	0	0(0)	0(0)	0(0)
chr1	1915308	1915684	intron	1	+	377	CALML6	ENST00000307786	Yes	Yes	Yes	Yes	0	0(0)	0(0)	0(0)	0	0(0)	0(0)	0(0)	0	0(0)	0(0)	0(0)
chr1	1915308	1916440	intron	1	+	1133	CALML6	ENST00000378604	Yes	Yes	Yes	Yes	0	0(0)	0(0)	0(0)	0	0(0)	0(0)	0(0)	0	0(0)	0(0)	0(0)
chr1	1915374	1915280	intron	.	+	6	CALML6	CHESS	No	No	No	Yes	0	0(0)	0(0)	0(0)	0	0(0)	0(0)	0(0)	0	0(0)	0(0)	0(0)
chr1	1915374	1915670	intron	.	+	297	CALML6	CHESS	No	No	No	Yes	0	0(0)	0(0)	0(0)	0	0(0)	0(0)	0(0)	0	0(0)	0(0)	0(0)
chr1	1915374	1915684	intron	1	+	311	XM_005244729.3	.	Yes	No	No	Yes	0	0(0)	0(0)	0(0)	0	0(0)	0(0)	0(0)	0	0(0)	0(0)	0(0)
chr1	1915736	1916394	intron	.	+	659	CALML6	CHESS	No	No	No	Yes	0	0(0)	0(0)	0(0)	0	0(0)	0(0)	0(0)	0	0(0)	0(0)	0(0)
chr1	1915736	1916440	intron	2	+	705	CALML6	ENST00000307786	Yes	Yes	Yes	Yes	0	0(0)	0(0)	0(0)	0	0(0)	0(0)	0(0)	0	0(0)	0(0)	0(0)
chr1	1915736	1916751	intron	1	+	1016	CALML6	ENST00000462293	No	Yes	Yes	No	0	0(0)	0(0)	0(0)	0	0(0)	0(0)	0(0)	0	0(0)	0(0)	0(0)
chr1	1916616	1916751	intron	2,3	+	136	CALML6	ENST00000378604,ENST00000307786	Yes	Yes	Yes	Yes	0	0(0)	0(0)	0(0)	0	0(0)	0(0)	0(0)	0	0(0)	0(0)	0(0)
chr1	1916897	1916973	intron	2,1,3,4	+	77	CALML6	ENST00000462293,ENST00000482402,ENST00000378604,ENST00000307786	Yes	Yes	Yes	Yes	0	0(0)	0(0)	0(0)	0	0(0)	0(0)	0(0)	0	0(0)	0(0)	0(0)
chr1	1917075	1917146	intron	4,5,2	+	72	CALML6	ENST00000378604,ENST00000307786,ENST00000482402	Yes	Yes	Yes	Yes	0	0(0)	0(0)	0(0)	0	0(0)	0(0)	0(0)	0	0(0)	0(0)	0(0)
chr1	1917194	1917146	intron	.	+	52	CALML6	CHESS	No	No	No	Yes	0	0(0)	0(0)	0(0)	0	0(0)	0(0)	0(0)	0	0(0)	0(0)	0(0)
chr1	1918072	1918892	intron	2	-	821	TMEM52	ENST00000378598	No	Yes	Yes	No	0	0(0)	0(0)	0(0)	0	0(0)	0(0)	0(0)	0	0(0)	0(0)	0(0)
chr1	1918163	1918252	intron	4,1,3,3	-	90	TMEM52	ENST00000310991,ENST00000378602,ENST00000470931,ENST00000602604	Yes	Yes	Yes	Yes	0	0(0)	0(0)	0(0)	0	0(0)	0(0)	0(0)	0	0(0)	0(0)	0(0)
chr1	1918163	1919044	intron	.	-	882	TMEM52	CHESS	No	No	No	Yes	0	0(0)	0(0)	0(0)	0	0(0)	0(0)	0(0)	0	0(0)	0(0)	0(0)
chr1	1918432	1918892	intron	2,3,2	-	461	TMEM52	ENST00000470931,ENST00000310991,ENST00000416272	Yes	Yes	Yes	Yes	0	0(0)	0(0)	0(0)	0	0(0)	0(0)	0(0)	0	0(0)	0(0)	0(0)
chr1	1918432	1919044	intron	.	-	613	TMEM52	CHESS	No	No	No	Yes	0	0(0)	0(0)	0(0)	0	0(0)	0(0)	0(0)	0	0(0)	0(0)	0(0)
chr1	1918935	1919044	intron	2,2,1,1	-	110	TMEM52	ENST00000310991,ENST00000602604,ENST00000378598,ENST00000416272	Yes	Yes	Yes	Yes	0	0(0)	0(0)	0(0)	0	0(0)	0(0)	0(0)	0	0(0)	0(0)	0(0)
chr1	1918953	1919044	intron	.	-	92	TMEM52	CHESS	No	No	No	Yes	0	0(0)	0(0)	0(0)	0	0(0)	0(0)	0(0)	0	0(0)	0(0)	0(0)
chr1	1919089	1919043	intron	.	-	54	TMEM52	CHESS	No	No	No	Yes	0	0(0)	0(0)	0(0)	0	0(0)	0(0)	0(0)	0	0(0)	0(0)	0(0)
chr1	1919089	1919181	intron	1,1,1	-	93	TMEM52	ENST00000470931,ENST00000310991,ENST00000602604	Yes	Yes	Yes	Yes	0	0(0)	0(0)	0(0)	0	0(0)	0(0)	0(0)	0	0(0)	0(0)	0(0)
chr1	1919266	1919181	intron	.	-	15	TMEM52	CHESS	No	No	No	Yes	0	0(0)	0(0)	0(0)	0	0(0)	0(0)	0(0)	0	0(0)	0(0)	0(0)
chr1	1922385	1922348	intron	.	-	63	CFAP74	CHESS	No	No	No	Yes	0	0(0)	0(0)	0(0)	0	0(0)	0(0)	0(0)	0	0(0)	0(0)	0(0)
chr1	1922385	1922588	intron	1	-	204	XM_017002643.1	.	Yes	No	No	Yes	0	0(0)	0(0)	0(0)	0	0(0)	0(0)	0(0)	0	0(0)	0(0)	0(0)
chr1	1922389	1922588	intron	24,9,10	-	200	CFAP74	ENST00000642590,ENST00000464311,ENST00000412120	Yes	Yes	Yes	Yes	0	0(0)	0(0)	0(0)	0	0(0)	0(0)	0(0)	0	0(0)	0(0)	0(0)
chr1	1922389	1922984	intron	37	-	596	CFAP74	ENST00000493964	No	Yes	Yes	No	0	0(0)	0(0)	0(0)	0	0(0)	0(0)	0(0)	0	0(0)	0(0)	0(0)
chr1	1922724	1922984	intron	23,8,9	-	261	CFAP74	ENST00000642590,ENST00000464311,ENST00000412120	Yes	Yes	Yes	Yes	0	0(0)	0(0)	0(0)	0	0(0)	0(0)	0(0)	0	0(0)	0(0)	0(0)
chr1	1923116	1923366	intron	36,22	-	251	CFAP74	ENST00000493964,ENST00000642590	Yes	Yes	Yes	Yes	0	0(0)	0(0)	0(0)	0	0(0)	0(0)	0(0)	0	0(0)	0(0)	0(0)
chr1	1923146	1923366	intron	8,7	-	221	CFAP74	ENST00000412120,ENST00000464311	Yes	Yes	Yes	Yes	0	0(0)	0(0)	0(0)	0	0(0)	0(0)	0(0)	0	0(0)	0(0)	0(0)
chr1	1923500	1923774	intron	7,21,35,6	-	275	CFAP74	ENST00000412120,ENST00000642590,ENST00000493964,ENST00000464311	Yes	Yes	Yes	Yes	0	0(0)	0(0)	0(0)	0	0(0)	0(0)	0(0)	0	0(0)	0(0)	0(0)
chr1	1923930	1924390	intron	6,20,5,34	-	461	CFAP74	ENST00000412120,ENST00000642590,ENST00000464311,ENST00000493964	Yes	Yes	Yes	Yes	0	0(0)	0(0)	0(0)	0	0(0)	0(0)	0(0)	0	0(0)	0(0)	0(0)
chr1	1924521	1925782	intron	4,19,5,33	-	1262	CFAP74	ENST00000464311,ENST00000642590,ENST00000412120,ENST00000493964	Yes	Yes	Yes	Yes	0	0(0)	0(0)	0(0)	0	0(0)	0(0)	0(0)	0	0(0)	0(0)	0(0)
chr1	1925939	1926227	intron	4,3,18,32	-	289	CFAP74	ENST00000412120,ENST00000464311,ENST00000642590,ENST00000493964	Yes	Yes	Yes	Yes	0	0(0)	0(0)	0(0)	0	0(0)	0(0)	0(0)	0	0(0)	0(0)	0(0)
chr1	1926348	1926456	intron	17,31,2,3	-	109	CFAP74	ENST00000642590,ENST00000493964,ENST00000464311,ENST00000412120	Yes	Yes	Yes	Yes	0	0(0)	0(0)	0(0)	0	0(0)	0(0)	0(0)	0	0(0)	0(0)	0(0)
chr1	1926513	1926651	intron	2,16,30,1	-	139	CFAP74	ENST00000412120,ENST00000642590,ENST00000493964,ENST00000464311	Yes	Yes	Yes	Yes	0	0(0)	0(0)	0(0)	0	0(0)	0(0)	0(0)	0	0(0)	0(0)	0(0)
chr1	1926762	1926893	intron	1,15,29	-	132	CFAP74	ENST00000412120,ENST00000642590,ENST00000493964	Yes	Yes	Yes	Yes	0	0(0)	0(0)	0(0)	0	0(0)	0(0)	0(0)	0	0(0)	0(0)	0(0)
chr1	1927029	1927606	intron	28,14	-	578	CFAP74	ENST00000493964,ENST00000642590	Yes	Yes	Yes	Yes	0	0(0)	0(0)	0(0)	0	0(0)	0(0)	0(0)	0	0(0)	0(0)	0(0)
chr1	1927747	1928783	intron	27,13	-	1037	CFAP74	ENST00000493964,ENST00000642590	Yes	Yes	Yes	Yes	0	0(0)	0(0)	0(0)	0	0(0)	0(0)	0(0)	0	0(0)	0(0)	0(0)
chr1	1928883	1930059	intron	26,12	-	1177	CFAP74	ENST00000493964,ENST00000642590	Yes	Yes	Yes	Yes	0	0(0)	0(0)	0(0)	0	0(0)	0(0)	0(0)	0	0(0)	0(0)	0(0)
chr1	1930337	1938854	intron	11,25	-	8518	CFAP74	ENST00000642590,ENST00000493964	Yes	Yes	Yes	Yes	0	0(0)	0(0)	0(0)	0	0(0)	0(0)	0(0)	0	0(0)	0(0)	0(0)
chr1	1938989	1939593	intron	24,10	-	605	CFAP74	ENST00000493964,ENST00000642590	Yes	Yes	Yes	Yes	0	0(0)	0(0)	0(0)	0	0(0)	0(0)	0(0)	0	0(0)	0(0)	0(0)
chr1	1939768	1940315	intron	23,9	-	548	CFAP74	ENST00000493964,ENST00000642590	Yes	Yes	Yes	Yes	0	0(0)	0(0)	0(0)	0	0(0)	0(0)	0(0)	0	0(0)	0(0)	0(0)
chr1	1940404	1942027	intron	22,8	-	1624	CFAP74	ENST00000493964,ENST00000642590	Yes	Yes	Yes	Yes	0	0(0)	0(0)	0(0)	0	0(0)	0(0)	0(0)	0	0(0)	0(0)	0(0)
chr1	1942157	1944330	intron	7,21	-	2174	CFAP74	ENST00000642590,ENST00000493964	Yes	Yes	Yes	Yes	0	0(0)	0(0)	0(0)	0	0(0)	0(0)	0(0)	0	0(0)	0(0)	0(0)
chr1	1944375	1944330	intron	.	-	55	CFAP74	CHESS	No	No	No	Yes	0	0(0)	0(0)	0(0)	0	0(0)	0(0)	0(0)	0	0(0)	0(0)	0(0)
chr1	1944442	1946316	intron	19	-	1875	XM_017002644.1	.	Yes	No	No	Yes	0	0(0)	0(0)	0(0)	0	0(0)	0(0)	0(0)	0	0(0)	0(0)	0(0)
chr1	1944453	1946316	intron	6,20	-	1864	CFAP74	ENST00000642590,ENST00000493964	Yes	Yes	Yes	Yes	0	0(0)	0(0)	0(0)	0	0(0)	0(0)	0(0)	0	0(0)	0(0)	0(0)
chr1	1946440	1946989	intron	5,4,19	-	550	CFAP74	ENST00000642590,ENST00000493316,ENST00000493964	Yes	Yes	Yes	Yes	0	0(0)	0(0)	0(0)	0	0(0)	0(0)	0(0)	0	0(0)	0(0)	0(0)
chr1	1947055	1955690	intron	4,3,18	-	8636	CFAP74	ENST00000642590,ENST00000493316,ENST00000493964	Yes	Yes	Yes	Yes	0	0(0)	0(0)	0(0)	0	0(0)	0(0)	0(0)	0	0(0)	0(0)	0(0)
chr1	1955524	1955690	intron	18	-	167	CFAP74	ENST00000468610	No	Yes	Yes	Yes	0	0(0)	0(0)	0(0)	0	0(0)	0(0)	0(0)	0	0(0)	0(0)	0(0)
chr1	1955851	1956619	intron	3,17,3,17,17	-	769	CFAP74	ENST00000642590,ENST00000270720,ENST00000461752,ENST00000468610,ENST00000493964	Yes	Yes	Yes	Yes	0	0(0)	0(0)	0(0)	0	0(0)	0(0)	0(0)	0	0(0)	0(0)	0(0)
chr1	1955851	1959119	intron	2	-	3269	CFAP74	ENST00000493316	No	Yes	Yes	No	0	0(0)	0(0)	0(0)	0	0(0)	0(0)	0(0)	0	0(0)	0(0)	0(0)
chr1	1956431	1956628	intron	1,1	+	198	XR_001737842.1	.	Yes	No	No	Yes	0	0(0)	0(0)	0(0)	0	0(0)	0(0)	0(0)	0	0(0)	0(0)	0(0)
chr1	1956785	1959119	intron	2,16,2,16,16	-	2335	CFAP74	ENST00000642590,ENST00000493964,ENST00000461752,ENST00000468610,ENST00000270720	Yes	Yes	Yes	Yes	0	0(0)	0(0)	0(0)	0	0(0)	0(0)	0(0)	0	0(0)	0(0)	0(0)
chr1	1958154	1958363	intron	2	+	210	XR_001737842.1	.	Yes	No	No	Yes	0	0(0)	0(0)	0(0)	0	0(0)	0(0)	0(0)	0	0(0)	0(0)	0(0)
chr1	1958502	1958901	intron	2	+	400	XR_001737841.1	.	Yes	No	No	Yes	0	0(0)	0(0)	0(0)	0	0(0)	0(0)	0(0)	0	0(0)	0(0)	0(0)
chr1	1959210	1959963	intron	1,15,15,15,1,1	-	754	CFAP74	ENST00000461752,ENST00000468610,ENST00000493964,ENST00000270720,ENST00000493316,ENST00000642590	Yes	Yes	Yes	Yes	0	0(0)	0(0)	0(0)	0	0(0)	0(0)	0(0)	0	0(0)	0(0)	0(0)
chr1	1960031	1963748	intron	14,14,14	-	3718	CFAP74	ENST00000270720,ENST00000468610,ENST00000493964	Yes	Yes	Yes	Yes	0	0(0)	0(0)	0(0)	0	0(0)	0(0)	0(0)	0	0(0)	0(0)	0(0)
chr1	1963868	1964887	intron	13,13,13	-	1020	CFAP74	ENST00000270720,ENST00000468610,ENST00000493964	Yes	Yes	Yes	Yes	0	0(0)	0(0)	0(0)	0	0(0)	0(0)	0(0)	0	0(0)	0(0)	0(0)
chr1	1965062	1966370	intron	12,12,12	-	1309	CFAP74	ENST00000468610,ENST00000270720,ENST00000493964	Yes	Yes	Yes	Yes	0	0(0)	0(0)	0(0)	0	0(0)	0(0)	0(0)	0	0(0)	0(0)	0(0)
chr1	1966527	1968634	intron	11,11,11	-	2108	CFAP74	ENST00000270720,ENST00000493964,ENST00000468610	Yes	Yes	Yes	Yes	0	0(0)	0(0)	0(0)	0	0(0)	0(0)	0(0)	0	0(0)	0(0)	0(0)
chr1	1968834	1970658	intron	10,10,10	-	1825	CFAP74	ENST00000270720,ENST00000468610,ENST00000493964	Yes	Yes	Yes	Yes	0	0(0)	0(0)	0(0)	0	0(0)	0(0)	0(0)	0	0(0)	0(0)	0(0)
chr1	1970817	1971979	intron	9,9,9	-	1163	CFAP74	ENST00000270720,ENST00000468610,ENST00000493964	Yes	Yes	Yes	Yes	0	0(0)	0(0)	0(0)	0	0(0)	0(0)	0(0)	0	0(0)	0(0)	0(0)
chr1	1972083	1972936	intron	8,8,8	-	854	CFAP74	ENST00000493964,ENST00000270720,ENST00000468610	Yes	Yes	Yes	Yes	0	0(0)	0(0)	0(0)	0	0(0)	0(0)	0(0)	0	0(0)	0(0)	0(0)
chr1	1973048	1974024	intron	7,7,7	-	977	CFAP74	ENST00000493964,ENST00000270720,ENST00000468610	Yes	Yes	Yes	Yes	0	0(0)	0(0)	0(0)	0	0(0)	0(0)	0(0)	0	0(0)	0(0)	0(0)
chr1	1974199	1974700	intron	33	-	502	XM_011542336.2	.	Yes	No	No	Yes	0	0(0)	0(0)	0(0)	0	0(0)	0(0)	0(0)	0	0(0)	0(0)	0(0)
chr1	1974199	1984986	intron	33,33,33,33	-	10788	XM_017002643.1	.	Yes	No	No	Yes	0	0(0)	0(0)	0(0)	0	0(0)	0(0)	0(0)	0	0(0)	0(0)	0(0)
chr1	1974199	1985338	intron	33	-	11140	XM_011542335.1	.	Yes	No	No	Yes	0	0(0)	0(0)	0(0)	0	0(0)	0(0)	0(0)	0	0(0)	0(0)	0(0)
chr1	1974199	1985385	intron	6,6,6	-	11187	CFAP74	ENST00000493964,ENST00000468610,ENST00000270720	Yes	Yes	Yes	Yes	0	0(0)	0(0)	0(0)	0	0(0)	0(0)	0(0)	0	0(0)	0(0)	0(0)
chr1	1985113	1985338	intron	6	-	226	CFAP74	ENST00000378592	No	Yes	Yes	Yes	0	0(0)	0(0)	0(0)	0	0(0)	0(0)	0(0)	0	0(0)	0(0)	0(0)
chr1	1985113	1985385	intron	34,34,34,34	-	273	XM_011542333.2	.	Yes	No	No	Yes	0	0(0)	0(0)	0(0)	0	0(0)	0(0)	0(0)	0	0(0)	0(0)	0(0)
chr1	1985491	1986936	intron	5,5,5,5	-	1446	CFAP74	ENST00000378592,ENST00000493964,ENST00000270720,ENST00000468610	Yes	Yes	Yes	Yes	0	0(0)	0(0)	0(0)	0	0(0)	0(0)	0(0)	0	0(0)	0(0)	0(0)
chr1	1987036	1988511	intron	4,4,4,4	-	1476	CFAP74	ENST00000493964,ENST00000270720,ENST00000378592,ENST00000468610	Yes	Yes	Yes	Yes	0	0(0)	0(0)	0(0)	0	0(0)	0(0)	0(0)	0	0(0)	0(0)	0(0)
chr1	1988134	1988126	intron	.	-	92	CFAP74	CHESS	No	No	No	Yes	0	0(0)	0(0)	0(0)	0	0(0)	0(0)	0(0)	0	0(0)	0(0)	0(0)
chr1	1988134	1988511	intron	3	-	378	CFAP74	ENST00000378590	No	Yes	Yes	Yes	0	0(0)	0(0)	0(0)	0	0(0)	0(0)	0(0)	0	0(0)	0(0)	0(0)
chr1	1988656	1988888	intron	3,2,3,3,3	-	233	CFAP74	ENST00000378592,ENST00000378590,ENST00000468610,ENST00000493964,ENST00000270720	Yes	Yes	Yes	Yes	0	0(0)	0(0)	0(0)	0	0(0)	0(0)	0(0)	0	0(0)	0(0)	0(0)
chr1	1988924	1990889	intron	38	-	1966	XM_011542333.2	.	Yes	No	No	Yes	0	0(0)	0(0)	0(0)	0	0(0)	0(0)	0(0)	0	0(0)	0(0)	0(0)
chr1	1988974	1990889	intron	2,2,1,2,2	-	1916	CFAP74	ENST00000378592,ENST00000493964,ENST00000378590,ENST00000270720,ENST00000468610	Yes	Yes	Yes	Yes	0	0(0)	0(0)	0(0)	0	0(0)	0(0)	0(0)	0	0(0)	0(0)	0(0)
chr1	1990950	1990889	intron	.	-	39	CFAP74	CHESS	No	No	No	Yes	0	0(0)	0(0)	0(0)	0	0(0)	0(0)	0(0)	0	0(0)	0(0)	0(0)
chr1	1990957	1990889	intron	.	-	32	CFAP74	CHESS	No	No	No	Yes	0	0(0)	0(0)	0(0)	0	0(0)	0(0)	0(0)	0	0(0)	0(0)	0(0)
chr1	1990976	2003700	intron	1,1,1,1	-	12725	CFAP74	ENST00000468610,ENST00000493964,ENST00000270720,ENST00000378592	Yes	Yes	Yes	Yes	0	0(0)	0(0)	0(0)	0	0(0)	0(0)	0(0)	0	0(0)	0(0)	0(0)
chr1	2013756	2014485	intron	.	-	730	LOC105378589	CHESS	No	No	No	Yes	0	0(0)	0(0)	0(0)	0	0(0)	0(0)	0(0)	0	0(0)	0(0)	0(0)
chr1	2015001	2015180	intron	1	-	180	XR_001737844.1	.	Yes	No	No	Yes	0	0(0)	0(0)	0(0)	0	0(0)	0(0)	0(0)	0	0(0)	0(0)	0(0)
chr1	2015001	2015364	intron	1	-	364	AL391845.2	ENST00000443930	Yes	Yes	Yes	Yes	0	0(0)	0(0)	0(0)	0	0(0)	0(0)	0(0)	0	0(0)	0(0)	0(0)
chr1	2015986	2016083	intron	.	-	98	LOC105378589	CHESS	No	No	No	Yes	0	0(0)	0(0)	0(0)	0	0(0)	0(0)	0(0)	0	0(0)	0(0)	0(0)
chr1	2019492	2019423	intron	.	+	31	GABRD	CHESS	No	No	No	Yes	0	0(0)	0(0)	0(0)	0	0(0)	0(0)	0(0)	0	0(0)	0(0)	0(0)
chr1	2019492	2023796	intron	1	+	4305	GABRD	ENST00000639045	No	Yes	Yes	No	0	0(0)	0(0)	0(0)	0	0(0)	0(0)	0(0)	0	0(0)	0(0)	0(0)
chr1	2019492	2024941	intron	1,1,1,1,1,1,1,1	+	5450	GABRD	ENST00000639935,ENST00000378585,ENST00000638411,ENST00000640067,ENST00000638604,ENST00000638771,ENST00000640030,ENST00000640949	Yes	Yes	Yes	Yes	0	0(0)	0(0)	0(0)	0	0(0)	0(0)	0(0)	0	0(0)	0(0)	0(0)
chr1	2022392	2024941	intron	1	+	2550	GABRD	ENST00000640423	No	Yes	Yes	No	0	0(0)	0(0)	0(0)	0	0(0)	0(0)	0(0)	0	0(0)	0(0)	0(0)
chr1	2023805	2024941	intron	1	+	1137	XM_011541194.2	.	Yes	No	No	Yes	0	0(0)	0(0)	0(0)	0	0(0)	0(0)	0(0)	0	0(0)	0(0)	0(0)
chr1	2023891	2024941	intron	2	+	1051	GABRD	ENST00000639045	No	Yes	Yes	No	0	0(0)	0(0)	0(0)	0	0(0)	0(0)	0(0)	0	0(0)	0(0)	0(0)
chr1	2025055	2025304	intron	.	+	250	GABRD	CHESS	No	No	No	Yes	0	0(0)	0(0)	0(0)	0	0(0)	0(0)	0(0)	0	0(0)	0(0)	0(0)
chr1	2025055	2025314	intron	.	+	260	GABRD	CHESS	No	No	No	Yes	0	0(0)	0(0)	0(0)	0	0(0)	0(0)	0(0)	0	0(0)	0(0)	0(0)
chr1	2025055	2025333	intron	2,2,1,2,2,2,2,3,2,2,2	+	279	GABRD	ENST00000640949,ENST00000378585,ENST00000639777,ENST00000640067,ENST00000638771,ENST00000640423,ENST00000638411,ENST00000639045,ENST00000640030,ENST00000639935,ENST00000638604	Yes	Yes	Yes	Yes	0	0(0)	0(0)	0(0)	0	0(0)	0(0)	0(0)	0	0(0)	0(0)	0(0)
chr1	2025402	2025517	intron	4,3,3,2,3,3,1,3,3,3,3	+	116	GABRD	ENST00000639045,ENST00000640067,ENST00000640423,ENST00000639777,ENST00000640030,ENST00000639935,ENST00000640981,ENST00000378585,ENST00000640949,ENST00000638604,ENST00000638771	Yes	Yes	Yes	Yes	0	0(0)	0(0)	0(0)	0	0(0)	0(0)	0(0)	0	0(0)	0(0)	0(0)
chr1	2025433	2025517	intron	3	+	85	GABRD	ENST00000638411	No	Yes	Yes	Yes	0	0(0)	0(0)	0(0)	0	0(0)	0(0)	0(0)	0	0(0)	0(0)	0(0)
chr1	2025739	2026287	intron	.	+	549	GABRD	CHESS	No	No	No	Yes	0	0(0)	0(0)	0(0)	0	0(0)	0(0)	0(0)	0	0(0)	0(0)	0(0)
chr1	2025739	2026544	intron	.	+	806	GABRD	CHESS	No	No	No	Yes	0	0(0)	0(0)	0(0)	0	0(0)	0(0)	0(0)	0	0(0)	0(0)	0(0)
chr1	2025739	2027576	intron	1,4,5,3,2,4,4,4,4,4,4,4	+	1838	GABRD	ENST00000638763,ENST00000640067,ENST00000639045,ENST00000639777,ENST00000640981,ENST00000638604,ENST00000378585,ENST00000638771,ENST00000640423,ENST00000640949,ENST00000640030,ENST00000638411	Yes	Yes	Yes	Yes	0	0(0)	0(0)	0(0)	0	0(0)	0(0)	0(0)	0	0(0)	0(0)	0(0)
chr1	2027660	2028070	intron	5	+	411	GABRD	ENST00000640067	No	Yes	Yes	No	0	0(0)	0(0)	0(0)	0	0(0)	0(0)	0(0)	0	0(0)	0(0)	0(0)
chr1	2027660	2028154	intron	5,5,5,5,4,5,3,1,1,2,6,5	+	495	GABRD	ENST00000640949,ENST00000640030,ENST00000640423,ENST00000638411,ENST00000639777,ENST00000378585,ENST00000640981,ENST00000638804,ENST00000639070,ENST00000638763,ENST00000639045,ENST00000638771	Yes	Yes	Yes	Yes	0	0(0)	0(0)	0(0)	0	0(0)	0(0)	0(0)	0	0(0)	0(0)	0(0)
chr1	2028288	2029110	intron	3	+	823	GABRD	ENST00000638763	No	Yes	Yes	No	0	0(0)	0(0)	0(0)	0	0(0)	0(0)	0(0)	0	0(0)	0(0)	0(0)
chr1	2028293	2029110	intron	6,6,1,5,4,6,2,5,6,7,6,6,1,2	+	818	GABRD	ENST00000640949,ENST00000640423,ENST00000640892,ENST00000639777,ENST00000640981,ENST00000638771,ENST00000639070,ENST00000638604,ENST00000640067,ENST00000639045,ENST00000378585,ENST00000638411,ENST00000640317,ENST00000638804	Yes	Yes	Yes	Yes	0	0(0)	0(0)	0(0)	0	0(0)	0(0)	0(0)	0	0(0)	0(0)	0(0)
chr1	2028293	2029550	intron	6	+	1258	GABRD	ENST00000640030	No	Yes	Yes	No	0	0(0)	0(0)	0(0)	0	0(0)	0(0)	0(0)	0	0(0)	0(0)	0(0)
chr1	2029267	2029550	intron	7,7,6,7,3,6,7,8,7,2,1	+	284	GABRD	ENST00000638771,ENST00000640423,ENST00000639777,ENST00000378585,ENST00000639070,ENST00000638604,ENST00000640067,ENST00000639045,ENST00000638411,ENST00000640317,ENST00000640688	Yes	Yes	Yes	Yes	0	0(0)	0(0)	0(0)	0	0(0)	0(0)	0(0)	0	0(0)	0(0)	0(0)
chr1	2029267	2029590	intron	2,3	+	324	GABRD	ENST00000640892,ENST00000638804	No	Yes	Yes	No	0	0(0)	0(0)	0(0)	0	0(0)	0(0)	0(0)	0	0(0)	0(0)	0(0)
chr1	2029267	2029619	intron	7	+	353	GABRD	ENST00000640949	No	Yes	Yes	No	0	0(0)	0(0)	0(0)	0	0(0)	0(0)	0(0)	0	0(0)	0(0)	0(0)
chr1	2029409	2029550	intron	5	+	142	GABRD	ENST00000640981	No	Yes	Yes	No	0	0(0)	0(0)	0(0)	0	0(0)	0(0)	0(0)	0	0(0)	0(0)	0(0)
chr1	2029763	2029924	intron	.	+	162	GABRD	CHESS	No	No	No	Yes	0	0(0)	0(0)	0(0)	0	0(0)	0(0)	0(0)	0	0(0)	0(0)	0(0)
chr1	2029763	2029953	intron	.	+	191	GABRD	CHESS	No	No	No	Yes	0	0(0)	0(0)	0(0)	0	0(0)	0(0)	0(0)	0	0(0)	0(0)	0(0)
chr1	2029763	2029982	intron	8,8,9,8,7,7,8,8,3,3,2,4,4,7	+	220	GABRD	ENST00000640067,ENST00000638411,ENST00000639045,ENST00000378585,ENST00000638604,ENST00000639777,ENST00000640423,ENST00000640949,ENST00000640892,ENST00000640317,ENST00000640688,ENST00000639070,ENST00000638804,ENST00000640030	Yes	Yes	Yes	Yes	0	0(0)	0(0)	0(0)	0	0(0)	0(0)	0(0)	0	0(0)	0(0)	0(0)
chr1	2030099	2030154	intron	.	+	56	GABRD	CHESS	No	No	No	Yes	0	0(0)	0(0)	0(0)	0	0(0)	0(0)	0(0)	0	0(0)	0(0)	0(0)
chr1	2036227	2036434	intron	1	-	208	XR_946823.2	.	Yes	No	No	Yes	0	0(0)	0(0)	0(0)	0	0(0)	0(0)	0(0)	0	0(0)	0(0)	0(0)
chr1	2036761	2037047	intron	2,1	-	287	XR_946823.2	.	Yes	No	No	Yes	0	0(0)	0(0)	0(0)	0	0(0)	0(0)	0(0)	0	0(0)	0(0)	0(0)
chr1	2037144	2037471	intron	3,2	-	328	XR_946823.2	.	Yes	No	No	Yes	0	0(0)	0(0)	0(0)	0	0(0)	0(0)	0(0)	0	0(0)	0(0)	0(0)
chr1	2037572	2047193	intron	4,3	-	9622	XR_946823.2	.	Yes	No	No	Yes	0	0(0)	0(0)	0(0)	0	0(0)	0(0)	0(0)	0	0(0)	0(0)	0(0)
chr1	2049469	2049597	intron	2,1	-	129	AL391845.1	ENST00000449154,ENST00000445600	Yes	Yes	Yes	Yes	0	0(0)	0(0)	0(0)	0	0(0)	0(0)	0(0)	0	0(0)	0(0)	0(0)
chr1	2049667	2049867	intron	1	-	201	AL391845.1	ENST00000449154	Yes	Yes	Yes	Yes	0	0(0)	0(0)	0(0)	0	0(0)	0(0)	0(0)	0	0(0)	0(0)	0(0)
chr1	2050702	2050630	intron	.	+	28	PRKCZ	CHESS	No	No	No	Yes	0	0(0)	0(0)	0(0)	0	0(0)	0(0)	0(0)	0	0(0)	0(0)	0(0)
chr1	2050702	2055440	intron	1,1,1	+	4739	PRKCZ	ENST00000468310,ENST00000378567,ENST00000484419	Yes	Yes	Yes	Yes	0	0(0)	0(0)	0(0)	0.403759	0.319925(35)	0.514891(55)	0.376461(42)	0.372348	0.407466(46)	0.407627(41)	0.30195(31)
chr1	2051013	2055440	intron	1	+	4428	PRKCZ	ENST00000503297	No	Yes	Yes	No	0	0(0)	0(0)	0(0)	0	0(0)	0(0)	0(0)	0	0(0)	0(0)	0(0)
chr1	2055563	2056483	intron	2,2,1	+	921	PRKCZ	ENST00000378567,ENST00000503297,ENST00000479566	Yes	Yes	Yes	Yes	1.3399	0.775945(8)	1.94861(32)	1.29515(16)	0.52744	0.420473(46)	0.552338(59)	0.609509(68)	0.549759	0.664347(75)	0.536875(54)	0.448056(46)
chr1	2055563	2059540	intron	2	+	3978	PRKCZ	ENST00000468310	No	Yes	Yes	No	0	0(0)	0(0)	0(0)	0	0(0)	0(0)	0(0)	0	0(0)	0(0)	0(0)
chr1	2055877	2056483	intron	1	+	607	PRKCZ	ENST00000466651	No	Yes	Yes	Yes	0	0(0)	0(0)	0(0)	0	0(0)	0(0)	0(0)	0	0(0)	0(0)	0(0)
chr1	2056574	2059540	intron	3,2,2,3	+	2967	PRKCZ	ENST00000503297,ENST00000479566,ENST00000466651,ENST00000378567	Yes	Yes	Yes	Yes	1.4409	0.775945(8)	1.76593(29)	1.78083(22)	0.533269	0.521021(57)	0.496168(53)	0.582619(65)	0.643252	0.708636(80)	0.656181(66)	0.56494(58)
chr1	2059592	2071298	intron	3	+	11707	PRKCZ	ENST00000479566	No	Yes	Yes	Yes	0	0(0)	0(0)	0(0)	0	0(0)	0(0)	0(0)	0	0(0)	0(0)	0(0)
chr1	2059592	2135261	intron	3,4,3	+	75670	PRKCZ	ENST00000468310,ENST00000378567,ENST00000466651	Yes	Yes	Yes	Yes	1.42012	1.26091(13)	1.46146(24)	1.53799(19)	0.65267	0.575865(63)	0.674039(72)	0.708106(79)	0.79488	0.86808(98)	0.815255(82)	0.701304(72)
chr1	2073930	2098346	intron	1	+	24417	PRKCZ	ENST00000495347	No	Yes	Yes	No	0	0(0)	0(0)	0(0)	0	0(0)	0(0)	0(0)	0	0(0)	0(0)	0(0)
chr1	2073930	2135261	intron	1	+	61332	PRKCZ	ENST00000400921	Yes	Yes	Yes	Yes	0	0(0)	0(0)	0(0)	0	0(0)	0(0)	0(0)	0	0(0)	0(0)	0(0)
chr1	2074276	2074253	intron	.	+	77	PRKCZ	CHESS	No	No	No	Yes	0	0(0)	0(0)	0(0)	0	0(0)	0(0)	0(0)	0	0(0)	0(0)	0(0)
chr1	2074276	2135261	intron	1	+	60986	PRKCZ	ENST00000461106	Yes	Yes	Yes	Yes	0	0(0)	0(0)	0(0)	0	0(0)	0(0)	0(0)	0	0(0)	0(0)	0(0)
chr1	2074768	2074679	intron	.	+	11	PRKCZ	CHESS	No	No	No	Yes	0	0(0)	0(0)	0(0)	0	0(0)	0(0)	0(0)	0	0(0)	0(0)	0(0)
chr1	2074768	2135261	intron	1	+	60494	PRKCZ	ENST00000461465	Yes	Yes	Yes	Yes	0	0(0)	0(0)	0(0)	0	0(0)	0(0)	0(0)	0	0(0)	0(0)	0(0)
chr1	2075134	2135261	intron	1	+	60128	PRKCZ	ENST00000470596	No	Yes	Yes	No	0	0(0)	0(0)	0(0)	0	0(0)	0(0)	0(0)	0	0(0)	0(0)	0(0)
chr1	2075380	2135261	intron	1	+	59882	PRKCZ	ENST00000496325	No	Yes	Yes	No	0	0(0)	0(0)	0(0)	0	0(0)	0(0)	0(0)	0	0(0)	0(0)	0(0)
chr1	2082461	2135261	intron	1	+	52801	PRKCZ	ENST00000481140	No	Yes	Yes	No	0	0(0)	0(0)	0(0)	0	0(0)	0(0)	0(0)	0	0(0)	0(0)	0(0)
chr1	2098556	2135261	intron	2	+	36706	PRKCZ	ENST00000495347	Yes	Yes	Yes	Yes	0	0(0)	0(0)	0(0)	0	0(0)	0(0)	0(0)	0	0(0)	0(0)	0(0)
chr1	2104896	2135261	intron	1,1	+	30366	PRKCZ	ENST00000482686,ENST00000486681	Yes	Yes	Yes	Yes	0	0(0)	0(0)	0(0)	0	0(0)	0(0)	0(0)	0	0(0)	0(0)	0(0)
chr1	2111818	2135261	intron	1	+	23444	PRKCZ	ENST00000470986	No	Yes	Yes	Yes	0	0(0)	0(0)	0(0)	0	0(0)	0(0)	0(0)	0	0(0)	0(0)	0(0)
chr1	2116311	2135261	intron	1	+	18951	PRKCZ	ENST00000470511	No	Yes	Yes	Yes	0	0(0)	0(0)	0(0)	0	0(0)	0(0)	0(0)	0	0(0)	0(0)	0(0)
chr1	2134001	2135261	intron	1	+	1261	PRKCZ	ENST00000471018	Yes	Yes	Yes	Yes	0	0(0)	0(0)	0(0)	0	0(0)	0(0)	0(0)	0	0(0)	0(0)	0(0)
chr1	2135087	2135261	intron	1,1	+	175	PRKCZ	ENST00000497183,ENST00000466352	Yes	Yes	Yes	Yes	0	0(0)	0(0)	0(0)	0	0(0)	0(0)	0(0)	0	0(0)	0(0)	0(0)
chr1	2135348	2144209	intron	3,2,2,2,2,2,2,2,4,2,5,2,2,2,1,2,2	+	8862	PRKCZ	ENST00000495347,ENST00000470511,ENST00000461106,ENST00000471018,ENST00000461465,ENST00000466352,ENST00000496325,ENST00000470596,ENST00000468310,ENST00000486681,ENST00000378567,ENST00000482686,ENST00000470986,ENST00000400921,ENST00000419838,ENST00000481140,ENST00000497183	Yes	Yes	Yes	Yes	0.768035	0.581959(6)	0.669835(11)	1.05231(13)	0.771585	0.658132(72)	0.805102(86)	0.85152(95)	0.802482	0.832648(94)	0.805313(81)	0.769487(79)
chr1	2144342	2144338	intron	.	+	96	PRKCZ	CHESS	No	No	No	Yes	0	0(0)	0(0)	0(0)	0	0(0)	0(0)	0(0)	0	0(0)	0(0)	0(0)
chr1	2144342	2144417	intron	.	+	76	PRKCZ	CHESS	No	No	No	Yes	0	0(0)	0(0)	0(0)	0	0(0)	0(0)	0(0)	0	0(0)	0(0)	0(0)
chr1	2144342	2145337	intron	3	+	996	PRKCZ	ENST00000486681	No	Yes	Yes	No	0	0(0)	0(0)	0(0)	0	0(0)	0(0)	0(0)	0	0(0)	0(0)	0(0)
chr1	2144342	2145388	intron	3	+	1047	PRKCZ	ENST00000497183	No	Yes	Yes	Yes	0	0(0)	0(0)	0(0)	0	0(0)	0(0)	0(0)	0	0(0)	0(0)	0(0)
chr1	2144342	2146026	intron	4,3,3,3,3,3,3,3,3,5,3,3,6,3	+	1685	PRKCZ	ENST00000495347,ENST00000461465,ENST00000400921,ENST00000482686,ENST00000470986,ENST00000470596,ENST00000481140,ENST00000496325,ENST00000461106,ENST00000468310,ENST00000470511,ENST00000466352,ENST00000378567,ENST00000471018	Yes	Yes	Yes	Yes	1.02875	0.775945(8)	1.09609(18)	1.2142(15)	0.699258	0.685554(75)	0.748932(80)	0.663289(74)	0.706031	0.859222(97)	0.596528(60)	0.662343(68)
chr1	2144342	2148871	intron	2	+	4530	PRKCZ	ENST00000419838	No	Yes	Yes	No	0	0(0)	0(0)	0(0)	0	0(0)	0(0)	0(0)	0	0(0)	0(0)	0(0)
chr1	2144585	2145388	intron	.	+	804	PRKCZ	CHESS	No	No	No	Yes	0	0(0)	0(0)	0(0)	0	0(0)	0(0)	0(0)	0	0(0)	0(0)	0(0)
chr1	2144585	2146026	intron	1	+	1442	PRKCZ	ENST00000479263	No	Yes	Yes	Yes	0	0(0)	0(0)	0(0)	0	0(0)	0(0)	0(0)	0	0(0)	0(0)	0(0)
chr1	2145512	2146026	intron	1,4,4,1	+	515	PRKCZ	ENST00000478770,ENST00000486681,ENST00000497183,ENST00000503672	Yes	Yes	Yes	Yes	0	0(0)	0(0)	0(0)	0	0(0)	0(0)	0(0)	0	0(0)	0(0)	0(0)
chr1	2146109	2146035	intron	.	+	26	PRKCZ	CHESS	No	No	No	Yes	0	0(0)	0(0)	0(0)	0	0(0)	0(0)	0(0)	0	0(0)	0(0)	0(0)
chr1	2146109	2148871	intron	2,4,4,4,4,4,2,2,5,4,4,4,4,7,4,5	+	2763	PRKCZ	ENST00000479263,ENST00000471018,ENST00000461465,ENST00000461106,ENST00000470596,ENST00000496325,ENST00000478770,ENST00000503672,ENST00000497183,ENST00000481140,ENST00000470511,ENST00000400921,ENST00000482686,ENST00000378567,ENST00000470986,ENST00000486681	Yes	Yes	Yes	Yes	0.488849	0.290979(3)	0.608941(10)	0.566628(7)	0.384535	0.365629(40)	0.402551(43)	0.385425(43)	0.558281	0.69092(78)	0.487164(49)	0.496757(51)
chr1	2146306	2148871	intron	4,4,4	+	2566	XM_017001804.1	.	Yes	No	No	Yes	0	0(0)	0(0)	0(0)	0	0(0)	0(0)	0(0)	0	0(0)	0(0)	0(0)
chr1	2148925	2150789	intron	5,6,5,5,6,5,5,5,5,5,5,3,3,8,3,3	+	1865	PRKCZ	ENST00000496325,ENST00000497183,ENST00000481140,ENST00000482686,ENST00000486681,ENST00000470986,ENST00000400921,ENST00000470596,ENST00000461465,ENST00000470511,ENST00000461106,ENST00000478770,ENST00000419838,ENST00000378567,ENST00000503672,ENST00000479263	Yes	Yes	Yes	Yes	0.55728	0.678952(7)	0.426259(7)	0.566628(7)	0.525545	0.548443(60)	0.571061(61)	0.457132(51)	0.845296	0.832648(94)	0.894792(90)	0.808448(83)
chr1	2150979	2152627	intron	.	+	1649	PRKCZ	CHESS	No	No	No	Yes	0	0(0)	0(0)	0(0)	0	0(0)	0(0)	0(0)	0	0(0)	0(0)	0(0)
chr1	2150979	2155994	intron	4,6,4,6,4,7,9	+	5016	PRKCZ	ENST00000503672,ENST00000461106,ENST00000479263,ENST00000400921,ENST00000478770,ENST00000486681,ENST00000378567	Yes	Yes	Yes	Yes	1.99369	2.23084(23)	2.13129(35)	1.61894(20)	1.07642	1.13345(124)	1.22638(131)	0.869447(97)	1.14295	1.09839(124)	1.08369(109)	1.24676(128)
chr1	2156093	2157192	intron	10	+	1100	XM_017001803.1	.	Yes	No	No	Yes	0	0(0)	0(0)	0(0)	0	0(0)	0(0)	0(0)	0	0(0)	0(0)	0(0)
chr1	2156093	2168290	intron	10	+	12198	XM_011541775.2	.	Yes	No	No	Yes	0	0(0)	0(0)	0(0)	0	0(0)	0(0)	0(0)	0	0(0)	0(0)	0(0)
chr1	2156093	2169493	intron	5,7,10,10,10,7,7,7,7,7	+	13401	XM_017001797.1	.	Yes	No	No	Yes	0	0(0)	0(0)	0(0)	0	0(0)	0(0)	0(0)	0	0(0)	0(0)	0(0)
chr1	2156093	2169517	intron	5,7,7,5,10	+	13425	PRKCZ	ENST00000479263,ENST00000461106,ENST00000400921,ENST00000478770,ENST00000378567	Yes	Yes	Yes	Yes	1.08563	0.581959(6)	1.21788(20)	1.45704(18)	0.705869	0.722117(79)	0.777017(83)	0.618472(69)	0.699624	0.673205(76)	0.656181(66)	0.769487(79)
chr1	2169118	2169517	intron	1	+	400	PRKCZ	ENST00000472017	No	Yes	Yes	No	0	0(0)	0(0)	0(0)	0	0(0)	0(0)	0(0)	0	0(0)	0(0)	0(0)
chr1	2169605	2171552	intron	2	+	1948	PRKCZ	ENST00000472017	No	Yes	Yes	No	0	0(0)	0(0)	0(0)	0	0(0)	0(0)	0(0)	0	0(0)	0(0)	0(0)
chr1	2169605	2172054	intron	6,1,8,11,6,8	+	2450	PRKCZ	ENST00000479263,ENST00000505322,ENST00000461106,ENST00000378567,ENST00000478770,ENST00000400921	Yes	Yes	Yes	Yes	1.44443	1.4549(15)	1.58325(26)	1.29515(16)	0.855783	0.89579(98)	0.945527(101)	0.726033(81)	0.67904	0.628915(71)	0.755602(76)	0.652603(67)
chr1	2171646	2172054	intron	3	+	409	PRKCZ	ENST00000472017	No	Yes	Yes	No	0	0(0)	0(0)	0(0)	0	0(0)	0(0)	0(0)	0	0(0)	0(0)	0(0)
chr1	2172191	2172300	intron	9,4,7,2,7,12,9	+	110	PRKCZ	ENST00000400921,ENST00000472017,ENST00000479263,ENST00000505322,ENST00000478770,ENST00000378567,ENST00000461106	Yes	Yes	Yes	Yes	1.65762	1.64888(17)	1.70503(28)	1.61894(20)	0.604985	0.676413(74)	0.636592(68)	0.501949(56)	0.808889	1.01866(115)	0.74566(75)	0.662343(68)
chr1	2172389	2173896	intron	3,8,8,5,10,13,10	+	1508	PRKCZ	ENST00000505322,ENST00000479263,ENST00000478770,ENST00000472017,ENST00000400921,ENST00000378567,ENST00000461106	Yes	Yes	Yes	Yes	1.84249	1.93986(20)	1.88772(31)	1.69988(21)	0.672886	0.786102(86)	0.739571(79)	0.492985(55)	0.862376	0.974375(110)	0.755602(76)	0.85715(88)
chr1	2174017	2174753	intron	9,9,11,11,14,4	+	737	PRKCZ	ENST00000479263,ENST00000478770,ENST00000461106,ENST00000400921,ENST00000378567,ENST00000505322	Yes	Yes	Yes	Yes	2.27798	2.61882(27)	1.94861(32)	2.26651(28)	1.03752	1.04204(114)	1.26382(135)	0.806703(90)	1.19327	1.19582(135)	1.3223(133)	1.0617(109)
chr1	2174834	2175223	intron	10,15,12,12,10,5	+	390	PRKCZ	ENST00000479263,ENST00000378567,ENST00000400921,ENST00000461106,ENST00000478770,ENST00000505322	Yes	Yes	Yes	Yes	2.18974	1.74588(18)	2.31398(38)	2.50935(31)	1.0057	1.15173(126)	1.07659(115)	0.788776(88)	1.15289	1.04524(118)	1.33225(134)	1.08118(111)
chr1	2175314	2180313	intron	13,13,13,11,11,16,16,13,13,13,13,13	+	5000	XM_011541774.1	.	Yes	No	No	Yes	0	0(0)	0(0)	0(0)	0	0(0)	0(0)	0(0)	0	0(0)	0(0)	0(0)
chr1	2175314	2181831	intron	11	+	6518	PRKCZ	ENST00000478770	Yes	Yes	Yes	Yes	0	0(0)	0(0)	0(0)	0	0(0)	0(0)	0(0)	0	0(0)	0(0)	0(0)
chr1	2175314	2184582	intron	16,11,6,13,13	+	9269	PRKCZ	ENST00000378567,ENST00000479263,ENST00000505322,ENST00000400921,ENST00000461106	Yes	Yes	Yes	Yes	0.801946	0.581959(6)	0.852517(14)	0.971363(12)	0.831144	0.904931(99)	0.889357(95)	0.699143(78)	0.852781	0.814932(92)	0.954445(96)	0.788967(81)
chr1	2181915	2184582	intron	12	+	2668	PRKCZ	ENST00000478770	Yes	Yes	Yes	Yes	0.211852	0.290979(3)	0.182682(3)	0.161894(2)	0	0(0)	0(0)	0(0)	0	0(0)	0(0)	0(0)
chr1	2182721	2183570	intron	.	-	850	LOC100506504	CHESS	No	No	No	Yes	0	0(0)	0(0)	0(0)	0	0(0)	0(0)	0(0)	0	0(0)	0(0)	0(0)
chr1	2182742	2183570	intron	1	-	829	PRKCZ-AS1	ENST00000333854	Yes	Yes	Yes	No	0	0(0)	0(0)	0(0)	0	0(0)	0(0)	0(0)	0	0(0)	0(0)	0(0)
chr1	2182824	2183570	intron	2	-	747	PRKCZ-AS1	ENST00000444529	No	Yes	Yes	No	0	0(0)	0(0)	0(0)	0	0(0)	0(0)	0(0)	0	0(0)	0(0)	0(0)
chr1	2183705	2183990	intron	1	-	286	PRKCZ-AS1	ENST00000444529	No	Yes	Yes	No	0	0(0)	0(0)	0(0)	0	0(0)	0(0)	0(0)	0	0(0)	0(0)	0(0)
chr1	2184699	2184921	intron	14,12,7,17,13,14	+	223	PRKCZ	ENST00000461106,ENST00000479263,ENST00000505322,ENST00000378567,ENST00000478770,ENST00000400921	Yes	Yes	Yes	Yes	1.18104	0.969932(10)	1.0352(17)	1.53799(19)	0.997536	0.813524(89)	1.07659(115)	1.10249(123)	1.00029	0.974375(110)	0.984271(99)	1.04222(107)
chr1	2184699	2185086	intron	.	+	388	PRKCZ	CHESS	No	No	No	Yes	0	0(0)	0(0)	0(0)	0	0(0)	0(0)	0(0)	0	0(0)	0(0)	0(0)
chr1	2185010	2184921	intron	.	+	11	PRKCZ	CHESS	No	No	No	Yes	0	0(0)	0(0)	0(0)	0	0(0)	0(0)	0(0)	0	0(0)	0(0)	0(0)
chr1	2185365	2186003	intron	.	-	639	FAAP20	CHESS	No	No	No	Yes	0	0(0)	0(0)	0(0)	0	0(0)	0(0)	0(0)	0	0(0)	0(0)	0(0)
chr1	2185365	2193638	intron	.	-	8274	FAAP20	CHESS	No	No	No	Yes	0	0(0)	0(0)	0(0)	0	0(0)	0(0)	0(0)	0	0(0)	0(0)	0(0)
chr1	2185514	2185470	intron	.	-	56	FAAP20	CHESS	No	No	No	Yes	0	0(0)	0(0)	0(0)	0	0(0)	0(0)	0(0)	0	0(0)	0(0)	0(0)
chr1	2185514	2186003	intron	6,7	-	490	FAAP20	ENST00000414253,ENST00000428120	Yes	Yes	Yes	Yes	0	0(0)	0(0)	0(0)	0	0(0)	0(0)	0(0)	0	0(0)	0(0)	0(0)
chr1	2185514	2186837	intron	.	-	1324	FAAP20	CHESS	No	No	No	Yes	0	0(0)	0(0)	0(0)	0	0(0)	0(0)	0(0)	0	0(0)	0(0)	0(0)
chr1	2185514	2193638	intron	2,7,3	-	8125	FAAP20	ENST00000400919,ENST00000469733,ENST00000400918	Yes	Yes	Yes	Yes	0	0(0)	0(0)	0(0)	0	0(0)	0(0)	0(0)	0	0(0)	0(0)	0(0)
chr1	2186250	2186837	intron	5,6	-	588	FAAP20	ENST00000414253,ENST00000428120	Yes	Yes	Yes	Yes	0	0(0)	0(0)	0(0)	0	0(0)	0(0)	0(0)	0	0(0)	0(0)	0(0)
chr1	2187145	2189712	intron	.	-	2568	FAAP20	CHESS	No	No	No	Yes	0	0(0)	0(0)	0(0)	0	0(0)	0(0)	0(0)	0	0(0)	0(0)	0(0)
chr1	2187207	2189712	intron	4,5	-	2506	FAAP20	ENST00000414253,ENST00000428120	Yes	Yes	Yes	Yes	0	0(0)	0(0)	0(0)	0	0(0)	0(0)	0(0)	0	0(0)	0(0)	0(0)
chr1	2187207	2193638	intron	.	-	6432	FAAP20	CHESS	No	No	No	Yes	0	0(0)	0(0)	0(0)	0	0(0)	0(0)	0(0)	0	0(0)	0(0)	0(0)
chr1	2189782	2189708	intron	.	-	26	FAAP20	CHESS	No	No	No	Yes	0	0(0)	0(0)	0(0)	0	0(0)	0(0)	0(0)	0	0(0)	0(0)	0(0)
chr1	2189782	2189776	intron	.	-	94	FAAP20	CHESS	No	No	No	Yes	0	0(0)	0(0)	0(0)	0	0(0)	0(0)	0(0)	0	0(0)	0(0)	0(0)
chr1	2189782	2192646	intron	3	-	2865	FAAP20	ENST00000440825	Yes	Yes	Yes	Yes	0	0(0)	0(0)	0(0)	0	0(0)	0(0)	0(0)	0	0(0)	0(0)	0(0)
chr1	2189782	2192844	intron	4	-	3063	FAAP20	ENST00000428120	Yes	Yes	Yes	Yes	0	0(0)	0(0)	0(0)	0.294147	0.228518(25)	0.411913(44)	0.242011(27)	0.272694	0.239165(27)	0.208785(21)	0.370133(38)
chr1	2189782	2193638	intron	3,3,2,7,3,2	-	3857	FAAP20	ENST00000414253,ENST00000378546,ENST00000476803,ENST00000487186,ENST00000401813,ENST00000378543	Yes	Yes	Yes	Yes	0.333395	0.290979(3)	0.304471(5)	0.404734(5)	1.34077	1.26142(138)	1.47914(158)	1.28176(143)	1.43893	1.53243(173)	1.37201(138)	1.41235(145)
chr1	2192077	2192844	intron	.	-	768	FAAP20	CHESS	No	No	No	Yes	0	0(0)	0(0)	0(0)	0	0(0)	0(0)	0(0)	0	0(0)	0(0)	0(0)
chr1	2192976	2193638	intron	3,2,3	-	663	FAAP20	ENST00000420515,ENST00000440825,ENST00000428120	Yes	Yes	Yes	Yes	0	0(0)	0(0)	0(0)	0.237549	0.182814(20)	0.234041(25)	0.295791(33)	0.271308	0.30117(34)	0.308206(31)	0.204547(21)
chr1	2193911	2193997	intron	1,1,2,2,6,2,2,2,2	-	87	FAAP20	ENST00000476803,ENST00000497675,ENST00000414253,ENST00000400918,ENST00000487186,ENST00000378546,ENST00000428120,ENST00000420515,ENST00000401813	Yes	Yes	Yes	Yes	0.179521	0.193986(2)	0.182682(3)	0.161894(2)	1.92487	1.90127(208)	2.13446(228)	1.73889(194)	1.85066	1.8336(207)	1.79953(181)	1.91885(197)
chr1	2193911	2194027	intron	3,2	-	117	XM_006710421.3	.	Yes	No	No	Yes	0	0(0)	0(0)	0(0)	0.0670009	0.0731258(8)	0.0561699(6)	0.0717069(8)	0	0(0)	0(0)	0(0)
chr1	2193911	2194687	intron	1,1,1	-	777	FAAP20	ENST00000440825,ENST00000378543,ENST00000400919	Yes	Yes	Yes	Yes	0	0(0)	0(0)	0(0)	0.159379	0.12797(14)	0.22468(24)	0.125487(14)	0.0957903	0.0708636(8)	0.109363(11)	0.107144(11)
chr1	2193911	2198006	intron	6	-	4096	FAAP20	ENST00000469733	Yes	Yes	Yes	Yes	0	0(0)	0(0)	0(0)	0	0(0)	0(0)	0(0)	0	0(0)	0(0)	0(0)
chr1	2194134	2194687	intron	1,1,1,1,1	-	554	FAAP20	ENST00000378546,ENST00000414253,ENST00000420515,ENST00000428120,ENST00000400918	Yes	Yes	Yes	Yes	0	0(0)	0(0)	0(0)	1.08406	1.13345(124)	1.13276(121)	0.98597(110)	0.971248	0.832648(94)	0.795371(80)	1.28572(132)
chr1	2194134	2194833	intron	.	-	700	FAAP20	CHESS	No	No	No	Yes	0	0(0)	0(0)	0(0)	0	0(0)	0(0)	0(0)	0	0(0)	0(0)	0(0)
chr1	2194134	2195037	intron	.	-	904	FAAP20	CHESS	No	No	No	Yes	0	0(0)	0(0)	0(0)	0	0(0)	0(0)	0(0)	0	0(0)	0(0)	0(0)
chr1	2194134	2198006	intron	5,1	-	3873	FAAP20	ENST00000487186,ENST00000401813	Yes	Yes	Yes	Yes	0	0(0)	0(0)	0(0)	0	0(0)	0(0)	0(0)	0	0(0)	0(0)	0(0)
chr1	2194750	2194687	intron	.	-	37	FAAP20	CHESS	No	No	No	Yes	0	0(0)	0(0)	0(0)	0	0(0)	0(0)	0(0)	0	0(0)	0(0)	0(0)
chr1	2198124	2201049	intron	5,5,5	-	2926	XM_011540914.2	.	Yes	No	No	Yes	0	0(0)	0(0)	0(0)	0	0(0)	0(0)	0(0)	0	0(0)	0(0)	0(0)
chr1	2198143	2198753	intron	4	-	611	FAAP20	ENST00000487186	Yes	Yes	Yes	Yes	0	0(0)	0(0)	0(0)	0	0(0)	0(0)	0(0)	0	0(0)	0(0)	0(0)
chr1	2198143	2201049	intron	5,2	-	2907	FAAP20	ENST00000469733,ENST00000514625	Yes	Yes	Yes	Yes	0	0(0)	0(0)	0(0)	0	0(0)	0(0)	0(0)	0	0(0)	0(0)	0(0)
chr1	2201099	2201049	intron	.	-	50	FAAP20	CHESS	No	No	No	Yes	0	0(0)	0(0)	0(0)	0	0(0)	0(0)	0(0)	0	0(0)	0(0)	0(0)
chr1	2201226	2203435	intron	1,4	-	2210	FAAP20	ENST00000514625,ENST00000469733	Yes	Yes	Yes	Yes	0	0(0)	0(0)	0(0)	0	0(0)	0(0)	0(0)	0	0(0)	0(0)	0(0)
chr1	2201226	2203563	intron	3	-	2338	FAAP20	ENST00000487186	Yes	Yes	Yes	Yes	0	0(0)	0(0)	0(0)	0	0(0)	0(0)	0(0)	0	0(0)	0(0)	0(0)
chr1	2203631	2206135	intron	7	-	2505	XM_017000553.1	.	Yes	No	No	Yes	0	0(0)	0(0)	0(0)	0	0(0)	0(0)	0(0)	0	0(0)	0(0)	0(0)
chr1	2203631	2206139	intron	7	-	2509	XM_011540914.2	.	Yes	No	No	Yes	0	0(0)	0(0)	0(0)	0	0(0)	0(0)	0(0)	0	0(0)	0(0)	0(0)
chr1	2203631	2206304	intron	3	-	2674	FAAP20	ENST00000469733	Yes	Yes	Yes	Yes	0	0(0)	0(0)	0(0)	0	0(0)	0(0)	0(0)	0	0(0)	0(0)	0(0)
chr1	2203631	2212371	intron	2	-	8741	FAAP20	ENST00000487186	Yes	Yes	Yes	Yes	0	0(0)	0(0)	0(0)	0	0(0)	0(0)	0(0)	0	0(0)	0(0)	0(0)
chr1	2206175	2206304	intron	8	-	130	XM_011540914.2	.	Yes	No	No	Yes	0	0(0)	0(0)	0(0)	0	0(0)	0(0)	0(0)	0	0(0)	0(0)	0(0)
chr1	2206225	2206135	intron	.	-	10	FAAP20	CHESS	No	No	No	Yes	0	0(0)	0(0)	0(0)	0	0(0)	0(0)	0(0)	0	0(0)	0(0)	0(0)
chr1	2206395	2206304	intron	.	-	9	FAAP20	CHESS	No	No	No	Yes	0	0(0)	0(0)	0(0)	0	0(0)	0(0)	0(0)	0	0(0)	0(0)	0(0)
chr1	2206425	2206514	intron	2	-	90	FAAP20	ENST00000469733	Yes	Yes	Yes	Yes	0	0(0)	0(0)	0(0)	0	0(0)	0(0)	0(0)	0	0(0)	0(0)	0(0)
chr1	2206668	2207555	intron	1	-	888	FAAP20	ENST00000469733	Yes	Yes	Yes	Yes	0	0(0)	0(0)	0(0)	0	0(0)	0(0)	0(0)	0	0(0)	0(0)	0(0)
chr1	2207102	2207385	intron	1	+	284	XR_946826.1	.	Yes	No	No	Yes	0	0(0)	0(0)	0(0)	0	0(0)	0(0)	0(0)	0	0(0)	0(0)	0(0)
chr1	2207681	2209332	intron	1	-	1652	XM_017003076.1	.	Yes	No	No	Yes	0	0(0)	0(0)	0(0)	0	0(0)	0(0)	0(0)	0	0(0)	0(0)	0(0)
chr1	2207901	2208427	intron	2	+	527	XR_946826.1	.	Yes	No	No	Yes	0	0(0)	0(0)	0(0)	0	0(0)	0(0)	0(0)	0	0(0)	0(0)	0(0)
chr1	2209464	2210148	intron	2	-	685	XM_017003076.1	.	Yes	No	No	Yes	0	0(0)	0(0)	0(0)	0	0(0)	0(0)	0(0)	0	0(0)	0(0)	0(0)
chr1	2210220	2212548	intron	3	-	2329	XM_017003076.1	.	Yes	No	No	Yes	0	0(0)	0(0)	0(0)	0	0(0)	0(0)	0(0)	0	0(0)	0(0)	0(0)
chr1	2212459	2212548	intron	1,1	-	90	FAAP20	ENST00000420964,ENST00000487186	Yes	Yes	Yes	Yes	0	0(0)	0(0)	0(0)	0	0(0)	0(0)	0(0)	0	0(0)	0(0)	0(0)
chr1	2212645	2220534	intron	1	+	7890	AL590822.1	ENST00000442483	No	Yes	Yes	No	0	0(0)	0(0)	0(0)	0	0(0)	0(0)	0(0)	0	0(0)	0(0)	0(0)
chr1	2229736	2302977	intron	1	+	73242	SKI	ENST00000378536	Yes	Yes	Yes	Yes	1.0189	0.969932(10)	0.791623(13)	1.29515(16)	2.63038	2.74222(300)	2.62126(280)	2.52767(282)	2.8395	3.09143(349)	2.96276(298)	2.46431(253)
chr1	2230651	2302977	intron	.	+	72327	SKI	CHESS	No	No	No	Yes	0	0(0)	0(0)	0(0)	0	0(0)	0(0)	0(0)	0	0(0)	0(0)	0(0)
chr1	2232365	2302977	intron	.	+	70613	SKI	CHESS	No	No	No	Yes	0	0(0)	0(0)	0(0)	0	0(0)	0(0)	0(0)	0	0(0)	0(0)	0(0)
chr1	2232670	2302977	intron	1	+	70308	SKI	ENST00000508416	No	Yes	Yes	No	0	0(0)	0(0)	0(0)	0	0(0)	0(0)	0(0)	0	0(0)	0(0)	0(0)
chr1	2240793	2302977	intron	1	+	62185	XM_005244776.4	.	Yes	No	No	Yes	0	0(0)	0(0)	0(0)	0	0(0)	0(0)	0(0)	0	0(0)	0(0)	0(0)
chr1	2248072	2302977	intron	1	+	54906	SKI	ENST00000478223	Yes	Yes	Yes	Yes	0	0(0)	0(0)	0(0)	0	0(0)	0(0)	0(0)	0	0(0)	0(0)	0(0)
chr1	2291286	2302977	intron	.	+	11692	SKI	CHESS	No	No	No	Yes	0	0(0)	0(0)	0(0)	0	0(0)	0(0)	0(0)	0	0(0)	0(0)	0(0)
chr1	2303104	2303284	intron	2,2	+	181	SKI	ENST00000378536,ENST00000478223	Yes	Yes	Yes	Yes	0.435975	0.193986(2)	0.304471(5)	0.809469(10)	3.20952	3.43691(376)	3.32339(355)	2.86828(320)	3.44227	3.76463(425)	3.22125(324)	3.34094(343)
chr1	2303401	2303839	intron	3	+	439	SKI	ENST00000378536	Yes	Yes	Yes	Yes	1.12441	1.16392(12)	1.15699(19)	1.05231(13)	2.09347	1.96525(215)	2.40594(257)	1.9092(213)	2.36758	2.53337(286)	2.45571(247)	2.11365(217)
chr1	2304103	2304292	intron	4	+	190	SKI	ENST00000378536	Yes	Yes	Yes	Yes	1.14957	1.74588(18)	0.974306(16)	0.728522(9)	1.89516	1.7733(194)	1.99403(213)	1.91816(214)	2.00115	1.88674(213)	1.74982(176)	2.3669(243)
chr1	2304109	2304292	intron	1	+	184	SKI	ENST00000507179	Yes	Yes	Yes	Yes	0.681255	0.969932(10)	0.426259(7)	0.647575(8)	1.04947	1.13345(124)	1.01106(108)	1.0039(112)	1.2081	1.31984(149)	1.24277(125)	1.0617(109)
chr1	2304586	2306019	intron	5	+	1434	SKI	ENST00000378536	Yes	Yes	Yes	Yes	8.2035	6.69253(69)	9.49948(156)	8.41848(104)	3.24327	3.2541(356)	3.25786(348)	3.21785(359)	3.32508	3.55204(401)	3.092(311)	3.3312(342)
chr1	2306218	2306612	intron	.	+	395	SKI	CHESS	No	No	No	Yes	0	0(0)	0(0)	0(0)	0	0(0)	0(0)	0(0)	0	0(0)	0(0)	0(0)
chr1	2306251	2306576	intron	6	+	326	SKI	ENST00000378536	Yes	Yes	Yes	Yes	2.74215	1.84287(19)	2.98381(49)	3.39977(42)	1.84483	1.86471(204)	1.98467(212)	1.68511(188)	2.01316	2.07276(234)	2.03814(205)	1.92859(198)
chr1	2306251	2306591	intron	.	+	341	SKI	CHESS	No	No	No	Yes	0	0(0)	0(0)	0(0)	0	0(0)	0(0)	0(0)	0	0(0)	0(0)	0(0)
chr1	2306627	2306726	intron	.	+	100	SKI	CHESS	No	No	No	Yes	0	0(0)	0(0)	0(0)	0	0(0)	0(0)	0(0)	0	0(0)	0(0)	0(0)
chr1	2307116	2307142	intron	.	+	27	SKI	CHESS	No	No	No	Yes	0	0(0)	0(0)	0(0)	0	0(0)	0(0)	0(0)	0	0(0)	0(0)	0(0)
chr1	2321580	2322024	intron	1	-	445	XR_946762.1	.	Yes	No	No	Yes	0	0(0)	0(0)	0(0)	0	0(0)	0(0)	0(0)	0	0(0)	0(0)	0(0)
chr1	2321580	2323984	intron	.	-	2405	MORN1	CHESS	No	No	No	Yes	0	0(0)	0(0)	0(0)	0	0(0)	0(0)	0(0)	0	0(0)	0(0)	0(0)
chr1	2321580	2324096	intron	13	-	2517	MORN1	ENST00000378531	Yes	Yes	Yes	Yes	0	0(0)	0(0)	0(0)	0	0(0)	0(0)	0(0)	0	0(0)	0(0)	0(0)
chr1	2322192	2322165	intron	.	-	73	MORN1	CHESS	No	No	No	Yes	0	0(0)	0(0)	0(0)	0	0(0)	0(0)	0(0)	0	0(0)	0(0)	0(0)
chr1	2322192	2323984	intron	.	-	1793	MORN1	CHESS	No	No	No	Yes	0	0(0)	0(0)	0(0)	0	0(0)	0(0)	0(0)	0	0(0)	0(0)	0(0)
chr1	2322192	2324096	intron	1	-	1905	XM_011542174.2	.	Yes	No	No	Yes	0	0(0)	0(0)	0(0)	0	0(0)	0(0)	0(0)	0	0(0)	0(0)	0(0)
chr1	2324144	2336468	intron	12	-	12325	MORN1	ENST00000378531	Yes	Yes	Yes	Yes	0	0(0)	0(0)	0(0)	0	0(0)	0(0)	0(0)	0	0(0)	0(0)	0(0)
chr1	2332754	2336468	intron	11	-	3715	MORN1	ENST00000606372	Yes	Yes	Yes	Yes	0	0(0)	0(0)	0(0)	0	0(0)	0(0)	0(0)	0	0(0)	0(0)	0(0)
chr1	2334938	2336468	intron	1	-	1531	XM_011542173.2	.	Yes	No	No	Yes	0	0(0)	0(0)	0(0)	0	0(0)	0(0)	0(0)	0	0(0)	0(0)	0(0)
chr1	2336546	2336716	intron	3	-	171	XM_011542169.1	.	Yes	No	No	Yes	0	0(0)	0(0)	0(0)	0	0(0)	0(0)	0(0)	0	0(0)	0(0)	0(0)
chr1	2336549	2336716	intron	11,10	-	168	MORN1	ENST00000378531,ENST00000606372	Yes	Yes	Yes	Yes	0	0(0)	0(0)	0(0)	0	0(0)	0(0)	0(0)	0	0(0)	0(0)	0(0)
chr1	2336851	2357431	intron	10,9	-	20581	MORN1	ENST00000378531,ENST00000606372	Yes	Yes	Yes	Yes	0	0(0)	0(0)	0(0)	0	0(0)	0(0)	0(0)	0	0(0)	0(0)	0(0)
chr1	2336851	2372480	intron	4	-	35630	XM_011542176.1	.	Yes	No	No	Yes	0	0(0)	0(0)	0(0)	0	0(0)	0(0)	0(0)	0	0(0)	0(0)	0(0)
chr1	2348563	2348500	intron	.	-	37	MORN1	CHESS	No	No	No	Yes	0	0(0)	0(0)	0(0)	0	0(0)	0(0)	0(0)	0	0(0)	0(0)	0(0)
chr1	2348563	2357431	intron	1	-	8869	XM_017002365.1	.	Yes	No	No	Yes	0	0(0)	0(0)	0(0)	0	0(0)	0(0)	0(0)	0	0(0)	0(0)	0(0)
chr1	2348713	2348736	intron	.	-	24	MORN1	CHESS	No	No	No	Yes	0	0(0)	0(0)	0(0)	0	0(0)	0(0)	0(0)	0	0(0)	0(0)	0(0)
chr1	2355465	2355447	intron	.	-	82	MORN1	CHESS	No	No	No	Yes	0	0(0)	0(0)	0(0)	0	0(0)	0(0)	0(0)	0	0(0)	0(0)	0(0)
chr1	2355465	2357431	intron	10	-	1967	MORN1	ENST00000378529	Yes	Yes	Yes	Yes	0	0(0)	0(0)	0(0)	0	0(0)	0(0)	0(0)	0.0793546	0.0708636(8)	0.0795371(8)	0.087663(9)
chr1	2357599	2358587	intron	1	-	989	XM_011542177.1	.	Yes	No	No	Yes	0	0(0)	0(0)	0(0)	0	0(0)	0(0)	0(0)	0	0(0)	0(0)	0(0)
chr1	2357599	2358591	intron	9,8,9	-	993	MORN1	ENST00000378529,ENST00000606372,ENST00000378531	Yes	Yes	Yes	Yes	0.532117	0.0969932(1)	0.608941(10)	0.890416(11)	0.274937	0.25594(28)	0.308935(33)	0.259938(29)	0.235803	0.274597(31)	0.208785(21)	0.224028(23)
chr1	2358716	2359755	intron	.	-	1040	MORN1	CHESS	No	No	No	Yes	0	0(0)	0(0)	0(0)	0	0(0)	0(0)	0(0)	0	0(0)	0(0)	0(0)
chr1	2358716	2372480	intron	8,8,7,3	-	13765	MORN1	ENST00000378529,ENST00000378531,ENST00000606372,ENST00000607342	Yes	Yes	Yes	Yes	0.665209	0.678952(7)	0.426259(7)	0.890416(11)	0.400124	0.466177(51)	0.402551(43)	0.331645(37)	0.400196	0.363176(41)	0.46728(47)	0.370133(38)
chr1	2365940	2372480	intron	.	-	6541	MORN1	CHESS	No	No	No	Yes	0	0(0)	0(0)	0(0)	0	0(0)	0(0)	0(0)	0	0(0)	0(0)	0(0)
chr1	2371906	2372480	intron	3	-	575	MORN1	ENST00000419785	No	Yes	Yes	Yes	0	0(0)	0(0)	0(0)	0	0(0)	0(0)	0(0)	0.0608908	0.0442898(5)	0.0994213(10)	0.0389614(4)
chr1	2372592	2374460	intron	2,7,6,4,2,7	-	1869	MORN1	ENST00000419785,ENST00000378531,ENST00000606372,ENST00000469374,ENST00000607342,ENST00000378529	Yes	Yes	Yes	Yes	1.2457	1.16392(12)	1.0352(17)	1.53799(19)	0.481356	0.51188(56)	0.421274(45)	0.510912(57)	0.586247	0.372034(42)	0.656181(66)	0.730525(75)
chr1	2374558	2375598	intron	1	-	1041	MORN1	ENST00000607342	No	Yes	Yes	No	0	0(0)	0(0)	0(0)	0	0(0)	0(0)	0(0)	0	0(0)	0(0)	0(0)
chr1	2374558	2384977	intron	3,6,5,1,6	-	10420	MORN1	ENST00000469374,ENST00000378529,ENST00000606372,ENST00000419785,ENST00000378531	Yes	Yes	Yes	Yes	0.986809	0.387973(4)	0.791623(13)	1.78083(22)	0.473026	0.466177(51)	0.486806(52)	0.466095(52)	0.52786	0.531477(60)	0.487164(49)	0.56494(58)
chr1	2378981	2379108	intron	6	-	128	MORN1	ENST00000378525	Yes	Yes	Yes	Yes	0	0(0)	0(0)	0(0)	0	0(0)	0(0)	0(0)	0	0(0)	0(0)	0(0)
chr1	2379228	2384977	intron	4,5	-	5750	MORN1	ENST00000449373,ENST00000378525	Yes	Yes	Yes	Yes	0	0(0)	0(0)	0(0)	0.0577129	0.063985(7)	0.0374466(4)	0.0717069(8)	0	0(0)	0(0)	0(0)
chr1	2385066	2385806	intron	3,4,5,5,4	-	741	MORN1	ENST00000449373,ENST00000378525,ENST00000378529,ENST00000378531,ENST00000606372	Yes	Yes	Yes	Yes	0.856155	0.581959(6)	1.09609(18)	0.890416(11)	0.998113	0.923213(101)	1.06723(114)	1.0039(112)	1.09876	1.13382(128)	0.964387(97)	1.19806(123)
chr1	2385159	2385806	intron	2	-	648	MORN1	ENST00000469374	No	Yes	Yes	Yes	0	0(0)	0(0)	0(0)	0	0(0)	0(0)	0(0)	0	0(0)	0(0)	0(0)
chr1	2385539	2395783	intron	.	+	10245	RER1	CHESS	No	No	No	Yes	0	0(0)	0(0)	0(0)	0	0(0)	0(0)	0(0)	0	0(0)	0(0)	0(0)
chr1	2385898	2387418	intron	4,4,3,2,3,1	-	1521	MORN1	ENST00000378531,ENST00000378529,ENST00000378525,ENST00000449373,ENST00000606372,ENST00000469374	Yes	Yes	Yes	Yes	1.14361	0.775945(8)	1.27878(21)	1.3761(17)	1.16615	1.17915(129)	1.0017(107)	1.31761(147)	1.06414	1.00095(113)	0.954445(96)	1.23702(127)
chr1	2387530	2388238	intron	2,1,1,3,3,2	-	709	MORN1	ENST00000606372,ENST00000449373,ENST00000475812,ENST00000378531,ENST00000378529,ENST00000378525	Yes	Yes	Yes	Yes	2.52654	1.84287(19)	3.22739(53)	2.50935(31)	1.47482	1.35283(148)	1.61957(173)	1.45207(162)	1.47718	1.3907(157)	1.53109(154)	1.50975(155)
chr1	2388338	2389924	intron	1,2,2	-	1587	MORN1	ENST00000494279,ENST00000378529,ENST00000378531	Yes	Yes	Yes	Yes	2.31845	1.74588(18)	2.86202(47)	2.34746(29)	0.864217	0.978057(107)	0.870634(93)	0.743959(83)	0.836648	0.7795(88)	0.795371(80)	0.935072(96)
chr1	2388338	2391457	intron	1,1	-	3120	MORN1	ENST00000606372,ENST00000378525	Yes	Yes	Yes	Yes	0.588514	0.387973(4)	0.487153(8)	0.890416(11)	0.238007	0.274222(30)	0.22468(24)	0.215121(24)	0.259615	0.248023(28)	0.238611(24)	0.29221(30)
chr1	2389997	2391457	intron	1,1	-	1461	MORN1	ENST00000378529,ENST00000378531	Yes	Yes	Yes	Yes	1.46205	0.678952(7)	1.27878(21)	2.42841(30)	0.669203	0.658132(72)	0.748932(80)	0.600546(67)	0.693792	0.575767(65)	0.755602(76)	0.750006(77)
chr1	2391366	2395783	intron	1	+	4418	XM_011540543.1	.	Yes	No	No	Yes	0	0(0)	0(0)	0(0)	0	0(0)	0(0)	0(0)	0	0(0)	0(0)	0(0)
chr1	2391534	2391457	intron	.	-	23	MORN1	CHESS	No	No	No	Yes	0	0(0)	0(0)	0(0)	0	0(0)	0(0)	0(0)	0	0(0)	0(0)	0(0)
chr1	2391959	2393072	intron	.	+	1114	RER1	CHESS	No	No	No	Yes	0	0(0)	0(0)	0(0)	0	0(0)	0(0)	0(0)	0	0(0)	0(0)	0(0)
chr1	2391959	2393207	intron	1	+	1249	XM_017000132.1	.	Yes	No	No	Yes	0	0(0)	0(0)	0(0)	0.16503	0.118829(13)	0.205956(22)	0.170304(19)	0.112783	0.141727(16)	0.0894792(9)	0.107144(11)
chr1	2391959	2393269	intron	1,1	+	1311	XM_011540542.1	.	Yes	No	No	Yes	0	0(0)	0(0)	0(0)	0.33873	0.356488(39)	0.33702(36)	0.322681(36)	0.250995	0.310028(35)	0.228669(23)	0.214287(22)
chr1	2391959	2394646	intron	1	+	2688	XM_006710306.2	.	Yes	No	No	Yes	0	0(0)	0(0)	0(0)	0	0(0)	0(0)	0(0)	0	0(0)	0(0)	0(0)
chr1	2391959	2395607	intron	1	+	3649	RER1	ENST00000306256	No	Yes	Yes	No	0	0(0)	0(0)	0(0)	0	0(0)	0(0)	0(0)	0	0(0)	0(0)	0(0)
chr1	2391959	2395783	intron	1,1,1,1,1	+	3825	RER1	ENST00000378513,ENST00000493207,ENST00000378512,ENST00000378518,ENST00000605895	Yes	Yes	Yes	Yes	0.793189	0.678952(7)	0.243576(4)	1.45704(18)	2.57041	2.8519(312)	2.55573(273)	2.30359(257)	2.62724	2.5068(283)	2.79374(281)	2.58119(265)
chr1	2392127	2393207	intron	.	+	1081	RER1	CHESS	No	No	No	Yes	0	0(0)	0(0)	0(0)	0	0(0)	0(0)	0(0)	0	0(0)	0(0)	0(0)
chr1	2392127	2393269	intron	1	+	1143	XM_017000133.1	.	Yes	No	No	Yes	0	0(0)	0(0)	0(0)	0	0(0)	0(0)	0(0)	0	0(0)	0(0)	0(0)
chr1	2392127	2395783	intron	1	+	3657	XM_017000135.1	.	Yes	No	No	Yes	0	0(0)	0(0)	0(0)	0	0(0)	0(0)	0(0)	0	0(0)	0(0)	0(0)
chr1	2392376	2395783	intron	.	+	3408	RER1	CHESS	No	No	No	Yes	0	0(0)	0(0)	0(0)	0	0(0)	0(0)	0(0)	0	0(0)	0(0)	0(0)
chr1	2393232	2393154	intron	.	+	22	RER1	CHESS	No	No	No	Yes	0	0(0)	0(0)	0(0)	0	0(0)	0(0)	0(0)	0	0(0)	0(0)	0(0)
chr1	2393232	2395783	intron	1	+	2552	RER1	ENST00000443438	Yes	Yes	Yes	Yes	0	0(0)	0(0)	0(0)	0.0643668	0.0457036(5)	0.0936165(10)	0.0537802(6)	0.0596721	0.0708636(8)	0.0497107(5)	0.058442(6)
chr1	2393356	2393257	intron	.	+	1	RER1	CHESS	No	No	No	Yes	0	0(0)	0(0)	0(0)	0	0(0)	0(0)	0(0)	0	0(0)	0(0)	0(0)
chr1	2393356	2394646	intron	2	+	1291	XM_017000134.1	.	Yes	No	No	Yes	0	0(0)	0(0)	0(0)	0	0(0)	0(0)	0(0)	0	0(0)	0(0)	0(0)
chr1	2393356	2395783	intron	2,2,1,2	+	2428	XM_011540542.1	.	Yes	No	No	Yes	0.618174	0.678952(7)	0.608941(10)	0.566628(7)	1.32884	1.40767(154)	1.41361(151)	1.16524(130)	1.35757	1.42613(161)	1.30242(131)	1.34417(138)
chr1	2394729	2395783	intron	2,3	+	1055	XM_006710306.2	.	Yes	No	No	Yes	0	0(0)	0(0)	0(0)	0	0(0)	0(0)	0(0)	0	0(0)	0(0)	0(0)
chr1	2395649	2395783	intron	2	+	135	RER1	ENST00000306256	No	Yes	Yes	Yes	0	0(0)	0(0)	0(0)	0	0(0)	0(0)	0(0)	0	0(0)	0(0)	0(0)
chr1	2395872	2395790	intron	.	+	18	RER1	CHESS	No	No	No	Yes	0	0(0)	0(0)	0(0)	0	0(0)	0(0)	0(0)	0	0(0)	0(0)	0(0)
chr1	2395872	2396113	intron	.	+	242	RER1	CHESS	No	No	No	Yes	0	0(0)	0(0)	0(0)	0	0(0)	0(0)	0(0)	0	0(0)	0(0)	0(0)
chr1	2395872	2397115	intron	2,2,2,2,3,2,1	+	1244	RER1	ENST00000378513,ENST00000605895,ENST00000378518,ENST00000443438,ENST00000306256,ENST00000378512,ENST00000488353	Yes	Yes	Yes	Yes	1.21167	0.290979(3)	1.64414(27)	1.69988(21)	6.07295	6.3528(695)	6.07571(649)	5.79033(646)	5.98145	5.86397(662)	5.8758(591)	6.20459(637)
chr1	2397221	2399414	intron	3,3,2,3,4	+	2194	RER1	ENST00000443438,ENST00000378512,ENST00000488353,ENST00000605895,ENST00000306256	Yes	Yes	Yes	Yes	2.11571	1.26091(13)	2.25308(37)	2.83314(35)	7.07678	7.34914(804)	7.30209(780)	6.57911(734)	7.21126	7.36096(831)	7.35718(740)	6.91564(710)
chr1	2397221	2400856	intron	3,3	+	3636	RER1	ENST00000378518,ENST00000378513	No	Yes	Yes	Yes	0	0(0)	0(0)	0(0)	0	0(0)	0(0)	0(0)	0	0(0)	0(0)	0(0)
chr1	2399515	2400856	intron	3,4,5,4,4	+	1342	RER1	ENST00000488353,ENST00000378512,ENST00000306256,ENST00000443438,ENST00000605895	Yes	Yes	Yes	Yes	3.88163	2.03686(21)	5.23689(86)	4.37113(54)	8.09121	8.6197(943)	8.5191(910)	7.13484(796)	8.38297	8.55678(966)	8.37128(842)	8.22084(844)
chr1	2400936	2402096	intron	5	+	1161	RER1	ENST00000378512	No	Yes	Yes	Yes	0	0(0)	0(0)	0(0)	0.128911	0.118829(13)	0.187233(20)	0.0806703(9)	0.0626248	0.0797216(9)	0.0497107(5)	0.058442(6)
chr1	2400936	2402206	intron	4,5,6,4,4,5	+	1271	RER1	ENST00000378513,ENST00000443438,ENST00000306256,ENST00000488353,ENST00000378518,ENST00000605895	Yes	Yes	Yes	Yes	4.01715	2.42483(25)	4.68885(77)	4.93776(61)	7.52779	7.44055(814)	7.88251(842)	7.26033(810)	7.9248	7.73299(873)	8.11278(816)	7.92863(814)
chr1	2402294	2402206	intron	.	+	12	RER1	CHESS	No	No	No	Yes	0	0(0)	0(0)	0(0)	0	0(0)	0(0)	0(0)	0	0(0)	0(0)	0(0)
chr1	2402343	2403034	intron	5,5,6,7,6,1	+	692	RER1	ENST00000488353,ENST00000378513,ENST00000605895,ENST00000306256,ENST00000378512,ENST00000462129	Yes	Yes	Yes	Yes	1.6316	0.193986(2)	1.94861(32)	2.75219(34)	7.93117	8.16266(893)	7.55485(807)	8.07599(901)	7.81692	7.98987(902)	7.82446(787)	7.63642(784)
chr1	2403123	2403034	intron	.	+	11	RER1	CHESS	No	No	No	Yes	0	0(0)	0(0)	0(0)	0	0(0)	0(0)	0(0)	0	0(0)	0(0)	0(0)
chr1	2403125	2403034	intron	.	+	9	RER1	CHESS	No	No	No	Yes	0	0(0)	0(0)	0(0)	0	0(0)	0(0)	0(0)	0	0(0)	0(0)	0(0)
chr1	2404372	2404612	intron	1	-	241	=	ENST00000650293	No	No	Yes	No	0	0(0)	0(0)	0(0)	0	0(0)	0(0)	0(0)	0	0(0)	0(0)	0(0)
chr1	2404892	2405030	intron	2	-	139	=	ENST00000650293	No	No	Yes	No	0	0(0)	0(0)	0(0)	0	0(0)	0(0)	0(0)	0	0(0)	0(0)	0(0)
chr1	2405829	2406483	intron	5	-	655	PEX10	ENST00000507596	No	Yes	Yes	No	0	0(0)	0(0)	0(0)	0	0(0)	0(0)	0(0)	0	0(0)	0(0)	0(0)
chr1	2405835	2405765	intron	.	-	30	PEX10	CHESS	No	No	No	Yes	0	0(0)	0(0)	0(0)	0	0(0)	0(0)	0(0)	0	0(0)	0(0)	0(0)
chr1	2405835	2406363	intron	.	-	529	PEX10	CHESS	No	No	No	Yes	0	0(0)	0(0)	0(0)	0	0(0)	0(0)	0(0)	0	0(0)	0(0)	0(0)
chr1	2405835	2406483	intron	5,5	-	649	PEX10	ENST00000447513,ENST00000288774	Yes	Yes	Yes	Yes	0.704707	0.290979(3)	0.608941(10)	1.2142(15)	0.865315	0.850087(93)	0.79574(85)	0.950117(106)	1.00562	1.2844(145)	0.894792(90)	0.837669(86)
chr1	2406620	2406719	intron	4,4,4,4	-	100	PEX10	ENST00000507596,ENST00000288774,ENST00000447513,ENST00000510434	Yes	Yes	Yes	Yes	0.406322	0.387973(4)	0.426259(7)	0.404734(5)	0.90989	1.06946(117)	0.889357(95)	0.77085(86)	0.933956	0.992091(112)	0.864966(87)	0.944813(97)
chr1	2406896	2408451	intron	3,3	-	1556	PEX10	ENST00000507596,ENST00000447513	Yes	Yes	Yes	Yes	0	0(0)	0(0)	0(0)	0.508614	0.466177(51)	0.468083(50)	0.591582(66)	0.504357	0.442898(50)	0.41757(42)	0.652603(67)
chr1	2406896	2408455	intron	3	-	1560	PEX10	ENST00000510434	Yes	Yes	Yes	Yes	0	0(0)	0(0)	0(0)	0	0(0)	0(0)	0(0)	0	0(0)	0(0)	0(0)
chr1	2406953	2406945	intron	.	-	92	PEX10	CHESS	No	No	No	Yes	0	0(0)	0(0)	0(0)	0	0(0)	0(0)	0(0)	0	0(0)	0(0)	0(0)
chr1	2406953	2408451	intron	3	-	1499	XM_011541573.1	.	Yes	No	No	Yes	0	0(0)	0(0)	0(0)	0	0(0)	0(0)	0(0)	0	0(0)	0(0)	0(0)
chr1	2406953	2408455	intron	1	-	1503	XM_011541576.1	.	Yes	No	No	Yes	0	0(0)	0(0)	0(0)	0	0(0)	0(0)	0(0)	0	0(0)	0(0)	0(0)
chr1	2406956	2408451	intron	3	-	1496	PEX10	ENST00000288774	Yes	Yes	Yes	Yes	0	0(0)	0(0)	0(0)	0	0(0)	0(0)	0(0)	0	0(0)	0(0)	0(0)
chr1	2408620	2408529	intron	.	-	9	PEX10	CHESS	No	No	No	Yes	0	0(0)	0(0)	0(0)	0	0(0)	0(0)	0(0)	0	0(0)	0(0)	0(0)
chr1	2408859	2409668	intron	.	-	810	PEX10	CHESS	No	No	No	Yes	0	0(0)	0(0)	0(0)	0	0(0)	0(0)	0(0)	0	0(0)	0(0)	0(0)
chr1	2408859	2409677	intron	1	-	819	PEX10	ENST00000515760	No	Yes	Yes	No	0	0(0)	0(0)	0(0)	0	0(0)	0(0)	0(0)	0	0(0)	0(0)	0(0)
chr1	2408859	2410260	intron	2	-	1402	PEX10	ENST00000502666	No	Yes	Yes	No	0	0(0)	0(0)	0(0)	0	0(0)	0(0)	0(0)	0	0(0)	0(0)	0(0)
chr1	2408859	2410370	intron	2,2,2,2,3,2	-	1512	PEX10	ENST00000508384,ENST00000288774,ENST00000447513,ENST00000507596,ENST00000514502,ENST00000510434	Yes	Yes	Yes	Yes	0.686843	0.581959(6)	0.426259(7)	1.05231(13)	0.900233	1.02376(112)	0.861272(92)	0.815666(91)	1.02221	0.841506(95)	1.17317(118)	1.05196(108)
chr1	2410452	2410629	intron	2,1	-	178	PEX10	ENST00000514502,ENST00000502666	No	Yes	Yes	No	0	0(0)	0(0)	0(0)	0	0(0)	0(0)	0(0)	0	0(0)	0(0)	0(0)
chr1	2410452	2412390	intron	1,1,1,1	-	1939	PEX10	ENST00000447513,ENST00000507596,ENST00000510434,ENST00000288774	Yes	Yes	Yes	Yes	0.484598	0.581959(6)	0.548047(9)	0.323788(4)	0.630695	0.740398(81)	0.524253(56)	0.627436(70)	0.825591	0.894653(101)	0.686007(69)	0.896111(92)
chr1	2410452	2413596	intron	1	-	3145	PEX10	ENST00000508384	No	Yes	Yes	Yes	0	0(0)	0(0)	0(0)	0	0(0)	0(0)	0(0)	0	0(0)	0(0)	0(0)
chr1	2410869	2412390	intron	1	-	1522	PEX10	ENST00000514502	No	Yes	Yes	No	0	0(0)	0(0)	0(0)	0	0(0)	0(0)	0(0)	0	0(0)	0(0)	0(0)
chr1	2412618	2430337	intron	1,1,1,1	+	17720	XM_017002870.1	.	Yes	No	No	Yes	0	0(0)	0(0)	0(0)	0	0(0)	0(0)	0(0)	0	0(0)	0(0)	0(0)
chr1	2416013	2430337	intron	1	+	14325	XM_011542456.2	.	Yes	No	No	Yes	0	0(0)	0(0)	0(0)	0	0(0)	0(0)	0(0)	0	0(0)	0(0)	0(0)
chr1	2416530	2425708	intron	.	+	9179	PLCH2	CHESS	No	No	No	Yes	0	0(0)	0(0)	0(0)	0	0(0)	0(0)	0(0)	0	0(0)	0(0)	0(0)
chr1	2416530	2430337	intron	1	+	13808	XM_011542455.2	.	Yes	No	No	Yes	0	0(0)	0(0)	0(0)	0	0(0)	0(0)	0(0)	0	0(0)	0(0)	0(0)
chr1	2416543	2425708	intron	.	+	9166	PLCH2	CHESS	No	No	No	Yes	0	0(0)	0(0)	0(0)	0	0(0)	0(0)	0(0)	0	0(0)	0(0)	0(0)
chr1	2416739	2430337	intron	.	+	13599	PLCH2	CHESS	No	No	No	Yes	0	0(0)	0(0)	0(0)	0	0(0)	0(0)	0(0)	0	0(0)	0(0)	0(0)
chr1	2426038	2430337	intron	1	+	4300	PLCH2	ENST00000609981	No	Yes	Yes	Yes	0	0(0)	0(0)	0(0)	0	0(0)	0(0)	0(0)	0	0(0)	0(0)	0(0)
chr1	2427746	2427652	intron	.	+	6	PLCH2	CHESS	No	No	No	Yes	0	0(0)	0(0)	0(0)	0	0(0)	0(0)	0(0)	0	0(0)	0(0)	0(0)
chr1	2427746	2430337	intron	1	+	2592	XM_017002871.1	.	Yes	No	No	Yes	0	0(0)	0(0)	0(0)	0	0(0)	0(0)	0(0)	0	0(0)	0(0)	0(0)
chr1	2428856	2430337	intron	.	+	1482	PLCH2	CHESS	No	No	No	Yes	0	0(0)	0(0)	0(0)	0	0(0)	0(0)	0(0)	0	0(0)	0(0)	0(0)
chr1	2430630	2478475	intron	2	+	47846	PLCH2	ENST00000609981	Yes	Yes	Yes	Yes	0	0(0)	0(0)	0(0)	0	0(0)	0(0)	0(0)	0	0(0)	0(0)	0(0)
chr1	2443973	2478475	intron	.	+	34503	PLCH2	CHESS	No	No	No	Yes	0	0(0)	0(0)	0(0)	0	0(0)	0(0)	0(0)	0	0(0)	0(0)	0(0)
chr1	2467663	2467619	intron	.	+	56	PLCH2	CHESS	No	No	No	Yes	0	0(0)	0(0)	0(0)	0	0(0)	0(0)	0(0)	0	0(0)	0(0)	0(0)
chr1	2467663	2478475	intron	1	+	10813	PLCH2	ENST00000449969	Yes	Yes	Yes	Yes	0	0(0)	0(0)	0(0)	0	0(0)	0(0)	0(0)	0	0(0)	0(0)	0(0)
chr1	2476713	2478475	intron	1,1	+	1763	PLCH2	ENST00000378486,ENST00000419816	Yes	Yes	Yes	Yes	0	0(0)	0(0)	0(0)	0	0(0)	0(0)	0(0)	0	0(0)	0(0)	0(0)
chr1	2477705	2478475	intron	1	+	771	NM_001303013.1	.	Yes	No	No	Yes	0	0(0)	0(0)	0(0)	0	0(0)	0(0)	0(0)	0	0(0)	0(0)	0(0)
chr1	2478623	2479733	intron	2,3,2,2	+	1111	PLCH2	ENST00000378486,ENST00000609981,ENST00000419816,ENST00000449969	Yes	Yes	Yes	Yes	0	0(0)	0(0)	0(0)	0	0(0)	0(0)	0(0)	0	0(0)	0(0)	0(0)
chr1	2479977	2480180	intron	.	+	204	PLCH2	CHESS	No	No	No	Yes	0	0(0)	0(0)	0(0)	0	0(0)	0(0)	0(0)	0	0(0)	0(0)	0(0)
chr1	2479978	2480178	intron	.	+	201	PLCH2	CHESS	No	No	No	Yes	0	0(0)	0(0)	0(0)	0	0(0)	0(0)	0(0)	0	0(0)	0(0)	0(0)
chr1	2479978	2480182	intron	3	+	205	PLCH2	ENST00000378486	Yes	Yes	Yes	Yes	0	0(0)	0(0)	0(0)	0	0(0)	0(0)	0(0)	0	0(0)	0(0)	0(0)
chr1	2479979	2480183	intron	1,3,3,1	+	205	PLCH2	ENST00000278878,ENST00000419816,ENST00000449969,ENST00000343889	No	Yes	Yes	No	0	0(0)	0(0)	0(0)	0	0(0)	0(0)	0(0)	0	0(0)	0(0)	0(0)
chr1	2480313	2484447	intron	4,2,2,4,4	+	4135	PLCH2	ENST00000419816,ENST00000343889,ENST00000278878,ENST00000378486,ENST00000449969	Yes	Yes	Yes	Yes	0	0(0)	0(0)	0(0)	0	0(0)	0(0)	0(0)	0	0(0)	0(0)	0(0)
chr1	2484619	2486906	intron	5,5,5,3,3	+	2288	PLCH2	ENST00000419816,ENST00000378486,ENST00000449969,ENST00000343889,ENST00000278878	Yes	Yes	Yes	Yes	0	0(0)	0(0)	0(0)	0	0(0)	0(0)	0(0)	0	0(0)	0(0)	0(0)
chr1	2487001	2487172	intron	6,6,4,4,6	+	172	PLCH2	ENST00000449969,ENST00000419816,ENST00000343889,ENST00000278878,ENST00000378486	Yes	Yes	Yes	Yes	0	0(0)	0(0)	0(0)	0	0(0)	0(0)	0(0)	0	0(0)	0(0)	0(0)
chr1	2487377	2487597	intron	7,5,7,5,7	+	221	PLCH2	ENST00000419816,ENST00000343889,ENST00000449969,ENST00000278878,ENST00000378486	Yes	Yes	Yes	Yes	0	0(0)	0(0)	0(0)	0	0(0)	0(0)	0(0)	0	0(0)	0(0)	0(0)
chr1	2487719	2489206	intron	8,8,6,6,8	+	1488	PLCH2	ENST00000449969,ENST00000378486,ENST00000278878,ENST00000343889,ENST00000419816	Yes	Yes	Yes	Yes	0	0(0)	0(0)	0(0)	0	0(0)	0(0)	0(0)	0	0(0)	0(0)	0(0)
chr1	2489379	2489759	intron	7,9,9,7,9	+	381	PLCH2	ENST00000278878,ENST00000419816,ENST00000378486,ENST00000343889,ENST00000449969	Yes	Yes	Yes	Yes	0	0(0)	0(0)	0(0)	0	0(0)	0(0)	0(0)	0	0(0)	0(0)	0(0)
chr1	2489868	2491191	intron	8,8,10,10,10	+	1324	PLCH2	ENST00000343889,ENST00000278878,ENST00000378486,ENST00000419816,ENST00000449969	Yes	Yes	Yes	Yes	0	0(0)	0(0)	0(0)	0	0(0)	0(0)	0(0)	0	0(0)	0(0)	0(0)
chr1	2491336	2494855	intron	9,11,11,9,11	+	3520	PLCH2	ENST00000278878,ENST00000419816,ENST00000378486,ENST00000343889,ENST00000449969	Yes	Yes	Yes	Yes	0	0(0)	0(0)	0(0)	0	0(0)	0(0)	0(0)	0	0(0)	0(0)	0(0)
chr1	2492597	2493100	intron	1	-	504	AL139246.1	ENST00000424657	No	Yes	Yes	No	0	0(0)	0(0)	0(0)	0	0(0)	0(0)	0(0)	0	0(0)	0(0)	0(0)
chr1	2493854	2494382	intron	1	-	529	AL139246.4	ENST00000442305	No	Yes	Yes	Yes	0	0(0)	0(0)	0(0)	0	0(0)	0(0)	0(0)	0	0(0)	0(0)	0(0)
chr1	2494949	2495487	intron	12,10,10,12,12	+	539	PLCH2	ENST00000378486,ENST00000278878,ENST00000343889,ENST00000419816,ENST00000449969	Yes	Yes	Yes	Yes	0	0(0)	0(0)	0(0)	0	0(0)	0(0)	0(0)	0	0(0)	0(0)	0(0)
chr1	2495571	2496606	intron	11,11,13,13,13	+	1036	PLCH2	ENST00000343889,ENST00000278878,ENST00000378486,ENST00000419816,ENST00000449969	Yes	Yes	Yes	Yes	0	0(0)	0(0)	0(0)	0	0(0)	0(0)	0(0)	0	0(0)	0(0)	0(0)
chr1	2496705	2496827	intron	14,12,14,14,12	+	123	PLCH2	ENST00000378486,ENST00000278878,ENST00000449969,ENST00000419816,ENST00000343889	Yes	Yes	Yes	Yes	0	0(0)	0(0)	0(0)	0	0(0)	0(0)	0(0)	0	0(0)	0(0)	0(0)
chr1	2497011	2497501	intron	15,15,15,13	+	491	PLCH2	ENST00000378486,ENST00000449969,ENST00000419816,ENST00000343889	Yes	Yes	Yes	Yes	0	0(0)	0(0)	0(0)	0	0(0)	0(0)	0(0)	0	0(0)	0(0)	0(0)
chr1	2497011	2498522	intron	13	+	1512	PLCH2	ENST00000278878	Yes	Yes	Yes	Yes	0	0(0)	0(0)	0(0)	0	0(0)	0(0)	0(0)	0	0(0)	0(0)	0(0)
chr1	2497610	2498522	intron	16,14,16,16	+	913	PLCH2	ENST00000449969,ENST00000343889,ENST00000378486,ENST00000419816	Yes	Yes	Yes	Yes	0	0(0)	0(0)	0(0)	0	0(0)	0(0)	0(0)	0	0(0)	0(0)	0(0)
chr1	2498648	2498743	intron	14,17,15,1,17,17	+	96	PLCH2	ENST00000278878,ENST00000449969,ENST00000343889,ENST00000473964,ENST00000419816,ENST00000378486	Yes	Yes	Yes	Yes	0	0(0)	0(0)	0(0)	0	0(0)	0(0)	0(0)	0	0(0)	0(0)	0(0)
chr1	2498829	2499083	intron	18,18,16,15,2,1,18	+	255	PLCH2	ENST00000419816,ENST00000449969,ENST00000343889,ENST00000278878,ENST00000473964,ENST00000462379,ENST00000378486	Yes	Yes	Yes	Yes	0	0(0)	0(0)	0(0)	0	0(0)	0(0)	0(0)	0	0(0)	0(0)	0(0)
chr1	2499231	2499640	intron	19,19,19,17,2,16,3	+	410	PLCH2	ENST00000449969,ENST00000378486,ENST00000419816,ENST00000343889,ENST00000462379,ENST00000278878,ENST00000473964	Yes	Yes	Yes	Yes	0	0(0)	0(0)	0(0)	0	0(0)	0(0)	0(0)	0	0(0)	0(0)	0(0)
chr1	2499721	2502111	intron	3,20,20,18,20,17	+	2391	PLCH2	ENST00000462379,ENST00000449969,ENST00000419816,ENST00000343889,ENST00000378486,ENST00000278878	Yes	Yes	Yes	Yes	0	0(0)	0(0)	0(0)	0	0(0)	0(0)	0(0)	0	0(0)	0(0)	0(0)
chr1	2502410	2503616	intron	4	+	1207	PLCH2	ENST00000462379	No	Yes	Yes	No	0	0(0)	0(0)	0(0)	0	0(0)	0(0)	0(0)	0	0(0)	0(0)	0(0)
chr1	2502410	2503921	intron	21,21,18	+	1512	PLCH2	ENST00000419816,ENST00000378486,ENST00000278878	Yes	Yes	Yes	Yes	0	0(0)	0(0)	0(0)	0	0(0)	0(0)	0(0)	0	0(0)	0(0)	0(0)
chr1	2502410	2503944	intron	21,22	+	1535	NM_001303013.1	.	Yes	No	No	Yes	0	0(0)	0(0)	0(0)	0	0(0)	0(0)	0(0)	0	0(0)	0(0)	0(0)
chr1	2502911	2503616	intron	21	+	706	PLCH2	ENST00000449969	Yes	Yes	Yes	Yes	0	0(0)	0(0)	0(0)	0	0(0)	0(0)	0(0)	0	0(0)	0(0)	0(0)
chr1	2502911	2503921	intron	22,22,22,22	+	1011	XM_011542456.2	.	Yes	No	No	Yes	0	0(0)	0(0)	0(0)	0	0(0)	0(0)	0(0)	0	0(0)	0(0)	0(0)
chr1	2503628	2503616	intron	.	+	88	PLCH2	CHESS	No	No	No	Yes	0	0(0)	0(0)	0(0)	0	0(0)	0(0)	0(0)	0	0(0)	0(0)	0(0)
chr1	2503644	2503921	intron	5	+	278	PLCH2	ENST00000462379	No	Yes	Yes	Yes	0	0(0)	0(0)	0(0)	0	0(0)	0(0)	0(0)	0	0(0)	0(0)	0(0)
chr1	2503986	2503944	intron	.	+	58	PLCH2	CHESS	No	No	No	Yes	0	0(0)	0(0)	0(0)	0	0(0)	0(0)	0(0)	0	0(0)	0(0)	0(0)
chr1	2509061	2509861	intron	15,18,18	-	801	PANK4	ENST00000505228,ENST00000435556,ENST00000378466	Yes	Yes	Yes	Yes	1.27403	1.55189(16)	1.21788(20)	1.05231(13)	0.59265	0.658132(72)	0.617869(66)	0.501949(56)	0.657293	0.770642(87)	0.636296(64)	0.56494(58)
chr1	2509931	2510056	intron	17,17,14,7	-	126	PANK4	ENST00000378466,ENST00000435556,ENST00000505228,ENST00000502512	Yes	Yes	Yes	Yes	1.59272	1.93986(20)	1.70503(28)	1.13326(14)	0.720277	0.722117(79)	0.739571(79)	0.699143(78)	0.719072	0.708636(80)	0.825197(83)	0.623382(64)
chr1	2510158	2510677	intron	16,6,13,16	-	520	PANK4	ENST00000378466,ENST00000502512,ENST00000505228,ENST00000435556	Yes	Yes	Yes	Yes	1.19538	0.484966(5)	1.64414(27)	1.45704(18)	1.15801	0.987198(108)	1.35744(145)	1.12938(126)	1.14517	1.02752(116)	1.06381(107)	1.34417(138)
chr1	2510749	2511337	intron	5,12	-	589	PANK4	ENST00000502512,ENST00000505228	Yes	Yes	Yes	Yes	1.27694	0.872938(9)	1.09609(18)	1.86178(23)	0.319636	0.237659(26)	0.308935(33)	0.412315(46)	0.239478	0.265739(30)	0.228669(23)	0.224028(23)
chr1	2510783	2511337	intron	3,15,15	-	555	PANK4	ENST00000471361,ENST00000378466,ENST00000435556	Yes	Yes	Yes	Yes	0	0(0)	0(0)	0(0)	0.720218	0.712976(78)	0.739571(79)	0.708106(79)	0.685088	0.620057(70)	0.646239(65)	0.788967(81)
chr1	2511388	2511627	intron	2,14,14,11,4	-	240	PANK4	ENST00000471361,ENST00000378466,ENST00000435556,ENST00000505228,ENST00000502512	Yes	Yes	Yes	Yes	2.10721	1.84287(19)	2.13129(35)	2.34746(29)	1.1019	1.0786(118)	1.15148(123)	1.0756(120)	1.05721	1.03638(117)	1.06381(107)	1.07144(110)
chr1	2511684	2512887	intron	3,10,13,1,13	-	1204	PANK4	ENST00000502512,ENST00000505228,ENST00000435556,ENST00000471361,ENST00000378466	Yes	Yes	Yes	Yes	2.6809	3.68574(38)	2.00951(33)	2.34746(29)	1.07451	1.20657(132)	1.05787(113)	0.95908(107)	1.11661	1.0541(119)	1.29248(130)	1.00325(103)
chr1	2513040	2514001	intron	1,12,9,2,12	-	962	PANK4	ENST00000487804,ENST00000435556,ENST00000505228,ENST00000502512,ENST00000378466	Yes	Yes	Yes	Yes	1.26333	1.3579(14)	1.21788(20)	1.2142(15)	0.593695	0.51188(56)	0.758294(81)	0.510912(57)	0.754971	0.69092(78)	0.765544(77)	0.808448(83)
chr1	2514090	2514353	intron	8,11,1,11	-	264	PANK4	ENST00000505228,ENST00000435556,ENST00000502512,ENST00000378466	Yes	Yes	Yes	Yes	2.69767	3.00679(31)	2.25308(37)	2.83314(35)	0.905505	0.822665(90)	1.11404(119)	0.779813(87)	1.10081	1.09839(124)	1.09363(110)	1.1104(114)
chr1	2514467	2515257	intron	5	-	791	PANK4	ENST00000468002	No	Yes	Yes	No	0	0(0)	0(0)	0(0)	0	0(0)	0(0)	0(0)	0	0(0)	0(0)	0(0)
chr1	2514467	2515561	intron	7,10,1,10	-	1095	PANK4	ENST00000505228,ENST00000378466,ENST00000515423,ENST00000435556	Yes	Yes	Yes	Yes	1.7207	1.93986(20)	1.52235(25)	1.69988(21)	0.59915	0.667273(73)	0.439998(47)	0.690179(77)	0.687556	0.73521(83)	0.616412(62)	0.711045(73)
chr1	2515402	2515561	intron	4	-	160	PANK4	ENST00000468002	No	Yes	Yes	No	0	0(0)	0(0)	0(0)	0	0(0)	0(0)	0(0)	0	0(0)	0(0)	0(0)
chr1	2515718	2518163	intron	9,3,6,9	-	2446	PANK4	ENST00000435556,ENST00000468002,ENST00000505228,ENST00000378466	Yes	Yes	Yes	Yes	1.2812	1.55189(16)	1.64414(27)	0.647575(8)	0.603995	0.585006(64)	0.608507(65)	0.618472(69)	0.637801	0.673205(76)	0.636296(64)	0.603901(62)
chr1	2517894	2517881	intron	.	-	87	PANK4	CHESS	No	No	No	Yes	0	0(0)	0(0)	0(0)	0	0(0)	0(0)	0(0)	0	0(0)	0(0)	0(0)
chr1	2517894	2518163	intron	1	-	270	XM_011541708.2	.	Yes	No	No	Yes	0	0(0)	0(0)	0(0)	0	0(0)	0(0)	0(0)	0	0(0)	0(0)	0(0)
chr1	2518265	2518515	intron	2,5,8,8	-	251	PANK4	ENST00000468002,ENST00000505228,ENST00000435556,ENST00000378466	Yes	Yes	Yes	Yes	1.81222	1.26091(13)	2.31398(38)	1.86178(23)	0.649567	0.804383(88)	0.561699(60)	0.582619(65)	0.76925	0.841506(95)	0.735718(74)	0.730525(75)
chr1	2518598	2519142	intron	1,7,4,7	-	545	PANK4	ENST00000468002,ENST00000435556,ENST00000505228,ENST00000378466	Yes	Yes	Yes	Yes	2.32963	0.969932(10)	2.86202(47)	3.15693(39)	0.662607	0.603287(66)	0.730209(78)	0.654326(73)	0.768037	0.788358(89)	0.775486(78)	0.740266(76)
chr1	2519325	2519800	intron	5,3,6,6	-	476	PANK4	ENST00000486396,ENST00000505228,ENST00000435556,ENST00000378466	Yes	Yes	Yes	Yes	2.96713	2.13385(22)	2.80113(46)	3.9664(49)	0.571306	0.530162(58)	0.645954(69)	0.537802(60)	0.656276	0.797216(90)	0.616412(62)	0.555199(57)
chr1	2519955	2520321	intron	5,5,4,2	-	367	PANK4	ENST00000378466,ENST00000435556,ENST00000486396,ENST00000505228	Yes	Yes	Yes	Yes	3.0606	2.71581(28)	3.47096(57)	2.99503(37)	0.717097	0.712976(78)	0.730209(78)	0.708106(79)	0.814828	0.744068(84)	0.755602(76)	0.944813(97)
chr1	2520415	2520722	intron	1,4,4,3	-	308	PANK4	ENST00000505228,ENST00000378466,ENST00000435556,ENST00000486396	Yes	Yes	Yes	Yes	2.16129	0.969932(10)	3.16649(52)	2.34746(29)	0.983904	0.840946(92)	0.945527(101)	1.16524(130)	1.1576	1.13382(128)	1.02404(103)	1.31495(135)
chr1	2520834	2521144	intron	3	-	311	PANK4	ENST00000435556	No	Yes	Yes	No	0	0(0)	0(0)	0(0)	0	0(0)	0(0)	0(0)	0	0(0)	0(0)	0(0)
chr1	2520907	2521100	intron	3,2,2	-	194	PANK4	ENST00000378466,ENST00000502770,ENST00000486396	Yes	Yes	Yes	Yes	2.10211	1.74588(18)	2.37487(39)	2.18557(27)	1.28444	0.968916(106)	1.43233(153)	1.45207(162)	1.22445	1.12496(127)	1.26265(127)	1.28572(132)
chr1	2521316	2521717	intron	2,2,2	-	402	PANK4	ENST00000491212,ENST00000435556,ENST00000378466	Yes	Yes	Yes	Yes	2.16105	0.969932(10)	2.92292(48)	2.5903(32)	1.38749	1.46252(160)	1.31063(140)	1.38932(155)	1.45937	1.60329(181)	1.38196(139)	1.39287(143)
chr1	2521316	2526463	intron	1	-	5148	PANK4	ENST00000486396	No	Yes	Yes	No	0	0(0)	0(0)	0(0)	0	0(0)	0(0)	0(0)	0	0(0)	0(0)	0(0)
chr1	2521801	2525600	intron	1	-	3800	PANK4	ENST00000491212	Yes	Yes	Yes	Yes	0	0(0)	0(0)	0(0)	0	0(0)	0(0)	0(0)	0	0(0)	0(0)	0(0)
chr1	2521801	2526463	intron	1,1,1	-	4663	PANK4	ENST00000514922,ENST00000378466,ENST00000435556	Yes	Yes	Yes	Yes	1.67949	1.06692(11)	1.70503(28)	2.26651(28)	1.23463	1.06946(117)	1.2451(133)	1.38932(155)	1.14529	1.0541(119)	1.21294(122)	1.16884(120)
chr1	2521942	2526463	intron	1	-	4522	PANK4	ENST00000502770	No	Yes	Yes	No	0	0(0)	0(0)	0(0)	0	0(0)	0(0)	0(0)	0	0(0)	0(0)	0(0)
chr1	2529750	2529845	intron	2	-	96	HES5	ENST00000378453	Yes	Yes	Yes	Yes	0	0(0)	0(0)	0(0)	0	0(0)	0(0)	0(0)	0	0(0)	0(0)	0(0)
chr1	2530012	2530110	intron	1	-	99	HES5	ENST00000378453	Yes	Yes	Yes	Yes	0	0(0)	0(0)	0(0)	0	0(0)	0(0)	0(0)	0	0(0)	0(0)	0(0)
chr1	2530103	2545968	intron	1	+	15866	AL139246.5	ENST00000644246	No	Yes	Yes	No	0	0(0)	0(0)	0(0)	0	0(0)	0(0)	0(0)	0	0(0)	0(0)	0(0)
chr1	2530165	2530110	intron	.	-	45	HES5	CHESS	No	No	No	Yes	0	0(0)	0(0)	0(0)	0	0(0)	0(0)	0(0)	0	0(0)	0(0)	0(0)
chr1	2550120	2551774	intron	5	-	1655	TNFRSF14-AS1	ENST00000416860	No	Yes	Yes	No	0	0(0)	0(0)	0(0)	0	0(0)	0(0)	0(0)	0	0(0)	0(0)	0(0)
chr1	2550275	2550572	intron	2	-	298	TNFRSF14-AS1	ENST00000449660	Yes	Yes	Yes	Yes	0	0(0)	0(0)	0(0)	0	0(0)	0(0)	0(0)	0	0(0)	0(0)	0(0)
chr1	2550275	2550991	intron	1	-	717	TNFRSF14-AS1	ENST00000448624	No	Yes	Yes	Yes	0	0(0)	0(0)	0(0)	0	0(0)	0(0)	0(0)	0	0(0)	0(0)	0(0)
chr1	2550275	2554100	intron	1	-	3826	TNFRSF14-AS1	ENST00000443892	No	Yes	Yes	Yes	0	0(0)	0(0)	0(0)	0	0(0)	0(0)	0(0)	0	0(0)	0(0)	0(0)
chr1	2550732	2550991	intron	1,1	-	260	TNFRSF14-AS1	ENST00000449660,ENST00000432521	Yes	Yes	Yes	Yes	0	0(0)	0(0)	0(0)	0	0(0)	0(0)	0(0)	0	0(0)	0(0)	0(0)
chr1	2552704	2553625	intron	4	-	922	TNFRSF14-AS1	ENST00000416860	Yes	Yes	Yes	Yes	0	0(0)	0(0)	0(0)	0	0(0)	0(0)	0(0)	0	0(0)	0(0)	0(0)
chr1	2553815	2554100	intron	3	-	286	TNFRSF14-AS1	ENST00000416860	Yes	Yes	Yes	Yes	0	0(0)	0(0)	0(0)	0	0(0)	0(0)	0(0)	0	0(0)	0(0)	0(0)
chr1	2554297	2554723	intron	2	-	427	TNFRSF14-AS1	ENST00000416860	Yes	Yes	Yes	Yes	0	0(0)	0(0)	0(0)	0	0(0)	0(0)	0(0)	0	0(0)	0(0)	0(0)
chr1	2554297	2555680	intron	3	-	1384	TNFRSF14-AS1	ENST00000452793	No	Yes	Yes	No	0	0(0)	0(0)	0(0)	0	0(0)	0(0)	0(0)	0	0(0)	0(0)	0(0)
chr1	2555668	2556584	intron	1	+	917	TNFRSF14	ENST00000426449	No	Yes	Yes	No	0	0(0)	0(0)	0(0)	0	0(0)	0(0)	0(0)	0	0(0)	0(0)	0(0)
chr1	2555851	2556305	intron	.	+	455	TNFRSF14	CHESS	No	No	No	Yes	0	0(0)	0(0)	0(0)	0	0(0)	0(0)	0(0)	0	0(0)	0(0)	0(0)
chr1	2555851	2556584	intron	1	+	734	TNFRSF14	ENST00000434817	Yes	Yes	Yes	Yes	0	0(0)	0(0)	0(0)	0	0(0)	0(0)	0(0)	0	0(0)	0(0)	0(0)
chr1	2555870	2556427	intron	2	-	558	TNFRSF14-AS1	ENST00000452793	No	Yes	Yes	No	0	0(0)	0(0)	0(0)	0	0(0)	0(0)	0(0)	0	0(0)	0(0)	0(0)
chr1	2556033	2556584	intron	1	+	552	TNFRSF14	ENST00000451778	No	Yes	Yes	Yes	0	0(0)	0(0)	0(0)	0	0(0)	0(0)	0(0)	0	0(0)	0(0)	0(0)
chr1	2556253	2556584	intron	1	+	332	TNFRSF14	ENST00000435221	No	Yes	Yes	Yes	0	0(0)	0(0)	0(0)	0	0(0)	0(0)	0(0)	0	0(0)	0(0)	0(0)
chr1	2556262	2556584	intron	1	+	323	TNFRSF14	ENST00000409119	No	Yes	Yes	Yes	0	0(0)	0(0)	0(0)	0	0(0)	0(0)	0(0)	0	0(0)	0(0)	0(0)
chr1	2556456	2559351	intron	1	+	2896	TNFRSF14	ENST00000475523	No	Yes	Yes	No	0	0(0)	0(0)	0(0)	0	0(0)	0(0)	0(0)	0	0(0)	0(0)	0(0)
chr1	2556697	2556976	intron	1,1	-	280	TNFRSF14-AS1	ENST00000416860,ENST00000452793	Yes	Yes	Yes	Yes	0	0(0)	0(0)	0(0)	0	0(0)	0(0)	0(0)	0	0(0)	0(0)	0(0)
chr1	2556734	2556664	intron	.	+	30	TNFRSF14	CHESS	No	No	No	Yes	0	0(0)	0(0)	0(0)	0	0(0)	0(0)	0(0)	0	0(0)	0(0)	0(0)
chr1	2556734	2557725	intron	1,1,2,1,2,1,2,2,1,2	+	992	TNFRSF14	ENST00000463471,ENST00000496064,ENST00000426449,ENST00000482074,ENST00000434817,ENST00000442392,ENST00000451778,ENST00000435221,ENST00000355716,ENST00000409119	Yes	Yes	Yes	Yes	0	0(0)	0(0)	0(0)	0	0(0)	0(0)	0(0)	0	0(0)	0(0)	0(0)
chr1	2556998	2557725	intron	2	+	728	XM_017002721.1	.	Yes	No	No	Yes	0	0(0)	0(0)	0(0)	0	0(0)	0(0)	0(0)	0	0(0)	0(0)	0(0)
chr1	2557835	2558342	intron	2,3,3,3,1,2,3,2,2,3,2	+	508	TNFRSF14	ENST00000355716,ENST00000426449,ENST00000434817,ENST00000435221,ENST00000466750,ENST00000463471,ENST00000409119,ENST00000496064,ENST00000482074,ENST00000451778,ENST00000442392	Yes	Yes	Yes	Yes	0	0(0)	0(0)	0(0)	0	0(0)	0(0)	0(0)	0	0(0)	0(0)	0(0)
chr1	2558469	2558455	intron	.	+	86	TNFRSF14	CHESS	No	No	No	Yes	0	0(0)	0(0)	0(0)	0	0(0)	0(0)	0(0)	0	0(0)	0(0)	0(0)
chr1	2558469	2558880	intron	3	+	412	TNFRSF14	ENST00000442392	Yes	Yes	Yes	Yes	0	0(0)	0(0)	0(0)	0	0(0)	0(0)	0(0)	0	0(0)	0(0)	0(0)
chr1	2558469	2559822	intron	4,3,4,4,4,3,4	+	1354	TNFRSF14	ENST00000434817,ENST00000496064,ENST00000409119,ENST00000426449,ENST00000451778,ENST00000355716,ENST00000435221	Yes	Yes	Yes	Yes	0	0(0)	0(0)	0(0)	0	0(0)	0(0)	0(0)	0	0(0)	0(0)	0(0)
chr1	2559979	2560623	intron	5,5,4,3,2,1,2,5,5,4,5	+	645	TNFRSF14	ENST00000409119,ENST00000451778,ENST00000496064,ENST00000463471,ENST00000466750,ENST00000471768,ENST00000475523,ENST00000435221,ENST00000434817,ENST00000355716,ENST00000426449	Yes	Yes	Yes	Yes	0	0(0)	0(0)	0(0)	0	0(0)	0(0)	0(0)	0	0(0)	0(0)	0(0)
chr1	2560715	2561493	intron	1,2,4,6	+	779	TNFRSF14	ENST00000463835,ENST00000471768,ENST00000463471,ENST00000409119	Yes	Yes	Yes	Yes	0	0(0)	0(0)	0(0)	0	0(0)	0(0)	0(0)	0	0(0)	0(0)	0(0)
chr1	2560715	2561672	intron	6,5,3,6,3,6	+	958	TNFRSF14	ENST00000451778,ENST00000355716,ENST00000475523,ENST00000435221,ENST00000466750,ENST00000434817	Yes	Yes	Yes	Yes	0	0(0)	0(0)	0(0)	0	0(0)	0(0)	0(0)	0	0(0)	0(0)	0(0)
chr1	2560715	2561776	intron	1	+	1062	TNFRSF14	ENST00000482602	Yes	Yes	Yes	Yes	0	0(0)	0(0)	0(0)	0	0(0)	0(0)	0(0)	0	0(0)	0(0)	0(0)
chr1	2560715	2562864	intron	5	+	2150	NM_001297605.1	.	Yes	No	No	Yes	0	0(0)	0(0)	0(0)	0	0(0)	0(0)	0(0)	0	0(0)	0(0)	0(0)
chr1	2561816	2562864	intron	6,4,4,2,2	+	1049	TNFRSF14	ENST00000355716,ENST00000475523,ENST00000466750,ENST00000463835,ENST00000482602	Yes	Yes	Yes	Yes	0	0(0)	0(0)	0(0)	0	0(0)	0(0)	0(0)	0	0(0)	0(0)	0(0)
chr1	2561958	2562864	intron	1	+	907	TNFRSF14	ENST00000480305	Yes	Yes	Yes	Yes	0	0(0)	0(0)	0(0)	0	0(0)	0(0)	0(0)	0	0(0)	0(0)	0(0)
chr1	2562869	2562864	intron	.	+	95	TNFRSF14	CHESS	No	No	No	Yes	0	0(0)	0(0)	0(0)	0	0(0)	0(0)	0(0)	0	0(0)	0(0)	0(0)
chr1	2562897	2563147	intron	5,3,7,5,2	+	251	TNFRSF14	ENST00000466750,ENST00000463835,ENST00000355716,ENST00000475523,ENST00000480305	Yes	Yes	Yes	Yes	0	0(0)	0(0)	0(0)	0	0(0)	0(0)	0(0)	0	0(0)	0(0)	0(0)
chr1	2562897	2565052	intron	3	+	2156	TNFRSF14	ENST00000482602	No	Yes	Yes	No	0	0(0)	0(0)	0(0)	0	0(0)	0(0)	0(0)	0	0(0)	0(0)	0(0)
chr1	2566606	2567865	intron	1	+	1260	AL139246.2	ENST00000456687	No	Yes	Yes	No	0	0(0)	0(0)	0(0)	0	0(0)	0(0)	0(0)	0	0(0)	0(0)	0(0)
chr1	2566606	2581559	intron	1	+	14954	NR_121638.1	.	Yes	No	No	Yes	0	0(0)	0(0)	0(0)	0	0(0)	0(0)	0(0)	0	0(0)	0(0)	0(0)
chr1	2568055	2568976	intron	2	+	922	AL139246.2	ENST00000456687	No	Yes	Yes	No	0	0(0)	0(0)	0(0)	0	0(0)	0(0)	0(0)	0	0(0)	0(0)	0(0)
chr1	2581651	2583369	intron	1	+	1719	AL139246.3	ENST00000424215	Yes	Yes	Yes	Yes	0	0(0)	0(0)	0(0)	0	0(0)	0(0)	0(0)	0	0(0)	0(0)	0(0)
chr1	2583496	2584124	intron	2	+	629	AL139246.3	ENST00000424215	Yes	Yes	Yes	Yes	0	0(0)	0(0)	0(0)	0	0(0)	0(0)	0(0)	0	0(0)	0(0)	0(0)
chr1	2586592	2587090	intron	1,1	+	499	FAM213B	ENST00000493183,ENST00000474659	Yes	Yes	Yes	Yes	0	0(0)	0(0)	0(0)	0	0(0)	0(0)	0(0)	0	0(0)	0(0)	0(0)
chr1	2586874	2587113	intron	1	+	240	FAM213B	ENST00000464043	No	Yes	Yes	No	0	0(0)	0(0)	0(0)	0	0(0)	0(0)	0(0)	0	0(0)	0(0)	0(0)
chr1	2586949	2587090	intron	1,1,1,1,1,1,1,1	+	142	FAM213B	ENST00000378425,ENST00000444521,ENST00000419916,ENST00000378424,ENST00000498083,ENST00000378427,ENST00000537325,ENST00000465233	Yes	Yes	Yes	Yes	0.307993	0.193986(2)	0.487153(8)	0.242841(3)	0.298679	0.374769(41)	0.243403(26)	0.277864(31)	0.288889	0.354318(40)	0.288322(29)	0.224028(23)
chr1	2587296	2587740	intron	1,1,2,2,2,2,2,2,2,2,2,1,2,2	+	445	FAM213B	ENST00000477045,ENST00000484099,ENST00000464043,ENST00000378427,ENST00000537325,ENST00000378424,ENST00000419916,ENST00000378425,ENST00000444521,ENST00000474659,ENST00000493183,ENST00000481683,ENST00000465233,ENST00000498083	Yes	Yes	Yes	Yes	0	0(0)	0(0)	0(0)	0.29653	0.237659(26)	0.365104(39)	0.286828(32)	0.33647	0.292312(33)	0.298264(30)	0.418835(43)
chr1	2587793	2588335	intron	3,3	+	543	FAM213B	ENST00000378424,ENST00000444521	Yes	Yes	Yes	Yes	0	0(0)	0(0)	0(0)	0	0(0)	0(0)	0(0)	0	0(0)	0(0)	0(0)
chr1	2587793	2588389	intron	3,2,3,3,2,3,3,3,3,3,3,2	+	597	FAM213B	ENST00000465233,ENST00000481683,ENST00000378427,ENST00000537325,ENST00000477045,ENST00000419916,ENST00000464043,ENST00000498083,ENST00000378425,ENST00000493183,ENST00000474659,ENST00000484099	Yes	Yes	Yes	Yes	0.234821	0.0969932(1)	0.121788(2)	0.485681(6)	0.277541	0.237659(26)	0.290211(31)	0.304754(34)	0.323912	0.283455(32)	0.318148(32)	0.370133(38)
chr1	2588454	2588529	intron	3,4,3	+	76	FAM213B	ENST00000481683,ENST00000465233,ENST00000484099	Yes	Yes	Yes	Yes	0	0(0)	0(0)	0(0)	0	0(0)	0(0)	0(0)	0	0(0)	0(0)	0(0)
chr1	2588454	2588549	intron	4,4,4,4,4,4,4	+	96	FAM213B	ENST00000493183,ENST00000464043,ENST00000444521,ENST00000474659,ENST00000378427,ENST00000378424,ENST00000419916	Yes	Yes	Yes	Yes	0.28745	0.193986(2)	0.182682(3)	0.485681(6)	0.348843	0.329066(36)	0.430636(46)	0.286828(32)	0.423714	0.34546(39)	0.497107(50)	0.428575(44)
chr1	2588454	2588921	intron	4	+	468	FAM213B	ENST00000498083	No	Yes	Yes	No	0	0(0)	0(0)	0(0)	0	0(0)	0(0)	0(0)	0	0(0)	0(0)	0(0)
chr1	2588454	2588953	intron	4	+	500	FAM213B	ENST00000378425	Yes	Yes	Yes	Yes	0	0(0)	0(0)	0(0)	0	0(0)	0(0)	0(0)	0	0(0)	0(0)	0(0)
chr1	2588454	2588956	intron	4	+	503	FAM213B	ENST00000537325	Yes	Yes	Yes	Yes	0	0(0)	0(0)	0(0)	0	0(0)	0(0)	0(0)	0	0(0)	0(0)	0(0)
chr1	2588626	2588921	intron	4,5,5,5,5,5	+	296	FAM213B	ENST00000481683,ENST00000465233,ENST00000493183,ENST00000444521,ENST00000464043,ENST00000419916	Yes	Yes	Yes	Yes	0	0(0)	0(0)	0(0)	0.174452	0.210237(23)	0.196595(21)	0.116524(13)	0.169038	0.124011(14)	0.159074(16)	0.224028(23)
chr1	2588626	2588953	intron	5,5,4,5	+	328	FAM213B	ENST00000378427,ENST00000474659,ENST00000484099,ENST00000378424	Yes	Yes	Yes	Yes	0.120207	0.0969932(1)	0.182682(3)	0.0809469(1)	0.171243	0.237659(26)	0.16851(18)	0.10756(12)	0.252233	0.354318(40)	0.149132(15)	0.253249(26)
chr1	2589041	2589409	intron	6,6,5,6,5,6,6,5,6,5,6,1	+	369	FAM213B	ENST00000378424,ENST00000378427,ENST00000537325,ENST00000444521,ENST00000481683,ENST00000493183,ENST00000474659,ENST00000378425,ENST00000419916,ENST00000484099,ENST00000464043,ENST00000476686	Yes	Yes	Yes	Yes	0.255119	0.0969932(1)	0.182682(3)	0.485681(6)	0.403872	0.429614(47)	0.262126(28)	0.519875(58)	0.356637	0.442898(50)	0.178958(18)	0.448056(46)
chr1	2589415	2589409	intron	.	+	94	FAM213B	CHESS	No	No	No	Yes	0	0(0)	0(0)	0(0)	0	0(0)	0(0)	0(0)	0	0(0)	0(0)	0(0)
chr1	2589428	2589409	intron	.	+	81	FAM213B	CHESS	No	No	No	Yes	0	0(0)	0(0)	0(0)	0	0(0)	0(0)	0(0)	0	0(0)	0(0)	0(0)
chr1	2589480	2589409	intron	.	+	29	FAM213B	CHESS	No	No	No	Yes	0	0(0)	0(0)	0(0)	0	0(0)	0(0)	0(0)	0	0(0)	0(0)	0(0)
chr1	2591090	2591556	intron	2,22,18,23	-	467	MMEL1	ENST00000471840,ENST00000504800,ENST00000502556,ENST00000378412	Yes	Yes	Yes	Yes	0	0(0)	0(0)	0(0)	0	0(0)	0(0)	0(0)	0	0(0)	0(0)	0(0)
chr1	2591634	2591931	intron	22,21,17	-	298	MMEL1	ENST00000378412,ENST00000504800,ENST00000502556	Yes	Yes	Yes	Yes	0	0(0)	0(0)	0(0)	0	0(0)	0(0)	0(0)	0	0(0)	0(0)	0(0)
chr1	2591634	2592654	intron	1	-	1021	MMEL1	ENST00000471840	Yes	Yes	Yes	Yes	0	0(0)	0(0)	0(0)	0	0(0)	0(0)	0(0)	0	0(0)	0(0)	0(0)
chr1	2592028	2592654	intron	21,16,1,20	-	627	MMEL1	ENST00000378412,ENST00000502556,ENST00000464195,ENST00000504800	Yes	Yes	Yes	Yes	0	0(0)	0(0)	0(0)	0	0(0)	0(0)	0(0)	0	0(0)	0(0)	0(0)
chr1	2592028	2592720	intron	1	-	693	MMEL1	ENST00000491941	No	Yes	Yes	Yes	0	0(0)	0(0)	0(0)	0	0(0)	0(0)	0(0)	0	0(0)	0(0)	0(0)
chr1	2592721	2592832	intron	15,2,20,19	-	112	MMEL1	ENST00000502556,ENST00000469962,ENST00000378412,ENST00000504800	Yes	Yes	Yes	Yes	0	0(0)	0(0)	0(0)	0	0(0)	0(0)	0(0)	0	0(0)	0(0)	0(0)
chr1	2592967	2593813	intron	19,1,18,14	-	847	MMEL1	ENST00000378412,ENST00000469962,ENST00000504800,ENST00000502556	Yes	Yes	Yes	Yes	0	0(0)	0(0)	0(0)	0	0(0)	0(0)	0(0)	0	0(0)	0(0)	0(0)
chr1	2593934	2594384	intron	18,13	-	451	MMEL1	ENST00000378412,ENST00000502556	Yes	Yes	Yes	Yes	0	0(0)	0(0)	0(0)	0	0(0)	0(0)	0(0)	0	0(0)	0(0)	0(0)
chr1	2593963	2594384	intron	17	-	422	MMEL1	ENST00000504800	Yes	Yes	Yes	Yes	0	0(0)	0(0)	0(0)	0	0(0)	0(0)	0(0)	0	0(0)	0(0)	0(0)
chr1	2594444	2594789	intron	12,16,17	-	346	MMEL1	ENST00000502556,ENST00000504800,ENST00000378412	Yes	Yes	Yes	Yes	0	0(0)	0(0)	0(0)	0	0(0)	0(0)	0(0)	0	0(0)	0(0)	0(0)
chr1	2594894	2595275	intron	16,15,11	-	382	MMEL1	ENST00000378412,ENST00000504800,ENST00000502556	Yes	Yes	Yes	Yes	0	0(0)	0(0)	0(0)	0	0(0)	0(0)	0(0)	0	0(0)	0(0)	0(0)
chr1	2595360	2596008	intron	15,14,10	-	649	MMEL1	ENST00000378412,ENST00000504800,ENST00000502556	Yes	Yes	Yes	Yes	0	0(0)	0(0)	0(0)	0	0(0)	0(0)	0(0)	0	0(0)	0(0)	0(0)
chr1	2596108	2596560	intron	14,13,9	-	453	MMEL1	ENST00000378412,ENST00000504800,ENST00000502556	Yes	Yes	Yes	Yes	0	0(0)	0(0)	0(0)	0	0(0)	0(0)	0(0)	0	0(0)	0(0)	0(0)
chr1	2596108	2598206	intron	10	-	2099	XM_017002314.1	.	Yes	No	No	Yes	0	0(0)	0(0)	0(0)	0	0(0)	0(0)	0(0)	0	0(0)	0(0)	0(0)
chr1	2596690	2598206	intron	8,13,12	-	1517	MMEL1	ENST00000502556,ENST00000378412,ENST00000504800	Yes	Yes	Yes	Yes	0	0(0)	0(0)	0(0)	0	0(0)	0(0)	0(0)	0	0(0)	0(0)	0(0)
chr1	2598301	2598653	intron	11,7,12	-	353	MMEL1	ENST00000504800,ENST00000502556,ENST00000378412	Yes	Yes	Yes	Yes	0	0(0)	0(0)	0(0)	0	0(0)	0(0)	0(0)	0	0(0)	0(0)	0(0)
chr1	2598737	2603883	intron	13	-	5147	XM_017002311.1	.	Yes	No	No	Yes	0	0(0)	0(0)	0(0)	0	0(0)	0(0)	0(0)	0	0(0)	0(0)	0(0)
chr1	2598791	2603883	intron	10,6,11	-	5093	MMEL1	ENST00000504800,ENST00000502556,ENST00000378412	Yes	Yes	Yes	Yes	0	0(0)	0(0)	0(0)	0	0(0)	0(0)	0(0)	0	0(0)	0(0)	0(0)
chr1	2603974	2604146	intron	10,9	-	173	MMEL1	ENST00000378412,ENST00000504800	Yes	Yes	Yes	Yes	0	0(0)	0(0)	0(0)	0	0(0)	0(0)	0(0)	0	0(0)	0(0)	0(0)
chr1	2603974	2609393	intron	5	-	5420	MMEL1	ENST00000502556	No	Yes	Yes	No	0	0(0)	0(0)	0(0)	0	0(0)	0(0)	0(0)	0	0(0)	0(0)	0(0)
chr1	2604282	2605557	intron	8,9	-	1276	MMEL1	ENST00000504800,ENST00000378412	Yes	Yes	Yes	Yes	0	0(0)	0(0)	0(0)	0	0(0)	0(0)	0(0)	0	0(0)	0(0)	0(0)
chr1	2605603	2605557	intron	.	-	54	MMEL1	CHESS	No	No	No	Yes	0	0(0)	0(0)	0(0)	0	0(0)	0(0)	0(0)	0	0(0)	0(0)	0(0)
chr1	2605620	2606247	intron	16	-	628	XM_011542122.2	.	Yes	No	No	Yes	0	0(0)	0(0)	0(0)	0	0(0)	0(0)	0(0)	0	0(0)	0(0)	0(0)
chr1	2605624	2606247	intron	8,7	-	624	MMEL1	ENST00000378412,ENST00000504800	Yes	Yes	Yes	Yes	0	0(0)	0(0)	0(0)	0	0(0)	0(0)	0(0)	0	0(0)	0(0)	0(0)
chr1	2606367	2606973	intron	4,7,6	-	607	MMEL1	ENST00000509374,ENST00000378412,ENST00000504800	Yes	Yes	Yes	Yes	0	0(0)	0(0)	0(0)	0	0(0)	0(0)	0(0)	0	0(0)	0(0)	0(0)
chr1	2607070	2609338	intron	5,3,6	-	2269	MMEL1	ENST00000504800,ENST00000509374,ENST00000378412	Yes	Yes	Yes	Yes	0	0(0)	0(0)	0(0)	0	0(0)	0(0)	0(0)	0	0(0)	0(0)	0(0)
chr1	2609420	2609669	intron	5,4,4,2	-	250	MMEL1	ENST00000378412,ENST00000502556,ENST00000504800,ENST00000509374	Yes	Yes	Yes	Yes	0	0(0)	0(0)	0(0)	0	0(0)	0(0)	0(0)	0	0(0)	0(0)	0(0)
chr1	2609832	2611280	intron	1,4,3,3	-	1449	MMEL1	ENST00000509374,ENST00000378412,ENST00000504800,ENST00000502556	Yes	Yes	Yes	Yes	0	0(0)	0(0)	0(0)	0	0(0)	0(0)	0(0)	0	0(0)	0(0)	0(0)
chr1	2611341	2612126	intron	2,3,2	-	786	MMEL1	ENST00000504800,ENST00000378412,ENST00000502556	Yes	Yes	Yes	Yes	0	0(0)	0(0)	0(0)	0	0(0)	0(0)	0(0)	0	0(0)	0(0)	0(0)
chr1	2611341	2629330	intron	21	-	17990	XM_017002312.1	.	Yes	No	No	Yes	0	0(0)	0(0)	0(0)	0	0(0)	0(0)	0(0)	0	0(0)	0(0)	0(0)
chr1	2612205	2623043	intron	22	-	10839	XM_017002315.1	.	Yes	No	No	Yes	0	0(0)	0(0)	0(0)	0	0(0)	0(0)	0(0)	0	0(0)	0(0)	0(0)
chr1	2612205	2629330	intron	2,1,1	-	17126	MMEL1	ENST00000378412,ENST00000504800,ENST00000502556	Yes	Yes	Yes	Yes	0	0(0)	0(0)	0(0)	0	0(0)	0(0)	0(0)	0	0(0)	0(0)	0(0)
chr1	2623163	2632865	intron	23	-	9703	XM_017002315.1	.	Yes	No	No	Yes	0	0(0)	0(0)	0(0)	0	0(0)	0(0)	0(0)	0	0(0)	0(0)	0(0)
chr1	2629522	2629927	intron	23	-	406	XM_017002310.1	.	Yes	No	No	Yes	0	0(0)	0(0)	0(0)	0	0(0)	0(0)	0(0)	0	0(0)	0(0)	0(0)
chr1	2629522	2632865	intron	1	-	3344	MMEL1	ENST00000378412	Yes	Yes	Yes	Yes	0	0(0)	0(0)	0(0)	0	0(0)	0(0)	0(0)	0	0(0)	0(0)	0(0)
chr1	2630198	2632865	intron	1	-	2668	MMEL1	ENST00000511099	Yes	Yes	Yes	Yes	0	0(0)	0(0)	0(0)	0	0(0)	0(0)	0(0)	0	0(0)	0(0)	0(0)
chr1	2632670	2632865	intron	.	-	196	MMEL1	CHESS	No	No	No	Yes	0	0(0)	0(0)	0(0)	0	0(0)	0(0)	0(0)	0	0(0)	0(0)	0(0)
chr1	2632676	2636355	intron	1	+	3680	AL831784.1	ENST00000427302	No	Yes	Yes	No	0	0(0)	0(0)	0(0)	0	0(0)	0(0)	0(0)	0	0(0)	0(0)	0(0)
chr1	2633272	2633879	intron	1	+	608	XR_946839.1	.	Yes	No	No	Yes	0	0(0)	0(0)	0(0)	0	0(0)	0(0)	0(0)	0	0(0)	0(0)	0(0)
chr1	2633382	2633879	intron	1,1	+	498	XR_946836.1	.	Yes	No	No	Yes	0	0(0)	0(0)	0(0)	0	0(0)	0(0)	0(0)	0	0(0)	0(0)	0(0)
chr1	2633382	2634486	intron	1	+	1105	XR_946838.1	.	Yes	No	No	Yes	0	0(0)	0(0)	0(0)	0	0(0)	0(0)	0(0)	0	0(0)	0(0)	0(0)
chr1	2633382	2636355	intron	1	+	2974	XR_946840.1	.	Yes	No	No	Yes	0	0(0)	0(0)	0(0)	0	0(0)	0(0)	0(0)	0	0(0)	0(0)	0(0)
chr1	2634264	2634486	intron	2	+	223	XR_946836.1	.	Yes	No	No	Yes	0	0(0)	0(0)	0(0)	0	0(0)	0(0)	0(0)	0	0(0)	0(0)	0(0)
chr1	2634264	2636355	intron	2,2	+	2092	XR_946835.1	.	Yes	No	No	Yes	0	0(0)	0(0)	0(0)	0	0(0)	0(0)	0(0)	0	0(0)	0(0)	0(0)
chr1	2634617	2636355	intron	2,3	+	1739	XR_946838.1	.	Yes	No	No	Yes	0	0(0)	0(0)	0(0)	0	0(0)	0(0)	0(0)	0	0(0)	0(0)	0(0)
chr1	2640516	2640771	intron	1	-	256	XM_016999990.1	.	Yes	No	No	Yes	0	0(0)	0(0)	0(0)	0	0(0)	0(0)	0(0)	0	0(0)	0(0)	0(0)
chr1	2640944	2641268	intron	2	-	325	XM_016999990.1	.	Yes	No	No	Yes	0	0(0)	0(0)	0(0)	0	0(0)	0(0)	0(0)	0	0(0)	0(0)	0(0)
chr1	2641896	2644263	intron	8,6	-	2368	TTC34	ENST00000401095,ENST00000637179	Yes	Yes	Yes	Yes	0	0(0)	0(0)	0(0)	0	0(0)	0(0)	0(0)	0	0(0)	0(0)	0(0)
chr1	2644479	2645292	intron	5,7	-	814	TTC34	ENST00000637179,ENST00000401095	Yes	Yes	Yes	Yes	0	0(0)	0(0)	0(0)	0	0(0)	0(0)	0(0)	0	0(0)	0(0)	0(0)
chr1	2645564	2783608	intron	4,6	-	138045	TTC34	ENST00000637179,ENST00000401095	Yes	Yes	Yes	Yes	0	0(0)	0(0)	0(0)	0	0(0)	0(0)	0(0)	0	0(0)	0(0)	0(0)
chr1	2700599	2701601	intron	1	-	1003	XR_946872.2	.	Yes	No	No	Yes	0	0(0)	0(0)	0(0)	0	0(0)	0(0)	0(0)	0	0(0)	0(0)	0(0)
chr1	2701614	2702699	intron	2	-	1086	XR_946872.2	.	Yes	No	No	Yes	0	0(0)	0(0)	0(0)	0	0(0)	0(0)	0(0)	0	0(0)	0(0)	0(0)
chr1	2701747	2701828	intron	1	+	82	XR_946870.2	.	Yes	No	No	Yes	0	0(0)	0(0)	0(0)	0	0(0)	0(0)	0(0)	0	0(0)	0(0)	0(0)
chr1	2701788	2701869	intron	1	+	82	XR_946871.2	.	Yes	No	No	Yes	0	0(0)	0(0)	0(0)	0	0(0)	0(0)	0(0)	0	0(0)	0(0)	0(0)
chr1	2701949	2702030	intron	2,2	+	82	XR_946870.2	.	Yes	No	No	Yes	0	0(0)	0(0)	0(0)	0	0(0)	0(0)	0(0)	0	0(0)	0(0)	0(0)
chr1	2762858	2762939	intron	1	+	82	XR_946868.2	.	Yes	No	No	Yes	0	0(0)	0(0)	0(0)	0	0(0)	0(0)	0(0)	0	0(0)	0(0)	0(0)
chr1	2762899	2762980	intron	1	+	82	XR_946869.2	.	Yes	No	No	Yes	0	0(0)	0(0)	0(0)	0	0(0)	0(0)	0(0)	0	0(0)	0(0)	0(0)
chr1	2763060	2763141	intron	2,2	+	82	XR_946869.2	.	Yes	No	No	Yes	0	0(0)	0(0)	0(0)	0	0(0)	0(0)	0(0)	0	0(0)	0(0)	0(0)
chr1	2763904	2763985	intron	1	+	82	XR_946862.1	.	Yes	No	No	Yes	0	0(0)	0(0)	0(0)	0	0(0)	0(0)	0(0)	0	0(0)	0(0)	0(0)
chr1	2764066	2764147	intron	2	+	82	XR_946862.1	.	Yes	No	No	Yes	0	0(0)	0(0)	0(0)	0	0(0)	0(0)	0(0)	0	0(0)	0(0)	0(0)
chr1	2764428	2767367	intron	3	+	2940	XR_946862.1	.	Yes	No	No	Yes	0	0(0)	0(0)	0(0)	0	0(0)	0(0)	0(0)	0	0(0)	0(0)	0(0)
chr1	2764992	2765073	intron	1	+	82	XR_001737864.1	.	Yes	No	No	Yes	0	0(0)	0(0)	0(0)	0	0(0)	0(0)	0(0)	0	0(0)	0(0)	0(0)
chr1	2765275	2765436	intron	2	+	162	XR_001737864.1	.	Yes	No	No	Yes	0	0(0)	0(0)	0(0)	0	0(0)	0(0)	0(0)	0	0(0)	0(0)	0(0)
chr1	2766443	2766524	intron	1	+	82	XR_946866.2	.	Yes	No	No	Yes	0	0(0)	0(0)	0(0)	0	0(0)	0(0)	0(0)	0	0(0)	0(0)	0(0)
chr1	2766484	2766565	intron	1	+	82	XR_946867.2	.	Yes	No	No	Yes	0	0(0)	0(0)	0(0)	0	0(0)	0(0)	0(0)	0	0(0)	0(0)	0(0)
chr1	2766645	2766726	intron	2,2	+	82	XR_946867.2	.	Yes	No	No	Yes	0	0(0)	0(0)	0(0)	0	0(0)	0(0)	0(0)	0	0(0)	0(0)	0(0)
chr1	2767448	2767529	intron	4	+	82	XR_946862.1	.	Yes	No	No	Yes	0	0(0)	0(0)	0(0)	0	0(0)	0(0)	0(0)	0	0(0)	0(0)	0(0)
chr1	2767650	2767731	intron	5	+	82	XR_946862.1	.	Yes	No	No	Yes	0	0(0)	0(0)	0(0)	0	0(0)	0(0)	0(0)	0	0(0)	0(0)	0(0)
chr1	2767853	2771044	intron	1	+	3192	XR_001737853.1	.	Yes	No	No	Yes	0	0(0)	0(0)	0(0)	0	0(0)	0(0)	0(0)	0	0(0)	0(0)	0(0)
chr1	2768092	2777298	intron	1	+	9207	=	ENST00000648684	No	No	Yes	No	0	0(0)	0(0)	0(0)	0	0(0)	0(0)	0(0)	0	0(0)	0(0)	0(0)
chr1	2768626	2776369	intron	6	+	7744	XR_946862.1	.	Yes	No	No	Yes	0	0(0)	0(0)	0(0)	0	0(0)	0(0)	0(0)	0	0(0)	0(0)	0(0)
chr1	2770685	2771044	intron	1	+	360	XR_001737851.1	.	Yes	No	No	Yes	0	0(0)	0(0)	0(0)	0	0(0)	0(0)	0(0)	0	0(0)	0(0)	0(0)
chr1	2770885	2771206	intron	1	+	322	XR_001737858.1	.	Yes	No	No	Yes	0	0(0)	0(0)	0(0)	0	0(0)	0(0)	0(0)	0	0(0)	0(0)	0(0)
chr1	2771125	2771206	intron	1	+	82	XR_001737846.1	.	Yes	No	No	Yes	0	0(0)	0(0)	0(0)	0	0(0)	0(0)	0(0)	0	0(0)	0(0)	0(0)
chr1	2771166	2771247	intron	1,1,1,1,1,1,2,1,1,2,1,1,1	+	82	XR_001737861.1	.	Yes	No	No	Yes	0	0(0)	0(0)	0(0)	0	0(0)	0(0)	0(0)	0	0(0)	0(0)	0(0)
chr1	2771328	2774951	intron	3,2,2,2,2,2,2,2,2,2,3,2,2,2,2	+	3624	XR_001737851.1	.	Yes	No	No	Yes	0	0(0)	0(0)	0(0)	0	0(0)	0(0)	0(0)	0	0(0)	0(0)	0(0)
chr1	2771690	2774789	intron	1	+	3100	XR_001737855.1	.	Yes	No	No	Yes	0	0(0)	0(0)	0(0)	0	0(0)	0(0)	0(0)	0	0(0)	0(0)	0(0)
chr1	2772254	2772335	intron	1	+	82	XR_001737863.1	.	Yes	No	No	Yes	0	0(0)	0(0)	0(0)	0	0(0)	0(0)	0(0)	0	0(0)	0(0)	0(0)
chr1	2772537	2772698	intron	2	+	162	XR_001737863.1	.	Yes	No	No	Yes	0	0(0)	0(0)	0(0)	0	0(0)	0(0)	0(0)	0	0(0)	0(0)	0(0)
chr1	2773865	2773946	intron	1	+	82	AC242022.1	ENST00000638002	Yes	Yes	Yes	Yes	0	0(0)	0(0)	0(0)	0	0(0)	0(0)	0(0)	0	0(0)	0(0)	0(0)
chr1	2773906	2773987	intron	1	+	82	XR_946865.1	.	Yes	No	No	Yes	0	0(0)	0(0)	0(0)	0	0(0)	0(0)	0(0)	0	0(0)	0(0)	0(0)
[truncated: 573,843 more rows]
