# Supplementary material for: Deep sequencing of pre-translational mRNPs reveals hidden flux through evolutionarily conserved alternative splicing nonsense-mediated decay pathways
Source: Genome Biol. 2021 May 3;22:132. doi: 10.1186/s13059-021-02309-y (PMC8091538; doi:10.1186/s13059-021-02309-y)
Supplement: Supplementary file 3 — Additional file 3: Table S3. Locations and characteristics of highly conserved unannotated exon junctions identified in this study. [file 13059_2021_2309_MOESM3_ESM.txt]

## Table S3
## Table S3. Locations and characteristics of highly conserved unannotated exon junctions identified in this study.
## Table of Conserved Unannotated Splicing Events
## Legend
## Seq_: Sequence at Splice Site (5 exonic, 10 intronic)
## CassExon_: Coordinates for Newly Created Neighboring CE
## _PIR: Percent Intron Retention
## Loc_: Region (Exonic/Intronic) & Conservation Status (Cons/Not_Cons) of Unannotated SSs
## _normRPM: Normalized Read Counts for Specified Library
## _rep#_RPM(Raw): Normalized (and Raw) Read Counts for Specified Replicate
##Chr	Start	Stop	Table	Coordinates	Strand	Length	Gene_Name(s)	Gene_Type	Event	Seq_5SS	Seq_3SS	MaxEnt_5SS;ME_3SS	p30_Mean_5SS;p30M_3SS	CassExon_5SS;CE_3SS	CE_5SS_Length;CE_3SS_Len	p30_Mean_CassExon	EJC_PIR	RS_-_PIR	RS_+_PIR	Location_5SS	Loc_3SS	EJC_normRPM	EJC_rep1_RPM(Raw)	EJC_rep2_RPM(Raw)	EJC_rep3_RPM(Raw)	RS_-_normRPM	RS_-_rep1_RPM(Raw)	RS_-_rep2_RPM(Raw)	RS_-_rep3_RPM(Raw)	RS_+_normRPM	RS_+_rep1_RPM(Raw)	RS_+_rep2_RPM(Raw)	RS_+_rep3_RPM(Raw)
chr1	729956	732016	unannotated	chr1:729956-732016	-	2061	LOC100133331,AL669831.1,AL669831.3	transcribed_unprocessed_pseudogene,transcribed_processed_pseudogene,x	SkippedExon	GAAACGTGAGTAAGC	TCACGCTCAGGTGGG	9.54;7.69	0.5759;-0.0207391	x;x	x;x	x	x	x	x	x	x	0.301309	0.193986(2)	0.548047(9)	0.161894(2)	0.0547551	0.109689(12)	0.0187233(2)	0.0358535(4)	0.0560639	0.0797216(9)	0.0397685(4)	0.0487017(5)
chr1	943059	943697	unannotated	chr1:943059-943697	+	639	SAMD11	protein_coding	SkippedExon	CACAGGTGGGCACCC	CCCCTTCCAGGTCTT	8.07;14.12	1.39911;0.226957	x;x	x;x	x	x	x	x	x	x	0	0(0)	0(0)	0(0)	0.08281	0.063985(7)	0.121701(13)	0.0627436(7)	0.0568791	0.0531477(6)	0.0298264(3)	0.087663(9)
chr1	1395515	1398596	unannotated	chr1:1395515-1398596	-	3082	CCNL2	protein_coding	SkippedExon	TGGAGGTAAGGCTTC	TCTCTGGCAGGAAGC	10.28;11.63	1.2785;0.347435	x;x	x;x	x	x	x	x	x	x	0.240415	0.193986(2)	0.365365(6)	0.161894(2)	0.0307927	0.0182814(2)	0.0561699(6)	0.0179267(2)	0	0(0)	0(0)	0(0)
chr1	5952837	5967298	unannotated	chr1:5952837-5967298	-	14462	NPHP4	protein_coding	SkippedExon	AGAGCGTAAGAGCCA	ACTGTTTCAGGCGAC	6.21;7.94	1.40289;0.18713	x;x	x;x	x	x	x	x	x	x	0.184869	0.290979(3)	0.182682(3)	0.0809469(1)	0.0978527	0.100548(11)	0.11234(12)	0.0806703(9)	0.0980623	0.106295(12)	0.13919(14)	0.0487017(5)
chr1	5978414	5992243	unannotated	chr1:5978414-5992243	-	13830	NPHP4	protein_coding	SkippedExon	CCTAGGTAACGCGGC	TGTCTCCTAGGGCGT	7.74;8.09	1.56967;-0.00626087	x;x	x;x	x	x	x	x	x	x	0.368158	0.678952(7)	0.182682(3)	0.242841(3)	0	0(0)	0(0)	0(0)	0.0216182	0.0354318(4)	0.00994213(1)	0.0194807(2)
chr1	6186817	6197651	unannotated	chr1:6186817-6197651	-	10835	RPL22	protein_coding	SkippedExon	ATTTTGTAAGTTACA	TTCTCTGCAGGTATT	7.40;13.19	1.5888;1.02974	x;x	x;x	x	x	x	x	x	x	0	0(0)	0(0)	0(0)	0.161703	0.12797(14)	0.177871(19)	0.179267(20)	0.139548	0.124011(14)	0.119306(12)	0.175326(18)
chr1	7962876	7969344	unannotated	chr1:7962876-7969344	+	6469	PARK7	protein_coding	SkippedExon	CTGGGGTAAGTCCCA	ACTGTTACAGGGACC	9.65;7.82	1.40689;0.606478	x;x	x;x	x;x	x	x	x	x	x	0	0(0)	0(0)	0(0)	0.0704461	0.0822665(9)	0.0842549(9)	0.0448168(5)	0.156547	0.115153(13)	0.188901(19)	0.165586(17)
chr1	7970964	7984893	unannotated	chr1:7970964-7984893	+	13930	PARK7	protein_coding	SkippedExon	TGCAGGTGACGTGCA	TACTTTGCAGGTCAT	7.66;11.56	0.935556;0.214478	x;x	x;x	x	x	x	x	x	x	0	0(0)	0(0)	0(0)	0.104183	0.155392(17)	0.11234(12)	0.0448168(5)	0.104673	0.0885795(10)	0.0695949(7)	0.155845(16)
chr1	7991448	7996320	unannotated	chr1:7991448-7996320	+	4873	AL034417.4	antisense	SkippedExon	CAAAGGTAAGTAAGC	TTTTTTTCAGATGGA	11.00;12.85	0.463889;-0.377	x;x	x;x	x	x	x	x	x	x	0.211852	0.290979(3)	0.182682(3)	0.161894(2)	0	0(0)	0(0)	0(0)	0.0409393	0.0442898(5)	0.0298264(3)	0.0487017(5)
chr1	8422808	8495062	unannotated	chr1:8422808-8495062	-	72255	RERE	protein_coding	SkippedExon	ACACAGTAAGTCTTT	TTTATCACAGAAACG	9.49;7.98	1.46122;1.09739	x;x	x;x	x	x	x	x	x	x	0.192889	0.193986(2)	0.0608941(1)	0.323788(4)	0	0(0)	0(0)	0(0)	0	0(0)	0(0)	0(0)
chr1	8874915	8878579	unannotated	chr1:8874915-8878579	-	3665	ENO1	protein_coding	SkippedExon	GCTAGGTAATGATTG	TCTACAGAAGTTCAC	7.57;-0.44	0.83;0.441043	x;x	x;x	x	x	x	x	x	x	0	0(0)	0(0)	0(0)	0.367109	0.319925(35)	0.458721(49)	0.322681(36)	0.412791	0.460614(52)	0.407627(41)	0.370133(38)
chr1	9751663	9773271	unannotated	chr1:9751663-9773271	-	21609	CLSTN1	protein_coding	Alt3SS	TGCAGGTAGGAACGG	TCATATTCAGGTGAA	9.79;6.35	0.967778;0.705739	x;x	x;x	x	x	x	x	x	Exon/Cons	0	0(0)	0(0)	0(0)	0.112644	0.118829(13)	0.0936165(10)	0.125487(14)	0.145478	0.132869(15)	0.0795371(8)	0.224028(23)
chr1	11055085	11056010	unannotated	chr1:11055085-11056010	-	926	SRM	protein_coding	SkippedExon	CCAGGGTGAGCCACA	CGGTCCCCAGAGCAC	7.75;7.52	1.46944;0.185391	x;x	x;x	x	x	x	x	x	x	0	0(0)	0(0)	0(0)	0.0578902	0.0914072(10)	0.0374466(4)	0.0448168(5)	0.108226	0.177159(20)	0.0695949(7)	0.0779227(8)
chr1	11077652	11080498	unannotated	chr1:11077652-11080498	-	2847	EXOSC10	protein_coding	SkippedExon	CCTAAGTGAGTTTCA	TTTTCCTTAGTCTGA	6.43;10.00	1.22089;0.180174	x;x	x;x	x	x	x	x	x	x	0.264481	0.387973(4)	0.243576(4)	0.161894(2)	0.0306454	0.0365629(4)	0.0374466(4)	0.0179267(2)	0	0(0)	0(0)	0(0)
chr1	11157292	11199257	unannotated	chr1:11157292-11199257	-	41966	MTOR	protein_coding	SkippedExon	ATCAGGTAGGCCATA	CATGTAACAGGAGAT	9.88;8.41	1.44111;0.637	x;x	x;x	x	x	x	x	x	x	0.260713	0.193986(2)	0.426259(7)	0.161894(2)	0.0182368	0.0274222(3)	0.00936165(1)	0.0179267(2)	0.0275235	0.0531477(6)	0.00994213(1)	0.0194807(2)
chr1	11234266	11240302	unannotated	chr1:11234266-11240302	-	6037	MTOR	protein_coding	SkippedExon	TGAAGGTAAGAAATT	TTCCCTACAGATTTT	10.57;10.87	1.54911;0.696304	x;x	x;x	x	x	x	x	x	x	0.14719	0.0969932(1)	0.182682(3)	0.161894(2)	0	0(0)	0(0)	0(0)	0	0(0)	0(0)	0(0)
chr1	11248095	11255991	unannotated	chr1:11248095-11255991	-	7897	MTOR	protein_coding	SkippedExon	ACAGGGTAAGGAGAT	ATATATATAGCGTCT	9.16;6.91	1.19856;-0.005	x;x	x;x	x	x	x	x	x	x	0.165907	0.193986(2)	0.0608941(1)	0.242841(3)	0	0(0)	0(0)	0(0)	0	0(0)	0(0)	0(0)
chr1	11960730	11963531	unannotated	chr1:11960730-11963531	+	2802	PLOD1	protein_coding	Alt5SS	CTGAGGTGCGGATGG	CTCCTTGCAGAGACC	6.79;12.55	1.10789;0.188174	x;x	x;x	x	x	x	x	Exon/Cons	x	0.14719	0.0969932(1)	0.182682(3)	0.161894(2)	0	0(0)	0(0)	0(0)	0	0(0)	0(0)	0(0)
chr1	12002104	12003757	unannotated	chr1:12002104-12003757	+	1654	MFN2	protein_coding	CassetteExon	CAGCAGTAAGAGTCC	CCCCTTAAAGCGCCC	3.01;4.98	0.484889;0.371522	x;chr1:12003758-12003889	x;131	-0.209435114503817	x	x	x	x	x	0.14719	0.0969932(1)	0.182682(3)	0.161894(2)	0.036872	0.0548443(6)	0.0468083(5)	0.00896337(1)	0.0413007	0.0354318(4)	0.0397685(4)	0.0487017(5)
chr1	12241951	12242512	unannotated	chr1:12241951-12242512	+	562	VPS13D	protein_coding	CassetteExon	CCTAGGTGAGTCAGA	TTATTTTTAGGTGCT	8.83;7.54	0.744556;0.555348	chr1:12241895-12241950;x	55;x	0.1252	x	x	x	x	x	0.245518	0.290979(3)	0.121788(2)	0.323788(4)	0	0(0)	0(0)	0(0)	0	0(0)	0(0)	0(0)
chr1	12277535	12277902	unannotated	chr1:12277535-12277902	+	368	VPS13D	protein_coding	NewIntron	TCGAGGTATGCTGAA	TTGCACCCAGTTGGC	9.12;3.72	1.23011;0.768174	x;x	x;x	x	96.3964	100	100	Exon/Cons	Exon/Cons	0.41702	0.581959(6)	0.426259(7)	0.242841(3)	0.0302025	0.00914072(1)	0.0187233(2)	0.0627436(7)	0.0260837	0.00885795(1)	0.0596528(6)	0.00974034(1)
chr1	15633566	15636312	unannotated	chr1:15633566-15636312	+	2747	DDI2	protein_coding	CassetteExon	ATAAGGTAAAGACCT	TATTTTGTAGAGACG	2.17;8.56	0.260444;0.376913	x;chr1:15636313-15636399	x;86	-0.00302325581395348	x	x	x	x	x	0.240169	0.193986(2)	0.121788(2)	0.404734(5)	0	0(0)	0(0)	0(0)	0	0(0)	0(0)	0(0)
chr1	15938007	15939295	unannotated	chr1:15938007-15939295	+	1289	SPEN	protein_coding	SkippedExon	TGACGGTAAGACTCT	CTGTCTCCAGCCTGC	10.65;6.79	1.32456;0.330174	x;x	x;x	x	x	x	x	x	x	0.425039	0.484966(5)	0.304471(5)	0.485681(6)	0.122168	0.0822665(9)	0.149786(16)	0.13445(15)	0.057896	0.0265739(3)	0.0497107(5)	0.0974034(10)
chr1	16490927	16491980	unannotated	chr1:16490927-16491980	-	1054	CROCCP3	transcribed_unprocessed_pseudogene	SkippedExon	GTGAGGTGAGTACCA	TCCCACCCAGGACAC	10.03;10.01	0.418;0.0653043	x;x	x;x	x	x	x	x	x	x	0.207838	0.0969932(1)	0.121788(2)	0.404734(5)	0.0211655	0.0182814(2)	0.00936165(1)	0.0358535(4)	0	0(0)	0(0)	0(0)
chr1	16594662	16608507	unannotated	chr1:16594662-16608507	-	13846	NBPF1	protein_coding	SkippedExon	AACAGGTAAAAATCC	CCCTTTTCAGGGAGC	8.59;10.68	0.385889;-0.38313	x;x	x;x	x	x	x	x	x	x	0	0(0)	0(0)	0(0)	0.0245371	0.0365629(4)	0.028085(3)	0.00896337(1)	0.0943196	0.115153(13)	0.109363(11)	0.058442(6)
chr1	16626006	16627144	unannotated	chr1:16626006-16627144	-	1139	CROCCP2	transcribed_unprocessed_pseudogene	SkippedExon	CCAAGGTGGGTCCCT	CGGCCCACAGCTGGA	8.23;8.14	1.30411;0.0498696	x;x	x;x	x	x	x	x	x	x	0.718328	0.775945(8)	0.974306(16)	0.404734(5)	0.161631	0.301644(33)	0.0936165(10)	0.0896337(10)	0.202069	0.115153(13)	0.198843(20)	0.29221(30)
chr1	17028737	17044760	unannotated	chr1:17028737-17044760	-	16024	SDHB	protein_coding	SkippedExon	AATAAGTGAGTATCT	TCTCTTTCAGGCATC	6.43;10.77	1.21644;0.53287	x;x	x;x	x	x	x	x	x	x	0.159223	0.193986(2)	0.121788(2)	0.161894(2)	0.027333	0.0274222(3)	0.0187233(2)	0.0358535(4)	0.0194556	0.00885795(1)	0.0397685(4)	0.00974034(1)
chr1	19096651	19099596	unannotated	chr1:19096651-19099596	-	2946	UBR4	protein_coding	SkippedExon	ATGAGGTATGTGCCT	TCTCCCCTAGATGAA	9.81;11.08	1.556;0.663913	x;x	x;x	x	x	x	x	x	x	0.429536	0.193986(2)	0.608941(10)	0.485681(6)	0.0272593	0.0365629(4)	0.00936165(1)	0.0358535(4)	0.0731551	0.0620057(7)	0.0795371(8)	0.0779227(8)
chr1	19163824	19164252	unannotated	chr1:19163824-19164252	-	429	UBR4	protein_coding	Alt3SS	AGATGGTAAGATGAT	GGACAGCAAGAAATA	9.48;-7.77	1.56844;0.991875	x;x	x;x	x	x	x	x	x	Exon/Cons	0.240415	0.193986(2)	0.365365(6)	0.161894(2)	0	0(0)	0(0)	0(0)	0	0(0)	0(0)	0(0)
chr1	19239818	19240296	unannotated	chr1:19239818-19240296	-	479	EMC1	protein_coding	Alt3SS	TGCAGGTGAGAGGCT	CTTCCCACAGGTAAC	9.22;8.17	1.13856;0.979087	x;x	x;x	x	x	x	x	x	Exon/Cons	0.313342	0.290979(3)	0.487153(8)	0.161894(2)	0.0185169	0.00914072(1)	0.0374466(4)	0.00896337(1)	0.0190269	0.0177159(2)	0.0198843(2)	0.0194807(2)
chr1	19898954	19904266	unannotated	chr1:19898954-19904266	+	5313	OTUD3	protein_coding	CassetteExon	TACAGGTGTGCGCCA	TTTCCTTTAGTTTCA	6.46;-0.66	0.631111;0.346652	chr1:19898837-19898953;x	116;x	0.0457586206896552	x	x	x	x	x	0.198238	0.290979(3)	0.0608941(1)	0.242841(3)	0	0(0)	0(0)	0(0)	0.0222737	0.0177159(2)	0.0198843(2)	0.029221(3)
chr1	20749883	20765376	unannotated	chr1:20749883-20765376	-	15494	HP1BP3	protein_coding	SkippedExon	ATCAGGTATGAGCCA	TGGAAAACAGCTGAA	9.46;3.88	1.423;1.22809	x;x	x;x	x	x	x	x	x	x	0.310426	0.484966(5)	0.365365(6)	0.0809469(1)	0	0(0)	0(0)	0(0)	0	0(0)	0(0)	0(0)
chr1	20757257	20767583	unannotated	chr1:20757257-20767583	-	10327	HP1BP3	protein_coding	SkippedExon	GAAAGGTAAGACATC	TTCTTTGCAGGCCTC	10.57;12.80	1.44489;0.633087	x;x	x;x	x	x	x	x	x	x	0.174172	0.0969932(1)	0.182682(3)	0.242841(3)	0	0(0)	0(0)	0(0)	0.0446147	0.0354318(4)	0.0497107(5)	0.0487017(5)
chr1	20895502	20899799	unannotated	chr1:20895502-20899799	-	4298	EIF4G3	protein_coding	Alt5SS	AGCCAGTACGTAATG	CTCTTTCTAGAATCC	7.19;9.27	1.19933;0.406652	x;x	x;x	x	x	x	x	Exon/Cons	x	0.953148	0.872938(9)	1.09609(18)	0.890416(11)	0	0(0)	0(0)	0(0)	0	0(0)	0(0)	0(0)
chr1	20980449	21050865	unannotated	chr1:20980449-21050865	-	70417	EIF4G3	protein_coding	SkippedExon	CTCAAGTAAGATAAA	TCTTTTCTAGTACCG	7.61;9.49	1.46122;0.577652	x;x	x;x	x;x	x	x	x	x	x	0	0(0)	0(0)	0(0)	0.113264	0.0914072(10)	0.149786(16)	0.098597(11)	0.106811	0.124011(14)	0.0795371(8)	0.116884(12)
chr1	20981228	21050865	unannotated	chr1:20981228-21050865	-	69638	EIF4G3	protein_coding	SkippedExon	CTCAAGTAAGATAAA	CCCTTCCCAGTTTTT	7.61;10.36	1.46122;0.631304	x;x	x;x	x	x	x	x	x	x	0.29438	0.193986(2)	0.365365(6)	0.323788(4)	0.471484	0.484458(53)	0.580422(62)	0.349571(39)	0.490891	0.469472(53)	0.477222(48)	0.525978(54)
chr1	21002788	21050865	unannotated	chr1:21002788-21050865	-	48078	EIF4G3	protein_coding	Alt3SS	CTCAAGTAAGATAAA	CTCTGGACAGAATGC	7.61;7.49	1.46122;1.12839	x;x	x;x	x	x	x	x	x	Exon/Cons	0.13224	0.193986(2)	0.121788(2)	0.0809469(1)	0.149678	0.137111(15)	0.16851(18)	0.143414(16)	0.132331	0.141727(16)	0.0994213(10)	0.155845(16)
chr1	21721167	21728569	unannotated	chr1:21721167-21728569	-	7403	USP48	protein_coding	SkippedExon	AGCTGGTCTGTAAGA	TGTTCCACAGCAGCG	3.05;8.84	1.59622;0.455522	x;x	x;x	x	x	x	x	x	x	0.14719	0.0969932(1)	0.182682(3)	0.161894(2)	0	0(0)	0(0)	0(0)	0	0(0)	0(0)	0(0)
chr1	21724096	21728565	unannotated	chr1:21724096-21728565	-	4470	USP48	protein_coding	Alt5SS	GGTCTGTAAGATATT	GCTTTCTCAGAGCCC	4.08;8.51	1.4528;0.544391	x;x	x;x	x	x	x	x	Exon/Cons	x	0.199819	0.193986(2)	0.243576(4)	0.161894(2)	0	0(0)	0(0)	0(0)	0.0222737	0.0177159(2)	0.0198843(2)	0.029221(3)
chr1	21736626	21751506	unannotated	chr1:21736626-21751506	-	14881	USP48	protein_coding	SkippedExon	TGAAGGTATTCAAAT	TTCTCTCCAGGTGGG	6.80;14.38	1.49044;0.608304	x;x	x;x	x	x	x	x	x	x	0.160558	0.0969932(1)	0.0608941(1)	0.323788(4)	0	0(0)	0(0)	0(0)	0	0(0)	0(0)	0(0)
chr1	21748272	21748785	unannotated	chr1:21748272-21748785	-	514	USP48	protein_coding	CassetteExon	CACAGGTGTGTACCA	TCTTGATCAGGAAGA	6.99;6.58	0.665556;0.018875	x;chr1:21748786-21748883	x;97	-0.0188041237113402	x	x	x	x	x	0.184869	0.290979(3)	0.182682(3)	0.0809469(1)	0	0(0)	0(0)	0(0)	0	0(0)	0(0)	0(0)
chr1	21748884	21751506	unannotated	chr1:21748884-21751506	-	2623	USP48	protein_coding	CassetteExon	TGAAGGTATTCAAAT	TTGTTTCCAGGCTGG	6.99;6.58	0.665556;0.018875	chr1:21748786-21748883;x	97;x	-0.0188041237113402	x	x	x	x	x	0.167488	0.0969932(1)	0.243576(4)	0.161894(2)	0	0(0)	0(0)	0(0)	0	0(0)	0(0)	0(0)
chr1	23313703	23321527	unannotated	chr1:23313703-23321527	-	7825	HNRNPR	protein_coding	SkippedExon	CACAGGTAAAACAAA	TGCTTACTAGGTAAA	8.59;8.18	1.56578;0.752174	x;x	x;x	x	x	x	x	x	x	0.509999	0.678952(7)	0.365365(6)	0.485681(6)	0.0211655	0.0182814(2)	0.00936165(1)	0.0358535(4)	0.0337229	0.0620057(7)	0.00994213(1)	0.029221(3)
chr1	23752519	23754116	unannotated	chr1:23752519-23754116	+	1598	ELOA,TCEB3	protein_coding,x	Alt3SS	AAAAGGTAATTTTCT	TTCACCCCAGGAAGA	8.83;7.36	1.3791;0.924043	x;x	x;x	x	x	x	x	x	Exon/Cons	0.35479	0.678952(7)	0.304471(5)	0.0809469(1)	0	0(0)	0(0)	0(0)	0	0(0)	0(0)	0(0)
chr1	24643348	24645282	unannotated	chr1:24643348-24645282	+	1935	SRRM1	protein_coding	CassetteExon	TCCGCGTAAGTAGAA	CGCTTTCCAGGGGAC	5.69;9.55	0.724333;0.643783	x;chr1:24645283-24645411	x;128	0.3629921875	x	x	x	x	x	0.199819	0.193986(2)	0.243576(4)	0.161894(2)	0.0212838	0.0365629(4)	0.00936165(1)	0.0179267(2)	0	0(0)	0(0)	0(0)
chr1	24645412	24645983	unannotated	chr1:24645412-24645983	+	572	SRRM1	protein_coding	CassetteExon	CTAAGGTAGTATTTG	CTTCCTGCAGGGAAC	5.69;9.55	0.724333;0.643783	chr1:24645283-24645411;x	128;x	0.3629921875	x	x	x	x	x	0.152538	0.193986(2)	0.182682(3)	0.0809469(1)	0.0276721	0.0182814(2)	0.0468083(5)	0.0179267(2)	0.047206	0.0531477(6)	0.0397685(4)	0.0487017(5)
chr1	24647703	24648858	unannotated	chr1:24647703-24648858	+	1156	SRRM1	protein_coding	Alt5SS	ATAAGGTATTTCTAG	CTTTTTGCAGAATCC	7.64;11.75	1.51078;1.07222	x;x	x;x	x	x	x	x	Exon/Cons	x	0.19447	0.0969932(1)	0.243576(4)	0.242841(3)	0	0(0)	0(0)	0(0)	0	0(0)	0(0)	0(0)
chr1	25808790	25809094	unannotated	chr1:25808790-25809094	+	305	SEPN1,SELENON	x,protein_coding	Alt3SS	AGGAGGTGAGGACAG	TGCCCCTCAGGGAGC	8.41;7.69	1.22378;1.04226	x;x	x;x	x;x	x	x	x	x	Exon/Cons	0	0(0)	0(0)	0(0)	0.179631	0.210237(23)	0.140425(15)	0.188231(21)	0.120496	0.115153(13)	0.13919(14)	0.107144(11)
chr1	26234311	26237710	unannotated	chr1:26234311-26237710	+	3400	CEP85	protein_coding	CassetteExon	CCCGTGTAAGTTTTC	TATACTTCAGTGTGG	7.05;4.90	0.428778;0.247435	x;chr1:26237711-26237888	x;177	0.323050847457627	x	x	x	x	x	0.23215	0.290979(3)	0.243576(4)	0.161894(2)	0	0(0)	0(0)	0(0)	0	0(0)	0(0)	0(0)
chr1	26237889	26239761	unannotated	chr1:26237889-26239761	+	1873	CEP85	protein_coding	CassetteExon	AGGAGGTAATCTAAT	CATTCTACAGTTGGC	7.05;4.90	0.428778;0.247435	chr1:26237711-26237888;x	177;x	0.323050847457627	x	x	x	x	x	0.235066	0.0969932(1)	0.365365(6)	0.242841(3)	0.0853259	0.0731258(8)	0.0842549(9)	0.098597(11)	0.0662329	0.0708636(8)	0.0596528(6)	0.0681824(7)
chr1	26438285	26447558	unannotated	chr1:26438285-26447558	+	9274	DHDDS	protein_coding	SkippedExon	CTGAGGTGGGTGTGT	CCCTCCTCAGGTGTT	7.07;12.90	1.48344;0.555565	x;x	x;x	x	x	x	x	x	x	0.248434	0.0969932(1)	0.243576(4)	0.404734(5)	0.0516045	0.063985(7)	0.028085(3)	0.0627436(7)	0	0(0)	0(0)	0(0)
chr1	26473739	26474084	unannotated	chr1:26473739-26474084	+	346	HMGN2	protein_coding	Alt5SS	TAAGTGTATGCTTTT	CCAAAAAAAGAAACC	2.21;1.43	1.089;0.489522	x;x	x;x	x;x	x	x	x	Exon/Cons	x	0	0(0)	0(0)	0(0)	0.0769527	0.0822665(9)	0.121701(13)	0.0268901(3)	0	0(0)	0(0)	0(0)
chr1	29160518	29165206	unannotated	chr1:29160518-29165206	-	4689	SRSF4	protein_coding	CassetteExon	ACTTGGTAAGACTCA	TCTCTTCTAGATATG	8.85;7.87	0.801;0.464609	x;chr1:29165207-29165357	x;150	0.258573333333333	x	x	x	x	x	0.357706	0.484966(5)	0.426259(7)	0.161894(2)	0.0244043	0.0365629(4)	0.0187233(2)	0.0179267(2)	0	0(0)	0(0)	0(0)
chr1	29160518	29166728	unannotated	chr1:29160518-29166728	-	6211	SRSF4	protein_coding	SkippedExon	CACGGGTAAGTCATC	TCTCTTCTAGATATG	10.75;12.23	1.54089;0.997652	x;x	x;x	x	x	x	x	x	x	0.225466	0.290979(3)	0.304471(5)	0.0809469(1)	0	0(0)	0(0)	0(0)	0	0(0)	0(0)	0(0)
chr1	29165358	29165889	unannotated	chr1:29165358-29165889	-	532	SRSF4	protein_coding	CassetteExon	CAAAGGTGAGCAGAG	ACCTTTTCAGAATTA	8.85;7.87	0.801;0.464609	chr1:29165207-29165357;x	150;x	0.258573333333333	x	x	x	x	x	0	0(0)	0(0)	0(0)	0.0214165	0.0365629(4)	0.0187233(2)	0.00896337(1)	0.0216855	0.0354318(4)	0.0198843(2)	0.00974034(1)
chr1	30941273	30941625	unannotated	chr1:30941273-30941625	-	353	PUM1	protein_coding	CassetteExon	ATTAGGTATGCCCTT	TCTCAAACAGGATCA	7.53;8.36	0.534444;0.478217	x;chr1:30941626-30941667	x;41	0.425487804878049	x	x	x	x	x	0.192889	0.193986(2)	0.0608941(1)	0.323788(4)	0	0(0)	0(0)	0(0)	0	0(0)	0(0)	0(0)
chr1	30955061	30964673	unannotated	chr1:30955061-30964673	-	9613	PUM1	protein_coding	CassetteExon	CCTGGGTAAGAACCA	TGGAGACAAGGTCTT	6.99;-2.04	0.541556;-0.0651739	chr1:30954944-30955060;x	116;x	0.0636120689655172	x	x	x	x	x	0	0(0)	0(0)	0(0)	0.0337068	0.0274222(3)	0.0468083(5)	0.0268901(3)	0.0658715	0.0797216(9)	0.0497107(5)	0.0681824(7)
chr1	30967311	30968374	unannotated	chr1:30967311-30968374	-	1064	PUM1	protein_coding	Alt5SS	ACAAGGTCTGGCAGC	ATATTCCTAGGTTAT	3.93;5.37	1.249;0.643522	x;x	x;x	x	x	x	x	Exon/Cons	x	0.152538	0.193986(2)	0.182682(3)	0.0809469(1)	0	0(0)	0(0)	0(0)	0	0(0)	0(0)	0(0)
chr1	30974803	30992389	unannotated	chr1:30974803-30992389	-	17587	PUM1	protein_coding	SkippedExon	AACAGGTACTGTGTG	CTATTTTTAGGCCCA	9.04;10.57	1.46911;0.600391	x;x	x;x	x	x	x	x	x	x	0.261803	0.0969932(1)	0.121788(2)	0.566628(7)	0.0761852	0.0457036(5)	0.0842549(9)	0.098597(11)	0.0253609	0.0265739(3)	0.0397685(4)	0.00974034(1)
chr1	30982641	30992389	unannotated	chr1:30982641-30992389	-	9749	PUM1	protein_coding	Alt3SS	AACAGGTACTGTGTG	AAACAATCAGGTCTC	9.04;3.05	1.46911;0.865435	x;x	x;x	x	x	x	x	x	Intron/Cons	0.152538	0.193986(2)	0.182682(3)	0.0809469(1)	0	0(0)	0(0)	0(0)	0	0(0)	0(0)	0(0)
chr1	30995221	31006993	unannotated	chr1:30995221-31006993	-	11773	PUM1	protein_coding	SkippedExon	ATCAGGTAATCTAGA	TTTTAAACAGGGCCC	6.99;6.94	1.58511;1.0493	x;x	x;x	x	x	x	x	x	x	0.546582	0.484966(5)	0.426259(7)	0.728522(9)	0.0274512	0.0457036(5)	0.0187233(2)	0.0179267(2)	0	0(0)	0(0)	0(0)
chr1	31908961	31915894	unannotated	chr1:31908961-31915894	-	6934	AL136115.2,PTP4A2	lincRNA,protein_coding	SkippedExon	TTCTAGTGAGTGTGT	GTATTTTCAGAAAAA	7.43;8.81	1.57267;0.739652	x;x	x;x	x	x	x	x	x	x	0	0(0)	0(0)	0(0)	0.106845	0.063985(7)	0.131063(14)	0.125487(14)	0.118462	0.168301(19)	0.0994213(10)	0.087663(9)
chr1	32108135	32139754	unannotated	chr1:32108135-32139754	+	31620	KPNA6	protein_coding	CassetteExon	GATGGGTGAGTGAGG	TTGTTTGCAGATACA	7.07;10.03	0.604889;0.115652	x;chr1:32139755-32139864	x;109	0.235807339449541	x	x	x	x	x	0.522516	0.290979(3)	0.548047(9)	0.728522(9)	0.165001	0.155392(17)	0.187233(20)	0.152377(17)	0.221199	0.221449(25)	0.188901(19)	0.253249(26)
chr1	32108135	32154589	unannotated	chr1:32108135-32154589	+	46455	KPNA6	protein_coding	Alt3SS	GATGGGTGAGTGAGG	TCTTCTAGAGACCAT	8.73;-1.30	1.60756;0.733957	x;x	x;x	x	x	x	x	x	Exon/Cons	0.389185	0.193986(2)	0.730729(12)	0.242841(3)	0.064234	0.0457036(5)	0.0842549(9)	0.0627436(7)	0.038869	0.00885795(1)	0.0298264(3)	0.0779227(8)
chr1	32139865	32154587	unannotated	chr1:32139865-32154587	+	14723	KPNA6	protein_coding	CassetteExon	GGATGGTTAGTGTAT	TTTCTTCTAGAGACC	7.07;10.03	0.604889;0.115652	chr1:32139755-32139864;x	109;x	0.235807339449541	x	x	x	x	x	0.824432	0.872938(9)	0.548047(9)	1.05231(13)	0.369198	0.365629(40)	0.374466(40)	0.367498(41)	0.353542	0.460614(52)	0.288322(29)	0.311691(32)
chr1	32216282	32216888	unannotated	chr1:32216282-32216888	-	607	TMEM234	protein_coding	SkippedExon	GCTCAGTGAGTAAGA	TCTTAAACAGGTAGA	7.68;6.98	1.07367;0.398522	x;x	x;x	x	x	x	x	x	x	0.191554	0.290979(3)	0.121788(2)	0.161894(2)	0	0(0)	0(0)	0(0)	0	0(0)	0(0)	0(0)
chr1	32621949	32650432	unannotated	chr1:32621949-32650432	-	28484	ZBTB8OS	protein_coding	SkippedExon	CGAGTGTGAGTAGGT	CCAACTTTAGGGAAC	6.96;7.39	1.31089;0.512696	x;x	x;x	x;x	x	x	x	x	x	0	0(0)	0(0)	0(0)	0.0486904	0.0548443(6)	0.0374466(4)	0.0537802(6)	0.129017	0.141727(16)	0.0894792(9)	0.155845(16)
chr1	32668399	32668971	unannotated	chr1:32668399-32668971	+	573	RBBP4	protein_coding	SkippedExon	ACCAGGTATGTGCCC	TACATTTAAGACCAT	9.80;3.88	0.987778;1.02726	x;x	x;x	x	x	x	x	x	x	0.307993	0.193986(2)	0.487153(8)	0.242841(3)	0	0(0)	0(0)	0(0)	0	0(0)	0(0)	0(0)
chr1	35176475	35177988	unannotated	chr1:35176475-35177988	-	1514	SFPQ	protein_coding	SkippedExon	ATGAAGTAAGTTTCC	CTTTAATTAGCAGGA	9.82;1.87	1.39767;0.684957	x;x	x;x	x;x	x	x	x	x	x	0	0(0)	0(0)	0(0)	0.134503	0.100548(11)	0.16851(18)	0.13445(15)	0.153619	0.0974375(11)	0.149132(15)	0.214287(22)
chr1	35361790	35368253	unannotated	chr1:35361790-35368253	+	6464	ZMYM4	protein_coding	CassetteExon	CTCAAGTAAACATTT	TCCCTTACAGATAAA	9.06;10.25	1.20744;0.895957	x;chr1:35368254-35368367	x;113	0.721778761061947	x	x	x	x	x	0.235066	0.0969932(1)	0.365365(6)	0.242841(3)	0	0(0)	0(0)	0(0)	0	0(0)	0(0)	0(0)
chr1	35368368	35370028	unannotated	chr1:35368368-35370028	+	1661	ZMYM4	protein_coding	CassetteExon	CAAAGGTAAAGACTG	TTCTTTAAAGGAGTA	9.06;10.25	1.20744;0.895957	chr1:35368254-35368367;x	113;x	0.721778761061947	x	x	x	x	x	0.140505	0.0969932(1)	0.243576(4)	0.0809469(1)	0	0(0)	0(0)	0(0)	0	0(0)	0(0)	0(0)
chr1	35387279	35388909	unannotated	chr1:35387279-35388909	+	1631	ZMYM4	protein_coding	SkippedExon	ATAAGGTAAAGTATA	TGATTTTTAGGTTGC	9.06;11.51	1.65711;0.962435	x;x	x;x	x	x	x	x	x	x	0.370829	0.484966(5)	0.0608941(1)	0.566628(7)	0.018296	0.0365629(4)	0.00936165(1)	0.00896337(1)	0	0(0)	0(0)	0(0)
chr1	35408091	35413971	unannotated	chr1:35408091-35413971	+	5881	ZMYM4	protein_coding	Alt5SS	AAGAGGTGCGGAGAC	TTTCTTGTAGTACCT	6.79;8.78	1.49;0.711167	x;x	x;x	x;x	x	x	x	Exon/Cons	x	0	0(0)	0(0)	0(0)	0.0861816	0.0822665(9)	0.140425(15)	0.0358535(4)	0.0597394	0.0708636(8)	0.0596528(6)	0.0487017(5)
chr1	35415715	35419469	unannotated	chr1:35415715-35419469	+	3755	ZMYM4	protein_coding	SkippedExon	ACCAGGTACGGGATA	CTGTGGATAGTTCTG	10.88;7.68	1.07211;0.425	x;x	x;x	x	x	x	x	x	x	0.179521	0.193986(2)	0.182682(3)	0.161894(2)	0	0(0)	0(0)	0(0)	0	0(0)	0(0)	0(0)
chr1	35454486	35460304	unannotated	chr1:35454486-35460304	-	5819	KIAA0319L	protein_coding	SkippedExon	TTCAGGTAAATTAGG	GTATTTGTAGGGTGT	8.76;8.30	1.56578;0.577	x;x	x;x	x	x	x	x	x	x	0.262049	0.0969932(1)	0.365365(6)	0.323788(4)	0.0183841	0.00914072(1)	0.028085(3)	0.0179267(2)	0.0538341	0.0531477(6)	0.0596528(6)	0.0487017(5)
chr1	35753937	35761095	unannotated	chr1:35753937-35761095	-	7159	CLSPN	protein_coding	SkippedExon	TTGAAGTAAGAACCC	TTGGGTTTAGAACTG	6.42;4.65	1.44944;0.615478	x;x	x;x	x	x	x	x	x	x	0.206503	0.193986(2)	0.182682(3)	0.242841(3)	0	0(0)	0(0)	0(0)	0	0(0)	0(0)	0(0)
chr1	35764715	35769846	unannotated	chr1:35764715-35769846	-	5132	CLSPN	protein_coding	SkippedExon	CTGAGGTGAGTTTAT	TTTCCTCCAGATTCA	10.03;6.09	1.19;0.392217	x;x	x;x	x	x	x	x	x	x	0.43622	0.193986(2)	0.548047(9)	0.566628(7)	0.0275394	0.0182814(2)	0.0374466(4)	0.0268901(3)	0	0(0)	0(0)	0(0)
chr1	35888611	35893096	unannotated	chr1:35888611-35893096	+	4486	AGO1	protein_coding	SkippedExon	AACCGGTAAGTGATG	CCTCCTGAAGGTCGA	10.91;8.65	1.50178;0.518478	x;x	x;x	x;x	x	x	x	x	x	0	0(0)	0(0)	0(0)	0.098	0.0822665(9)	0.131063(14)	0.0806703(9)	0	0(0)	0(0)	0(0)
chr1	36224506	36282532	unannotated	chr1:36224506-36282532	+	58027	THRAP3	protein_coding	SkippedExon	CCCAGGTGAGTGAGC	CTTACATTAGGTGTA	10.67;6.65	1.50633;0.470565	x;x	x;x	x	x	x	x	x	x	0	0(0)	0(0)	0(0)	0.216827	0.274222(30)	0.205956(22)	0.170304(19)	0.239773	0.256881(29)	0.228669(23)	0.233768(24)
chr1	36457982	36461263	unannotated	chr1:36457982-36461263	-	3282	MRPS15	protein_coding	SkippedExon	ACAAGGTGAGCAGCC	GTGGTTTCAGTTATT	9.60;6.99	1.27633;1.19304	x;x	x;x	x	x	x	x	x	x	0	0(0)	0(0)	0(0)	0.12152	0.146252(16)	0.0748932(8)	0.143414(16)	0.101132	0.0974375(11)	0.0695949(7)	0.136365(14)
chr1	36457982	36463805	unannotated	chr1:36457982-36463805	-	5824	MRPS15	protein_coding	SkippedExon	ACCAGGTAGGAGTTC	GTGGTTTCAGTTATT	9.79;6.99	1.2609;1.19304	x;x	x;x	x	x	x	x	x	x	0	0(0)	0(0)	0(0)	0.240523	0.283362(31)	0.187233(20)	0.250974(28)	0.145949	0.132869(15)	0.149132(15)	0.155845(16)
chr1	36461313	36463805	unannotated	chr1:36461313-36463805	-	2493	MRPS15	protein_coding	SkippedExon	ACCAGGTAGGAGTTC	TTATCCACAGGGTTG	9.79;9.77	1.2609;0.562	x;x	x;x	x	x	x	x	x	x	0	0(0)	0(0)	0(0)	0.152711	0.164533(18)	0.159148(17)	0.13445(15)	0.109696	0.132869(15)	0.0695949(7)	0.126624(13)
chr1	37583782	37583866	unannotated	chr1:37583782-37583866	-	85	GNL2	protein_coding	CassetteExon	ACAAGGTAAGACTCC	TATATTGAAGCTCTG	6.43;4.67	0.870222;0.207174	chr1:37583694-37583781;x	87;x	-0.0780689655172414	x	x	x	x	x	0.546337	0.484966(5)	0.182682(3)	0.971363(12)	0	0(0)	0(0)	0(0)	0	0(0)	0(0)	0(0)
chr1	37589083	37590705	unannotated	chr1:37589083-37590705	-	1623	GNL2	protein_coding	CassetteExon	CTCATGTAAGATGTA	CTCCCTAAAGCCATC	8.14;8.06	0.254667;0.933826	chr1:37588960-37589082;x	122;x	0.526540983606557	x	x	x	x	x	0.475236	0.290979(3)	0.487153(8)	0.647575(8)	0.0733447	0.0274222(3)	0.102978(11)	0.0896337(10)	0.0249995	0.0354318(4)	0.0298264(3)	0.00974034(1)
chr1	37882919	37886887	unannotated	chr1:37882919-37886887	-	3969	INPP5B	protein_coding	SkippedExon	GGATGGTGAGTCCTT	GTCCTCACAGTGTGA	10.13;10.27	1.55222;1.03526	x;x	x;x	x	x	x	x	x	x	0.152538	0.193986(2)	0.182682(3)	0.0809469(1)	0.0423902	0.0457036(5)	0.0187233(2)	0.0627436(7)	0	0(0)	0(0)	0(0)
chr1	37889669	37891357	unannotated	chr1:37889669-37891357	-	1689	INPP5B	protein_coding	Alt3SS	CCAAGGTAATGCAAC	ACTATCACAGTGTCG	8.99;5.09	1.47122;0.687522	x;x	x;x	x	x	x	x	x	Exon/Cons	0.159223	0.193986(2)	0.121788(2)	0.161894(2)	0.0241533	0.0182814(2)	0.00936165(1)	0.0448168(5)	0	0(0)	0(0)	0(0)
chr1	37958264	37968043	unannotated	chr1:37958264-37968043	-	9780	SF3A3	protein_coding	SkippedExon	CTCCTGTAAGTAAGA	TCCTTTTCAGGAAGA	7.52;11.85	1.47822;0.660435	x;x	x;x	x	x	x	x	x	x	0	0(0)	0(0)	0(0)	0.0761115	0.0548443(6)	0.0748932(8)	0.098597(11)	0.0409393	0.0442898(5)	0.0298264(3)	0.0487017(5)
chr1	37969736	37979464	unannotated	chr1:37969736-37979464	-	9729	SF3A3	protein_coding	SkippedExon	GGGAGGTATGTTTCC	CCTGCTTTAGGAACA	9.81;5.66	1.4989;0.457522	x;x	x;x	x	x	x	x	x	x	0	0(0)	0(0)	0(0)	0.0366355	0.0182814(2)	0.0468083(5)	0.0448168(5)	0.10966	0.0442898(5)	0.109363(11)	0.175326(18)
chr1	37978828	37979464	unannotated	chr1:37978828-37979464	-	637	SF3A3	protein_coding	SkippedExon	GGGAGGTATGTTTCC	GTCTCCTTAGGACCC	9.81;12.16	1.4989;0.6015	x;x	x;x	x	x	x	x	x	x	0.171256	0.290979(3)	0.0608941(1)	0.161894(2)	0	0(0)	0(0)	0(0)	0	0(0)	0(0)	0(0)
chr1	37987837	37989869	unannotated	chr1:37987837-37989869	-	2033	SF3A3	protein_coding	SkippedExon	CCACGGTGAGTGGGG	TGCCTTTCAGAGGTA	11.45;8.56	1.399;0.757304	x;x	x;x	x;x	x	x	x	x	x	0	0(0)	0(0)	0(0)	0.0854451	0.173674(19)	0.0468083(5)	0.0358535(4)	0.0734493	0.0531477(6)	0.0795371(8)	0.087663(9)
chr1	39311001	39316390	unannotated	chr1:39311001-39316390	+	5390	MACF1	protein_coding	SkippedExon	AAGAGGTAAGCCCTA	GTCCCCACAGGTTAA	9.85;12.24	1.29722;0.496957	x;x	x;x	x	x	x	x	x	x	0.453357	0.387973(4)	0.243576(4)	0.728522(9)	0	0(0)	0(0)	0(0)	0.0190269	0.0177159(2)	0.0198843(2)	0.0194807(2)
chr1	39850262	39851641	unannotated	chr1:39850262-39851641	-	1380	TRIT1	protein_coding	CassetteExon	TTCAGGTAGGGTTGT	AATTACTTAGGAGCT	9.46;0.07	0.771333;0.169609	x;chr1:39851642-39851770	x;128	0.0451171875	x	x	x	x	x	1.31644	0.969932(10)	1.52235(25)	1.45704(18)	0.167694	0.191955(21)	0.149786(16)	0.161341(18)	0.177742	0.0797216(9)	0.268438(27)	0.185066(19)
chr1	39851771	39852730	unannotated	chr1:39851771-39852730	-	960	TRIT1	protein_coding	CassetteExon	GCCAGGTAAGAAAGC	TTTTTTAGAGATGTT	9.46;0.07	0.771333;0.169609	chr1:39851642-39851770;x	128;x	0.0451171875	x	x	x	x	x	0.632878	0.581959(6)	0.426259(7)	0.890416(11)	0.0306599	0.0182814(2)	0.0468083(5)	0.0268901(3)	0.0314931	0.0354318(4)	0.0298264(3)	0.029221(3)
chr1	41070722	41113282	unannotated	chr1:41070722-41113282	-	42561	SCMH1	protein_coding	SkippedExon	CAAAGGTAAAGGCCC	ATTTTGACAGAGGAA	9.06;6.30	1.4377;0.844217	x;x	x;x	x	x	x	x	x	x	0.764028	0.872938(9)	0.852517(14)	0.566628(7)	0.0274657	0.0274222(3)	0.028085(3)	0.0268901(3)	0	0(0)	0(0)	0(0)
chr1	42660905	42663417	unannotated	chr1:42660905-42663417	+	2513	PPIH	protein_coding	CassetteExon	TTAATGTAAGTACTA	TTTTTTTTAGATGGA	7.88;9.01	-0.0476667;0.229435	x;chr1:42663418-42663543	x;125	0.055312	x	x	x	x	x	0	0(0)	0(0)	0(0)	0	0(0)	0(0)	0(0)	0.0189597	0.0177159(2)	0.00994213(1)	0.029221(3)
chr1	42663544	42664862	unannotated	chr1:42663544-42664862	+	1319	PPIH	protein_coding	CassetteExon	TACAGGTACCACCAC	CTCTGCTCAGGGAGA	7.88;9.01	-0.0476667;0.229435	chr1:42663418-42663543;x	125;x	0.055312	x	x	x	x	x	0.176605	0.387973(4)	0.0608941(1)	0.0809469(1)	0	0(0)	0(0)	0(0)	0	0(0)	0(0)	0(0)
chr1	42701047	42701985	unannotated	chr1:42701047-42701985	+	939	YBX1	protein_coding	Alt3SS	TCCGGGTAAGCAAGC	TACAGTTTAGTCATC	9.14;2.66	1.18689;0.926435	x;x	x;x	x;x	x	x	x	x	Exon/Cons	0	0(0)	0(0)	0(0)	0.0460563	0.0274222(3)	0.0748932(8)	0.0358535(4)	0.108189	0.0885795(10)	0.109363(11)	0.126624(13)
chr1	43404551	43419733	unannotated	chr1:43404551-43419733	+	15183	SZT2	protein_coding	SkippedExon	ACCAGGTATTGCATC	CTTTTTCCAGGTGGG	8.35;7.87	1.09533;0.367304	x;x	x;x	x	x	x	x	x	x	0.191554	0.290979(3)	0.121788(2)	0.161894(2)	0	0(0)	0(0)	0(0)	0	0(0)	0(0)	0(0)
chr1	43650253	43655590	unannotated	chr1:43650253-43655590	+	5338	KDM4A,AL451062.3	protein_coding,protein_coding	SkippedExon	TGTAGGTGAGAACTA	TTCCCTTCAGGTTGT	6.95;11.82	0.952;0.459652	x;x	x;x	x	x	x	x	x	x	0.165907	0.193986(2)	0.0608941(1)	0.242841(3)	0	0(0)	0(0)	0(0)	0	0(0)	0(0)	0(0)
chr1	43669161	43671504	unannotated	chr1:43669161-43671504	+	2344	KDM4A,AL451062.3	protein_coding,protein_coding	Alt5SS	AGGAGGTGAGTCAGA	TGTGTTTCAGATTAT	10.03;9.88	1.51078;0.749261	x;x	x;x	x	x	x	x	Exon/Cons	x	0.274082	0.193986(2)	0.304471(5)	0.323788(4)	0	0(0)	0(0)	0(0)	0	0(0)	0(0)	0(0)
chr1	44308402	44319627	unannotated	chr1:44308402-44319627	-	11226	ERI3	protein_coding	SkippedExon	CAGAGGTAAGGGCCC	TACTTTTCAGAGGGT	10.28;8.61	1.53667;1.03578	x;x	x;x	x;x	x	x	x	x	x	0	0(0)	0(0)	0(0)	0.118561	0.109689(12)	0.0936165(10)	0.152377(17)	0.0959248	0.0708636(8)	0.129248(13)	0.087663(9)
chr1	44776773	44777613	unannotated	chr1:44776773-44777613	+	841	RPS8	protein_coding	Alt5SS	TCAGAGTGTGAGTGA	CTGTGAGCAGGTTGT	-4.19;5.35	1.36933;0.523739	x;x	x;x	x	x	x	x	Exon/Cons	x	0.179521	0.193986(2)	0.182682(3)	0.161894(2)	0	0(0)	0(0)	0(0)	0	0(0)	0(0)	0(0)
chr1	44828363	44828505	unannotated	chr1:44828363-44828505	-	143	PTCH2	protein_coding	Alt3SS	TACAGGTGAGGCCTC	GTCTTCCCAGCCATC	10.07;6.03	1.44133;0.877652	x;x	x;x	x	x	x	x	x	Exon/Cons	0.201154	0.0969932(1)	0.182682(3)	0.323788(4)	0	0(0)	0(0)	0(0)	0	0(0)	0(0)	0(0)
chr1	44881740	44926627	unannotated	chr1:44881740-44926627	-	44888	EIF2B3	protein_coding	SkippedExon	CAGAAGTAAGCCCTA	TTCTTTCTAGGTCAA	6.95;12.00	1.43922;0.836478	x;x	x;x	x	x	x	x	x	x	0	0(0)	0(0)	0(0)	0.10025	0.0914072(10)	0.0748932(8)	0.13445(15)	0.0796487	0.0620057(7)	0.0795371(8)	0.0974034(10)
chr1	44897445	44941505	unannotated	chr1:44897445-44941505	-	44061	EIF2B3	protein_coding	SkippedExon	AGCAGGTAAGGAAGA	TTTTTTGCAGGCATC	11.08;10.21	1.42889;0.170375	x;x	x;x	x	x	x	x	x	x	0.171256	0.290979(3)	0.0608941(1)	0.161894(2)	0	0(0)	0(0)	0(0)	0	0(0)	0(0)	0(0)
chr1	45616394	45617462	unannotated	chr1:45616394-45617462	+	1069	NASP	protein_coding	SkippedExon	CCATGGTGCGTATTC	ATATCTTTAGAGGAA	8.27;4.93	1.17589;0.796696	x;x	x;x	x;x	x	x	x	x	x	0	0(0)	0(0)	0(0)	0.0918325	0.0731258(8)	0.121701(13)	0.0806703(9)	0.102284	0.0708636(8)	0.109363(11)	0.126624(13)
chr1	45640404	45654542	unannotated	chr1:45640404-45654542	-	14139	GPBP1L1	protein_coding	SkippedExon	ACTTTGTAAGTATGA	TACTTCACAGAAAAC	7.40;8.04	1.50978;0.54013	x;x	x;x	x	x	x	x	x	x	0.191554	0.290979(3)	0.121788(2)	0.161894(2)	0	0(0)	0(0)	0(0)	0.0409393	0.0442898(5)	0.0298264(3)	0.0487017(5)
chr1	46010940	46021949	unannotated	chr1:46010940-46021949	+	11010	MAST2	protein_coding	SkippedExon	AAGATGTGAGTGTCC	CTTGGTACAGGAGTT	7.77;8.13	1.41133;0.564565	x;x	x;x	x	x	x	x	x	x	0.198238	0.290979(3)	0.0608941(1)	0.242841(3)	0	0(0)	0(0)	0(0)	0	0(0)	0(0)	0(0)
chr1	46027864	46029465	unannotated	chr1:46027864-46029465	+	1602	MAST2	protein_coding	SkippedExon	AGCAGGTAAGGAAGG	ATGACTTCAGATGAG	11.08;5.60	1.38711;0.528043	x;x	x;x	x	x	x	x	x	x	0.254029	0.193986(2)	0.487153(8)	0.0809469(1)	0	0(0)	0(0)	0(0)	0	0(0)	0(0)	0(0)
chr1	46031586	46032265	unannotated	chr1:46031586-46032265	+	680	MAST2	protein_coding	Alt3SS	TTCGGGTGAGGCCCC	CTCCAAGCAGGGACT	8.48;5.61	1.11167;1.13813	x;x	x;x	x	x	x	x	x	Exon/Cons	0.289883	0.484966(5)	0.0608941(1)	0.323788(4)	0.0424638	0.0365629(4)	0.028085(3)	0.0627436(7)	0	0(0)	0(0)	0(0)
chr1	46272537	46272671	unannotated	chr1:46272537-46272671	+	135	RAD54L	protein_coding	Alt5SS	TTGTTGTAGGTACTG	CCTTTTTTAGGCTGA	2.38;6.57	1.49556;0.479522	x;x	x;x	x	x	x	x	Exon/Cons	x	0.461384	0.775945(8)	0.365365(6)	0.242841(3)	0	0(0)	0(0)	0(0)	0	0(0)	0(0)	0(0)
chr1	46309128	46316551	unannotated	chr1:46309128-46316551	+	7424	UQCRH	protein_coding	SkippedExon	TAGTGGTAAGAACTG	CCCCATCTAGGTGGC	8.24;12.67	1.63389;0.753292	x;x	x;x	x;x	x	x	x	x	x	0	0(0)	0(0)	0(0)	0.176643	0.210237(23)	0.140425(15)	0.179267(20)	0.231478	0.221449(25)	0.268438(27)	0.204547(21)
chr1	46408585	46410397	unannotated	chr1:46408585-46410397	+	1813	FAAH	protein_coding	SkippedExon	ACACGGTATGACTGC	TGTTTCCCAGCAAAG	8.54;4.01	1.37089;0.652208	x;x	x;x	x	x	x	x	x	x	0.14719	0.0969932(1)	0.182682(3)	0.161894(2)	0	0(0)	0(0)	0(0)	0	0(0)	0(0)	0(0)
chr1	46685146	46686783	unannotated	chr1:46685146-46686783	-	1638	EFCAB14	protein_coding	SkippedExon	TAAAGGTAAATAATG	GTCTTAACAGTTTCT	8.88;9.27	1.35322;0.430696	x;x	x;x	x;x	x	x	x	x	x	0	0(0)	0(0)	0(0)	0.143141	0.0914072(10)	0.149786(16)	0.188231(21)	0.155236	0.150585(17)	0.169016(17)	0.146105(15)
chr1	47281210	47281615	unannotated	chr1:47281210-47281615	-	406	STIL	protein_coding	CassetteExon	TTAAGGTACATAAAC	TTATTTGTAGATTTC	7.87;7.18	0.739333;0.235625	x;chr1:47281616-47281701	x;85	0.365094117647059	x	x	x	x	x	0.350777	0.484966(5)	0.243576(4)	0.323788(4)	0.0243597	0.00914072(1)	0.028085(3)	0.0358535(4)	0	0(0)	0(0)	0(0)
chr1	47281702	47282344	unannotated	chr1:47281702-47282344	-	643	STIL	protein_coding	CassetteExon	AGAAGGTATCACTGA	CACCTCTTAGTTGAT	7.87;7.18	0.739333;0.235625	chr1:47281616-47281701;x	85;x	0.365094117647059	x	x	x	x	x	0.186205	0.193986(2)	0.121788(2)	0.242841(3)	0	0(0)	0(0)	0(0)	0.0617732	0.0177159(2)	0.0994213(10)	0.0681824(7)
chr1	50738955	50787999	unannotated	chr1:50738955-50787999	-	49045	FAF1	protein_coding	SkippedExon	TGTTGGTAAGGTTTT	TCTTTTTCAGACGGT	8.92;12.05	1.58778;0.533435	x;x	x;x	x	x	x	x	x	x	0.303496	0.484966(5)	0.182682(3)	0.242841(3)	0	0(0)	0(0)	0(0)	0.0384826	0.0265739(3)	0.0596528(6)	0.029221(3)
chr1	50744776	50752437	unannotated	chr1:50744776-50752437	-	7662	FAF1	protein_coding	CassetteExon	ATAAGGTGATATTAA	ATTTATACAGGAGAG	4.18;3.18	0.229;0.288042	x;chr1:50752438-50752523	x;85	0.0844588235294118	x	x	x	x	x	0.153874	0.0969932(1)	0.121788(2)	0.242841(3)	0	0(0)	0(0)	0(0)	0	0(0)	0(0)	0(0)
chr1	50752524	50780856	unannotated	chr1:50752524-50780856	-	28333	FAF1	protein_coding	CassetteExon	TGAAGGTAAGATGCA	ATTTTGCTAGTGTGA	4.18;3.18	0.229;0.288042	chr1:50752438-50752523;x	85;x	0.0844588235294118	x	x	x	x	x	0.159223	0.193986(2)	0.121788(2)	0.161894(2)	0	0(0)	0(0)	0(0)	0	0(0)	0(0)	0(0)
chr1	52438333	52445786	unannotated	chr1:52438333-52445786	-	7454	TUT4,ZCCHC11	protein_coding,x	Alt3SS	AAGCTGTAAGTTTAC	TCCCTAGGAGTACTT	8.56;-13.75	1.45811;0.659696	x;x	x;x	x	x	x	x	x	Exon/Cons	0.206503	0.193986(2)	0.182682(3)	0.242841(3)	0	0(0)	0(0)	0(0)	0	0(0)	0(0)	0(0)
chr1	52490802	52492195	unannotated	chr1:52490802-52492195	-	1394	TUT4,ZCCHC11	protein_coding,x	CassetteExon	TAAAGGTATTTTAAT	TCCTTATTAGTATTA	7.64;5.13	0.9433;0.0359565	x;chr1:52492196-52492275	x;79	0.238012658227848	x	x	x	x	x	0.75333	0.678952(7)	0.852517(14)	0.728522(9)	0.0517663	0.0274222(3)	0.0561699(6)	0.0717069(8)	0.0754523	0.0885795(10)	0.0695949(7)	0.0681824(7)
chr1	52492276	52493610	unannotated	chr1:52492276-52493610	-	1335	TUT4,ZCCHC11	protein_coding,x	CassetteExon	AAATGGTGAGTTTCT	ACACAATCAGCTCTT	7.64;5.13	0.9433;0.0359565	chr1:52492196-52492275;x	79;x	0.238012658227848	x	x	x	x	x	0.727684	0.581959(6)	0.791623(13)	0.809469(10)	0.0518991	0.0274222(3)	0.0655316(7)	0.0627436(7)	0.0828282	0.0620057(7)	0.0695949(7)	0.116884(12)
chr1	52497184	52515890	unannotated	chr1:52497184-52515890	-	18707	TUT4,ZCCHC11	protein_coding,x	SkippedExon	AAAAAGTATACTATG	ACATTAATAGGAAAA	0.39;4.34	1.4184;0.592652	x;x	x;x	x;x	x	x	x	x	x	0	0(0)	0(0)	0(0)	0.124493	0.164533(18)	0.0655316(7)	0.143414(16)	0.146579	0.124011(14)	0.198843(20)	0.116884(12)
chr1	52860872	52866540	unannotated	chr1:52860872-52866540	+	5669	ZYG11A	protein_coding	SkippedExon	TAAAGGTAATTGAAG	CCAATTCCAGGATTC	8.83;7.05	1.25333;1.05461	x;x	x;x	x	x	x	x	x	x	0.446918	0.387973(4)	0.548047(9)	0.404734(5)	0	0(0)	0(0)	0(0)	0	0(0)	0(0)	0(0)
chr1	52867778	52877772	unannotated	chr1:52867778-52877772	+	9995	ZYG11A	protein_coding	Alt3SS	TTAAGGTAGGTTCCT	AATCTTACAGATGGG	10.29;5.80	1.25022;1.15843	x;x	x;x	x	x	x	x	x	Exon/Cons	0.329381	0.0969932(1)	0.243576(4)	0.647575(8)	0	0(0)	0(0)	0(0)	0.0253609	0.0265739(3)	0.0397685(4)	0.00974034(1)
chr1	53796756	53796898	unannotated	chr1:53796756-53796898	-	143	NDC1	protein_coding	Alt3SS	TTCTGGTGAGAATTA	CCTCTATTAGTGCTG	7.54;5.48	1.34989;0.76	x;x	x;x	x	x	x	x	x	Exon/Cons	0.274082	0.193986(2)	0.304471(5)	0.323788(4)	0.0243597	0.00914072(1)	0.028085(3)	0.0358535(4)	0	0(0)	0(0)	0(0)
chr1	53952473	53960355	unannotated	chr1:53952473-53960355	+	7883	LRRC42	protein_coding	SkippedExon	AACAGGTGGGTGTTC	GTTTCCCTAGTGTAA	8.56;9.05	1.40067;0.817261	x;x	x;x	x;x	x	x	x	x	x	0	0(0)	0(0)	0(0)	0.0883583	0.100548(11)	0.0748932(8)	0.0896337(10)	0.101469	0.0974375(11)	0.119306(12)	0.087663(9)
chr1	54210132	54216140	unannotated	chr1:54210132-54216140	+	6009	MRPL37	protein_coding	SkippedExon	CACAGGTAAGGATCA	TTCCTCTCAGAATGA	11.08;10.11	1.02933;0.438	x;x	x;x	x	x	x	x	x	x	0.159223	0.193986(2)	0.121788(2)	0.161894(2)	0.112702	0.0457036(5)	0.131063(14)	0.161341(18)	0.0508142	0.0442898(5)	0.0497107(5)	0.058442(6)
chr1	56706309	56707474	unannotated	chr1:56706309-56707474	+	1166	PRKAA2	protein_coding	Alt5SS	GGTGGGTAGGTCCTG	TCCATTTCAGATGAA	6.86;11.13	1.18;0.583	x;x	x;x	x	x	x	x	Intron/Cons	x	0.179521	0.193986(2)	0.182682(3)	0.161894(2)	0	0(0)	0(0)	0(0)	0.0260837	0.00885795(1)	0.0596528(6)	0.00974034(1)
chr1	58530321	58530600	unannotated	chr1:58530321-58530600	-	280	OMA1	protein_coding	CassetteExon	AGGAGGTAAGTCTGA	GGTTTTACAGAGAGA	8.23;6.56	0.378556;0.522957	chr1:58530130-58530320;x	190;x	0.118536842105263	x	x	x	x	x	0.153874	0.0969932(1)	0.121788(2)	0.242841(3)	0.048484	0.063985(7)	0.0187233(2)	0.0627436(7)	0	0(0)	0(0)	0(0)
chr1	61088681	61111370	unannotated	chr1:61088681-61111370	+	22690	NFIA	protein_coding	Alt3SS	AGCAGGTAAGTGCGA	TTAACTCTAGGTGTA	10.86;10.67	1.63778;0.752478	x;x	x;x	x	x	x	x	x	Intron/Cons	0.47232	0.484966(5)	0.365365(6)	0.566628(7)	0.0212983	0.0182814(2)	0.0187233(2)	0.0268901(3)	0	0(0)	0(0)	0(0)
chr1	61827584	61856029	unannotated	chr1:61827584-61856029	+	28446	PATJ	protein_coding	SkippedExon	CAGAGGTACTAAATG	CGATTCACAGGACCC	6.36;8.08	1.35356;0.392522	x;x	x;x	x	x	x	x	x	x	0.179521	0.193986(2)	0.182682(3)	0.161894(2)	0	0(0)	0(0)	0(0)	0	0(0)	0(0)	0(0)
chr1	62443320	62447340	unannotated	chr1:62443320-62447340	+	4021	USP1	protein_coding	SkippedExon	CTGAGGTATAGCCTA	TTCATTTTAGGTGAA	7.13;12.49	1.42778;0.696957	x;x	x;x	x	x	x	x	x	x	0.336311	0.0969932(1)	0.426259(7)	0.485681(6)	0	0(0)	0(0)	0(0)	0.0415948	0.0265739(3)	0.0397685(4)	0.058442(6)
chr1	62619990	62625258	unannotated	chr1:62619990-62625258	-	5269	DOCK7	protein_coding	Alt3SS	AGCAGGTATTGTTCT	AATCAGGAAGGAGAC	8.35;-6.80	1.307;0.758261	x;x	x;x	x	x	x	x	x	Exon/Cons	0.180856	0.0969932(1)	0.121788(2)	0.323788(4)	0	0(0)	0(0)	0(0)	0	0(0)	0(0)	0(0)
chr1	63478834	63508527	unannotated	chr1:63478834-63508527	-	29694	ITGB3BP	protein_coding	SkippedExon	AAAATGTAAGTATTT	ACATATATAGAAAAG	8.62;4.03	1.36311;0.582783	x;x	x;x	x	x	x	x	x	x	0.140505	0.0969932(1)	0.243576(4)	0.0809469(1)	0.558208	0.804383(88)	0.439998(47)	0.430242(48)	0.479044	0.34546(39)	0.516991(52)	0.57468(59)
chr1	63531393	63531819	unannotated	chr1:63531393-63531819	+	427	EFCAB7	protein_coding	CassetteExon	TTAAGGTATTTATTT	TGTTGGGCAGCTCTT	7.64;9.29	0.953222;0.50387	chr1:63531330-63531392;x	62;x	0.1725	x	x	x	x	x	0.199819	0.193986(2)	0.243576(4)	0.161894(2)	0	0(0)	0(0)	0(0)	0	0(0)	0(0)	0(0)
chr1	64641970	64652160	unannotated	chr1:64641970-64652160	+	10191	CACHD1	protein_coding	SkippedExon	GAACGGTAGGTAGAG	TAACCCATAGGTTTG	10.15;10.54	1.26522;1.04687	x;x	x;x	x	x	x	x	x	x	0.140505	0.0969932(1)	0.243576(4)	0.0809469(1)	0.027333	0.0274222(3)	0.0187233(2)	0.0358535(4)	0.0321486	0.0177159(2)	0.0397685(4)	0.0389614(4)
chr1	64658874	64664497	unannotated	chr1:64658874-64664497	+	5624	CACHD1	protein_coding	SkippedExon	CCTAGGTAAAGCCCT	TGTTTCCCAGTTCTC	6.93;9.59	1.18311;0.996478	x;x	x;x	x	x	x	x	x	x	0.140505	0.0969932(1)	0.243576(4)	0.0809469(1)	0.0213574	0.0274222(3)	0.0187233(2)	0.0179267(2)	0	0(0)	0(0)	0(0)
chr1	64745422	64745582	unannotated	chr1:64745422-64745582	+	161	RAVER2	protein_coding	CassetteExon	GCCAGGTACTGGGAC	GGGTTTCTAGCCTGC	10.03;3.54	1.01789;0.138348	x;chr1:64745583-64745748	x;165	0.119224242424242	x	x	x	x	x	0.218536	0.290979(3)	0.121788(2)	0.242841(3)	0	0(0)	0(0)	0(0)	0	0(0)	0(0)	0(0)
chr1	64745749	64768655	unannotated	chr1:64745749-64768655	+	22907	RAVER2	protein_coding	CassetteExon	TGGAGGTGAGTTGTG	TCTCTTTCAGGAAGT	10.03;3.54	1.01789;0.138348	chr1:64745583-64745748;x	165;x	0.119224242424242	x	x	x	x	x	0.230569	0.387973(4)	0.0608941(1)	0.242841(3)	0.0394615	0.0548443(6)	0.0187233(2)	0.0448168(5)	0	0(0)	0(0)	0(0)
chr1	64780756	64781379	unannotated	chr1:64780756-64781379	+	624	RAVER2	protein_coding	Alt5SS	TACAGGTGGGTGACT	ATTGTATCAGCTTGC	8.56;0.96	1.20289;0.430696	x;x	x;x	x	x	x	x	Intron/Cons	x	0	0(0)	0(0)	0(0)	0	0(0)	0(0)	0(0)	0.0187328	0.0265739(3)	0.0198843(2)	0.00974034(1)
chr1	64867077	64869310	unannotated	chr1:64867077-64869310	-	2234	JAK1	protein_coding	Alt3SS	ATCAGGTAAAGCTTC	GTGACAGCAGCGTGT	9.65;2.26	1.19422;0.899435	x;x	x;x	x;x	x	x	x	x	Exon/Cons	0	0(0)	0(0)	0(0)	0.103843	0.0822665(9)	0.121701(13)	0.10756(12)	0.0352358	0.0265739(3)	0.0596528(6)	0.0194807(2)
chr1	65379525	65381820	unannotated	chr1:65379525-65381820	+	2296	DNAJC6	protein_coding	CassetteExon	GCTTGGTGAGTAACC	TCTTTATCAGAGGGA	8.37;8.91	0.446444;0.551833	x;chr1:65381821-65381875	x;54	0.11562962962963	x	x	x	x	x	0.192889	0.193986(2)	0.0608941(1)	0.323788(4)	0	0(0)	0(0)	0(0)	0	0(0)	0(0)	0(0)
chr1	65381876	65384192	unannotated	chr1:65381876-65384192	+	2317	DNAJC6	protein_coding	CassetteExon	AGCTGGTAGGTAGCA	TCTTTGACAGGATGG	8.37;8.91	0.446444;0.551833	chr1:65381821-65381875;x	54;x	0.11562962962963	x	x	x	x	x	0.274082	0.193986(2)	0.304471(5)	0.323788(4)	0	0(0)	0(0)	0(0)	0	0(0)	0(0)	0(0)
chr1	67424278	67424883	unannotated	chr1:67424278-67424883	-	606	SERBP1	protein_coding	Alt5SS	CGTTGGTATTCTGAT	ATAATTACAGTGACT	0.59;3.80	1.63889;1.17483	x;x	x;x	x	x	x	x	Exon/Cons	x	0.221698	0.0969932(1)	0.487153(8)	0.0809469(1)	0	0(0)	0(0)	0(0)	0	0(0)	0(0)	0(0)
chr1	70021130	70028170	unannotated	chr1:70021130-70028170	+	7041	LRRC7	protein_coding	SkippedExon	TTAAGGTGAACCTTT	AAACTTCTAGGTTGA	5.54;8.82	1.522;1.103	x;x	x;x	x;x	x	x	x	x	x	0	0(0)	0(0)	0(0)	0.107096	0.0822665(9)	0.140425(15)	0.098597(11)	0.0950253	0.0797216(9)	0.0397685(4)	0.165586(17)
chr1	70155797	70157203	unannotated	chr1:70155797-70157203	-	1407	LRRC40	protein_coding	CassetteExon	AGAAGGTATAATAAC	TTTCATTTAGTGATA	7.08;0.12	0.568222;0.285043	x;chr1:70157204-70157311	x;107	0.329897196261682	x	x	x	x	x	0.160558	0.0969932(1)	0.0608941(1)	0.323788(4)	0	0(0)	0(0)	0(0)	0	0(0)	0(0)	0(0)
chr1	70159439	70173621	unannotated	chr1:70159439-70173621	-	14183	LRRC40	protein_coding	SkippedExon	TAAGTGTAAGTATAT	CTTTTGCCAGATGAT	8.46;6.79	1.216;0.889478	x;x	x;x	x	x	x	x	x	x	0.234821	0.0969932(1)	0.121788(2)	0.485681(6)	0.0181777	0.0182814(2)	0.00936165(1)	0.0268901(3)	0	0(0)	0(0)	0(0)
chr1	70228556	70229209	unannotated	chr1:70228556-70229209	+	654	SRSF11	protein_coding	Alt3SS	AGAAGGTTTGTGCTT	ATTTTTATAGTGGAG	7.81;6.79	1.59911;1.15117	x;x	x;x	x	x	x	x	x	Intron/Cons	0.153874	0.0969932(1)	0.121788(2)	0.242841(3)	0	0(0)	0(0)	0(0)	0	0(0)	0(0)	0(0)
chr1	70246908	70249953	unannotated	chr1:70246908-70249953	+	3046	SRSF11	protein_coding	Alt3SS	AGCAGGTAAGGTGGC	GATTCTAGAGAGAGA	11.08;-11.92	1.27689;0.745957	x;x	x;x	x	x	x	x	x	Exon/Cons	0.244183	0.387973(4)	0.182682(3)	0.161894(2)	0	0(0)	0(0)	0(0)	0	0(0)	0(0)	0(0)
chr1	75218596	75219256	unannotated	chr1:75218596-75219256	-	661	SLC44A5	protein_coding	Alt3SS	CAGAGGTAAGTACAA	ATTGCATTAGGTCAG	11.08;4.50	1.43244;0.733391	x;x	x;x	x	x	x	x	x	Exon/Cons	0.475236	0.290979(3)	0.487153(8)	0.647575(8)	0.0333677	0.0365629(4)	0.0187233(2)	0.0448168(5)	0	0(0)	0(0)	0(0)
chr1	75243012	75274957	unannotated	chr1:75243012-75274957	-	31946	SLC44A5	protein_coding	SkippedExon	AATGAGTGAGTATGG	TCGTTCACAGATCTG	6.51;10.99	1.40511;0.394261	x;x	x;x	x	x	x	x	x	x	0.180856	0.0969932(1)	0.121788(2)	0.323788(4)	0	0(0)	0(0)	0(0)	0	0(0)	0(0)	0(0)
chr1	75789357	75791284	unannotated	chr1:75789357-75791284	+	1928	RABGGTB	protein_coding	SkippedExon	TCCAGGTAAATACTA	TTTATTGTAGGAGAA	8.76;8.31	1.24956;0.499217	x;x	x;x	x	x	x	x	x	x	0.218536	0.290979(3)	0.121788(2)	0.242841(3)	0.0215638	0.0182814(2)	0.0374466(4)	0.00896337(1)	0	0(0)	0(0)	0(0)
chr1	77154622	77161593	unannotated	chr1:77154622-77161593	-	6972	PIGK	protein_coding	SkippedExon	TCTCGGTATGTGCAT	ATTTTTTCAGTTTCA	9.22;7.47	1.42011;0.647826	x;x	x;x	x	x	x	x	x	x	0	0(0)	0(0)	0(0)	0.103046	0.0822665(9)	0.0655316(7)	0.161341(18)	0.100684	0.0354318(4)	0.178958(18)	0.087663(9)
chr1	77169373	77206639	unannotated	chr1:77169373-77206639	-	37267	PIGK	protein_coding	Alt3SS	GACAGGTAAGAAGCC	ATGCTTGCAGATGAT	10.77;7.36	1.55333;0.862	x;x	x;x	x	x	x	x	x	Exon/Cons	0.19447	0.0969932(1)	0.243576(4)	0.242841(3)	0.0211064	0.00914072(1)	0.00936165(1)	0.0448168(5)	0	0(0)	0(0)	0(0)
chr1	77725763	77726878	unannotated	chr1:77725763-77726878	-	1116	USP33	protein_coding	CassetteExon	TCAAGGTAGCTCTTA	AATCTTACAGAATAT	6.77;5.71	0.714556;0.558696	x;chr1:77726879-77726943	x;64	0.175390625	x	x	x	x	x	0.300818	0.193986(2)	0.0608941(1)	0.647575(8)	0.0638357	0.0457036(5)	0.0561699(6)	0.0896337(10)	0	0(0)	0(0)	0(0)
chr1	77960496	77962771	unannotated	chr1:77960496-77962771	-	2276	FUBP1	protein_coding	Alt5SS	GATTGGTGTGAGTAT	TTTTTTGTAGGGCCC	0.05;10.24	1.33689;0.468739	x;x	x;x	x	x	x	x	Exon/Cons	x	0.265816	0.290979(3)	0.182682(3)	0.323788(4)	0.030188	0.0274222(3)	0.00936165(1)	0.0537802(6)	0	0(0)	0(0)	0(0)
chr1	85032957	85041009	unannotated	chr1:85032957-85041009	-	8053	MCOLN3	protein_coding	SkippedExon	ACCAGGTAAATCAAG	TCTATGGCAGAGTGT	8.76;8.49	1.433;0.59013	x;x	x;x	x	x	x	x	x	x	0.632026	0.193986(2)	0.730729(12)	0.971363(12)	0.100412	0.0548443(6)	0.102978(11)	0.143414(16)	0.0878261	0.115153(13)	0.109363(11)	0.0389614(4)
chr1	85032957	85045132	unannotated	chr1:85032957-85045132	-	12176	MCOLN3	protein_coding	SkippedExon	TCCAGGTAAGCATCT	TCTATGGCAGAGTGT	9.88;8.49	1.30567;0.59013	x;x	x;x	x	x	x	x	x	x	0.865519	0.872938(9)	1.15699(19)	0.566628(7)	0.112541	0.0822665(9)	0.102978(11)	0.152377(17)	0.143223	0.115153(13)	0.13919(14)	0.175326(18)
chr1	88955226	88961380	unannotated	chr1:88955226-88961380	-	6155	KYAT3	protein_coding	SkippedExon	GCAAGGTAAGCAAGT	CTCTGTTTAGCTACT	10.22;9.29	1.199;0.323565	x;x	x;x	x	x	x	x	x	x	0.235066	0.0969932(1)	0.365365(6)	0.242841(3)	0.0181186	0.00914072(1)	0.00936165(1)	0.0358535(4)	0	0(0)	0(0)	0(0)
chr1	91385235	91401011	unannotated	chr1:91385235-91401011	-	15777	HFM1	protein_coding	SkippedExon	GAAAAGTAAGTCTCC	TTTTTTTCAGAGGTA	9.72;5.56	1.5192;0.462391	x;x	x;x	x	x	x	x	x	x	0.260467	0.193986(2)	0.182682(3)	0.404734(5)	0	0(0)	0(0)	0(0)	0	0(0)	0(0)	0(0)
chr1	91511924	91513947	unannotated	chr1:91511924-91513947	+	2024	CDC7	protein_coding	SkippedExon	AAAAAGTAAGTATGA	GGTATTGTAGGAGGG	9.72;6.74	1.65289;1.112	x;x	x;x	x	x	x	x	x	x	0.421271	0.290979(3)	0.487153(8)	0.485681(6)	0.0277458	0.00914072(1)	0.0561699(6)	0.0179267(2)	0.0222065	0.0177159(2)	0.00994213(1)	0.0389614(4)
chr1	92247990	92251180	unannotated	chr1:92247990-92251180	-	3191	GLMN	protein_coding	CassetteExon	GTAATGTGAGTCTGC	TTCTTAACAGACTGG	7.80;9.72	0.987111;0.381957	x;chr1:92251181-92251232	x;51	0.133607843137255	x	x	x	x	x	0.413006	0.387973(4)	0.365365(6)	0.485681(6)	0.0397415	0.0365629(4)	0.0468083(5)	0.0358535(4)	0	0(0)	0(0)	0(0)
chr1	92251233	92262862	unannotated	chr1:92251233-92262862	-	11630	GLMN	protein_coding	CassetteExon	ATCAAGTAAGTGAAG	TCCTTTATAGGAAGA	7.80;9.72	0.987111;0.381957	chr1:92251181-92251232;x	51;x	0.133607843137255	x	x	x	x	x	0.360377	0.290979(3)	0.304471(5)	0.485681(6)	0.0243597	0.00914072(1)	0.028085(3)	0.0358535(4)	0	0(0)	0(0)	0(0)
chr1	92268131	92269722	unannotated	chr1:92268131-92269722	-	1592	GLMN	protein_coding	Alt3SS	CAAAGGTAAGATCGT	TTCAGAACAGAAGAG	10.57;0.15	1.43089;0.849435	x;x	x;x	x	x	x	x	x	Exon/Cons	0.22522	0.290979(3)	0.0608941(1)	0.323788(4)	0	0(0)	0(0)	0(0)	0	0(0)	0(0)	0(0)
chr1	92300503	92301475	unannotated	chr1:92300503-92301475	+	973	RPAP2	protein_coding	CassetteExon	TTCAGGTACACTCTC	CAAATTTTAGGAAAG	7.29;7.16	0.743889;0.367917	chr1:92300419-92300502;x	83;x	0.229674698795181	x	x	x	x	x	0.180856	0.0969932(1)	0.121788(2)	0.323788(4)	0.0183105	0.0182814(2)	0.0187233(2)	0.0179267(2)	0	0(0)	0(0)	0(0)
chr1	92320635	92333390	unannotated	chr1:92320635-92333390	+	12756	RPAP2	protein_coding	SkippedExon	CAAAGGTATGGTTGA	TGTGATTCAGCATGA	9.26;3.18	1.04822;0.460696	x;x	x;x	x	x	x	x	x	x	0.469887	0.193986(2)	0.487153(8)	0.728522(9)	0	0(0)	0(0)	0(0)	0	0(0)	0(0)	0(0)
chr1	92605403	92624175	unannotated	chr1:92605403-92624175	-	18773	EVI5	protein_coding	SkippedExon	CACAGGTATGATGGG	ACCACACTAGAATAA	9.46;2.40	1.57267;0.38313	x;x	x;x	x	x	x	x	x	x	0	0(0)	0(0)	0(0)	0.128292	0.146252(16)	0.131063(14)	0.10756(12)	0.108721	0.168301(19)	0.0994213(10)	0.058442(6)
chr1	92624335	92636201	unannotated	chr1:92624335-92636201	-	11867	EVI5	protein_coding	SkippedExon	AGAAGGTAAGAAACC	TATGCTTTAGCGCCA	10.57;7.76	1.44456;0.726261	x;x	x;x	x	x	x	x	x	x	0.211852	0.290979(3)	0.182682(3)	0.161894(2)	0.0212246	0.0274222(3)	0.00936165(1)	0.0268901(3)	0.0284732	0.0265739(3)	0.0198843(2)	0.0389614(4)
chr1	93522136	93523399	unannotated	chr1:93522136-93523399	+	1264	FNBP1L	protein_coding	Alt3SS	CCACGGTAAATTACA	GACTATGCAGGACAG	7.76;3.86	1.41811;1.19352	x;x	x;x	x	x	x	x	x	Exon/Cons	0.225466	0.290979(3)	0.304471(5)	0.0809469(1)	0	0(0)	0(0)	0(0)	0.116778	0.115153(13)	0.0695949(7)	0.165586(17)
chr1	95234316	95246541	unannotated	chr1:95234316-95246541	+	12226	RWDD3,TMEM56-RWDD3	protein_coding,protein_coding	SkippedExon	CTCAGGTGACTACCC	TATTATTTAGGAGTA	6.60;7.16	1.34;0.814391	x;x	x;x	x	x	x	x	x	x	0	0(0)	0(0)	0(0)	0.170828	0.0914072(10)	0.205956(22)	0.215121(24)	0.19318	0.177159(20)	0.149132(15)	0.253249(26)
chr1	100098400	100102954	unannotated	chr1:100098400-100102954	-	4555	SASS6	protein_coding	CassetteExon	CAAAGGTAGCCAAAT	TTTGTTTTAGAGATG	1.61;10.71	0.583111;0.28025	chr1:100098306-100098399;x	93;x	0.143075268817204	x	x	x	x	x	0.172836	0.193986(2)	0.243576(4)	0.0809469(1)	0	0(0)	0(0)	0(0)	0	0(0)	0(0)	0(0)
chr1	108937419	108938165	unannotated	chr1:108937419-108938165	-	747	CLCC1,AL449266.1	protein_coding,protein_coding	CassetteExon	TTAAGGTGATTATAT	TTCCTTACAGAGTTT	5.88;9.63	0.710111;0.311652	x;chr1:108938166-108938308	x;142	0.199753521126761	x	x	x	x	x	0	0(0)	0(0)	0(0)	0.063703	0.0457036(5)	0.0468083(5)	0.098597(11)	0.0278176	0.0442898(5)	0.00994213(1)	0.029221(3)
chr1	108938309	108939635	unannotated	chr1:108938309-108939635	-	1327	CLCC1,AL449266.1	protein_coding,protein_coding	CassetteExon	TCCTGGTTAGTATTA	GCTCCCTCAGGAAAG	5.88;9.63	0.710111;0.311652	chr1:108938166-108938308;x	142;x	0.199753521126761	x	x	x	x	x	0.252448	0.290979(3)	0.304471(5)	0.161894(2)	0	0(0)	0(0)	0(0)	0	0(0)	0(0)	0(0)
chr1	108940143	108943474	unannotated	chr1:108940143-108943474	-	3332	CLCC1,AL449266.1	protein_coding,protein_coding	SkippedExon	ATAAGGTATTATATG	CTCTAAACAGAATGG	7.04;11.11	1.59933;0.809583	x;x	x;x	x	x	x	x	x	x	0.238834	0.290979(3)	0.182682(3)	0.242841(3)	0	0(0)	0(0)	0(0)	0	0(0)	0(0)	0(0)
chr1	109214129	109223981	unannotated	chr1:109214129-109223981	+	9853	SARS	protein_coding	Alt3SS	ACGATGTAAGTACCG	TCCTAGGTAGATTTC	9.11;1.06	1.51622;0.660875	x;x	x;x	x	x	x	x	x	Exon/Cons	0.509147	0.290979(3)	0.669835(11)	0.566628(7)	0.0795277	0.100548(11)	0.0842549(9)	0.0537802(6)	0.0242767	0.0531477(6)	0.00994213(1)	0.00974034(1)
chr1	109582566	109584621	unannotated	chr1:109582566-109584621	+	2056	GNAI3	protein_coding	CassetteExon	TTCAAGTAAGTCATT	TTCTCTCTAGGCAAA	8.73;11.67	1.52611;1.00329	x;chr1:109584622-109584713	x;91	0.967681318681319	x	x	x	x	x	0.199819	0.193986(2)	0.243576(4)	0.161894(2)	0	0(0)	0(0)	0(0)	0	0(0)	0(0)	0(0)
chr1	109584714	109586215	unannotated	chr1:109584714-109586215	+	1502	GNAI3	protein_coding	CassetteExon	ATGAGGTAATGTTTA	CCTTGCGCAGGATGT	8.73;11.67	1.52611;1.00329	chr1:109584622-109584713;x	91;x	0.967681318681319	x	x	x	x	x	0.311762	0.387973(4)	0.304471(5)	0.242841(3)	0	0(0)	0(0)	0(0)	0	0(0)	0(0)	0(0)
chr1	109628496	109629108	unannotated	chr1:109628496-109629108	+	613	AMPD2	protein_coding	SkippedExon	TCAAGGTAAGGAGGC	TCACCTGCAGTGATG	10.51;7.49	1.23589;0.286565	x;x	x;x	x	x	x	x	x	x	0	0(0)	0(0)	0(0)	0.0367537	0.0365629(4)	0.0468083(5)	0.0268901(3)	0.0308376	0.0531477(6)	0.0198843(2)	0.0194807(2)
chr1	110049239	110050342	unannotated	chr1:110049239-110050342	+	1104	STRIP1	protein_coding	SkippedExon	ACCAGGTACCCACAG	CCCTCTGCAGCATTT	8.63;9.09	1.23756;0.461391	x;x	x;x	x	x	x	x	x	x	0.191554	0.290979(3)	0.121788(2)	0.161894(2)	0	0(0)	0(0)	0(0)	0	0(0)	0(0)	0(0)
chr1	111119960	111120531	unannotated	chr1:111119960-111120531	-	572	DRAM2	protein_coding	Alt5SS	GTGGAGTAAGTGCAC	GTTTTTATAGTGCTG	8.57;6.22	1.32922;1.13079	x;x	x;x	x	x	x	x	Exon/Cons	x	0.491282	0.581959(6)	0.487153(8)	0.404734(5)	0.180013	0.146252(16)	0.196595(21)	0.197194(22)	0.139413	0.124011(14)	0.0994213(10)	0.194807(20)
chr1	111443395	111443666	unannotated	chr1:111443395-111443666	-	272	WDR77	protein_coding	CassetteExon	CCTGGGTGGGTGATT	TCCTTTGCAGGCTGC	3.82;9.60	0.408;0.499609	x;chr1:111443667-111443725	x;58	0.181413793103448	x	x	x	x	x	0.29438	0.193986(2)	0.365365(6)	0.323788(4)	0.0638212	0.063985(7)	0.0468083(5)	0.0806703(9)	0	0(0)	0(0)	0(0)
chr1	111443726	111443866	unannotated	chr1:111443726-111443866	-	141	WDR77	protein_coding	CassetteExon	GATTGGTGAGTCTGA	TCTTTTCCAGTGAGG	3.82;9.60	0.408;0.499609	chr1:111443667-111443725;x	58;x	0.181413793103448	x	x	x	x	x	0.27943	0.290979(3)	0.304471(5)	0.242841(3)	0.0274066	0.0182814(2)	0.028085(3)	0.0358535(4)	0	0(0)	0(0)	0(0)
chr1	112618370	112618908	unannotated	chr1:112618370-112618908	-	539	ST7L	protein_coding	SkippedExon	AGCGGGTGAGAGGAC	GTTCTTTTAGGCTTA	7.62;9.00	1.42878;0.600174	x;x	x;x	x	x	x	x	x	x	0.257552	0.387973(4)	0.0608941(1)	0.323788(4)	0	0(0)	0(0)	0(0)	0	0(0)	0(0)	0(0)
chr1	113585597	113594480	unannotated	chr1:113585597-113594480	+	8884	MAGI3	protein_coding	SkippedExon	CGCAGGTTTGTAAAT	TATTCTACAGCCACA	7.44;7.43	1.28133;0.76687	x;x	x;x	x	x	x	x	x	x	0.704469	0.775945(8)	0.608941(10)	0.728522(9)	0.0733301	0.0457036(5)	0.0936165(10)	0.0806703(9)	0.0507469	0.0442898(5)	0.0397685(4)	0.0681824(7)
chr1	114402884	114405456	unannotated	chr1:114402884-114405456	-	2573	TRIM33	protein_coding	Alt5SS	CAAAGGTCTTTCATC	CCCTGTCTAGTGGGG	2.08;7.58	1.60444;0.774087	x;x	x;x	x	x	x	x	Exon/Cons	x	0.241267	0.581959(6)	0.0608941(1)	0.0809469(1)	0	0(0)	0(0)	0(0)	0	0(0)	0(0)	0(0)
chr1	114463557	114510550	unannotated	chr1:114463557-114510550	-	46994	TRIM33	protein_coding	SkippedExon	GCAAGGTGAGCCGGA	CTTCTTTTAGGTATG	9.60;11.24	1.37456;0.865	x;x	x;x	x	x	x	x	x	x	0.326711	0.290979(3)	0.365365(6)	0.323788(4)	0	0(0)	0(0)	0(0)	0	0(0)	0(0)	0(0)
chr1	116020886	116031402	unannotated	chr1:116020886-116031402	+	10517	SLC22A15	protein_coding	SkippedExon	TGCAGGTACTACTTA	ATACTCCCAGGGTCG	7.64;4.72	1.35422;1.22722	x;x	x;x	x	x	x	x	x	x	0.358796	0.387973(4)	0.121788(2)	0.566628(7)	0.0242861	0.0182814(2)	0.0187233(2)	0.0358535(4)	0.0289691	0.0177159(2)	0.0497107(5)	0.0194807(2)
chr1	116393724	116396597	unannotated	chr1:116393724-116396597	+	2874	ATP1A1	protein_coding	SkippedExon	CCTAGGTATGCAGAT	TTTATTACAGGTCAT	7.53;10.47	0.666667;0.490826	x;x	x;x	x	x	x	x	x	x	0.636039	0.387973(4)	0.791623(13)	0.728522(9)	0.0759788	0.0548443(6)	0.0655316(7)	0.10756(12)	0.0605294	0.0531477(6)	0.0894792(9)	0.0389614(4)
chr1	117078044	117081827	unannotated	chr1:117078044-117081827	+	3784	TTF2	protein_coding	SkippedExon	TGAAGGTGAGCCAGG	TATTTTCTAGCAGAT	9.60;8.03	1.11856;0.590174	x;x	x;x	x	x	x	x	x	x	0.376424	0.581959(6)	0.304471(5)	0.242841(3)	0.0183696	0.0274222(3)	0.0187233(2)	0.00896337(1)	0	0(0)	0(0)	0(0)
chr1	117088983	117090531	unannotated	chr1:117088983-117090531	+	1549	TTF2	protein_coding	SkippedExon	CTGAAGTGAGTAACT	ATTCTTCCAGGTGAT	7.97;12.38	1.52767;0.368	x;x	x;x	x	x	x	x	x	x	0.383108	0.581959(6)	0.243576(4)	0.323788(4)	0	0(0)	0(0)	0(0)	0	0(0)	0(0)	0(0)
chr1	117096300	117098832	unannotated	chr1:117096300-117098832	+	2533	TTF2	protein_coding	SkippedExon	CTCAGGTACAAGCTG	CTTCTAACAGGAATC	7.09;8.47	1.13744;0.699652	x;x	x;x	x	x	x	x	x	x	0.439989	0.387973(4)	0.365365(6)	0.566628(7)	0	0(0)	0(0)	0(0)	0	0(0)	0(0)	0(0)
chr1	119941755	119949006	unannotated	chr1:119941755-119949006	-	7252	NOTCH2	protein_coding	SkippedExon	GCAAGGTAAGAACAT	AATGGCTTAGATCCT	10.57;5.19	1.41022;0.587261	x;x	x;x	x;x	x	x	x	x	x	0.144273	0.290979(3)	0.0608941(1)	0.0809469(1)	0.0916852	0.0914072(10)	0.102978(11)	0.0806703(9)	0.109335	0.141727(16)	0.0596528(6)	0.126624(13)
chr1	120439691	120441277	unannotated	chr1:120439691-120441277	+	1587	NBPF8	unprocessed_pseudogene	SkippedExon	CCCAGGTAAGGTGGC	GGCTCATCAGGGAGG	11.08;6.16	0.677;-0.0541739	x;x	x;x	x	x	x	x	x	x	0.261803	0.0969932(1)	0.121788(2)	0.566628(7)	0.0794976	0.0548443(6)	0.102978(11)	0.0806703(9)	0.0283136	0.0354318(4)	0.0397685(4)	0.00974034(1)
chr1	120550277	120557018	unannotated	chr1:120550277-120557018	-	6742	AC241952.1	transcribed_unprocessed_pseudogene	Alt5SS	TCCAGGTATACAAAA	TTCTTCCTAGCCCAT	7.48;7.21	1.29089;0.431696	x;x	x;x	x	x	x	x	Intron/Cons	x	1.59697	1.64888(17)	1.76593(29)	1.3761(17)	0.259291	0.310784(34)	0.234041(25)	0.233048(26)	0.238529	0.292312(33)	0.218727(22)	0.204547(21)
chr1	144437110	144439828	unannotated	chr1:144437110-144439828	-	2719	NBPF15	protein_coding	SkippedExon	ATACAGTAAGATCTA	CTCACCTTAGGCAAT	5.96;9.45	0.0858889;-0.221125	x;x	x;x	x	x	x	x	x	x	0.167488	0.0969932(1)	0.243576(4)	0.161894(2)	0.0578601	0.0457036(5)	0.0561699(6)	0.0717069(8)	0	0(0)	0(0)	0(0)
chr1	146127080	146132185	unannotated	chr1:146127080-146132185	-	5106	NBPF10,AC239799.1	protein_coding,protein_coding	SkippedExon	CCCAGGTAATGTTGT	TTATTTGCAGGACAT	9.43;8.48	0.4956;-0.385043	x;x	x;x	x	x	x	x	x	x	0.152538	0.193986(2)	0.182682(3)	0.0809469(1)	0	0(0)	0(0)	0(0)	0	0(0)	0(0)	0(0)
chr1	146136456	146144594	unannotated	chr1:146136456-146144594	-	8139	NBPF10,AC239799.1	protein_coding,protein_coding	SkippedExon	ATACAGTAAGATCTA	CTTTTCTCAGAATAT	5.96;10.90	0.399;0.209833	x;x	x;x	x	x	x	x	x	x	1.62529	1.55189(16)	1.70503(28)	1.61894(20)	0.222153	0.173674(19)	0.205956(22)	0.286828(32)	0.299781	0.327744(37)	0.32809(33)	0.243508(25)
chr1	146943563	146949323	unannotated	chr1:146943563-146949323	+	5761	NBPF12	protein_coding	SkippedExon	AACAGGTAAAAATCC	ATTCTTTCAGAAATG	8.59;8.35	0.868;0.543435	x;x	x;x	x	x	x	x	x	x	0.599702	0.581959(6)	0.974306(16)	0.242841(3)	0.100884	0.0457036(5)	0.140425(15)	0.116524(13)	0.142702	0.132869(15)	0.149132(15)	0.146105(15)
chr1	146985757	146987953	unannotated	chr1:146985757-146987953	+	2197	NBPF12	protein_coding	SkippedExon	CCCAGGTAACTTTGA	CCTTTTCCAGGCTCA	8.63;11.40	0.798333;-0.373957	x;x	x;x	x	x	x	x	x	x	0.191554	0.290979(3)	0.121788(2)	0.161894(2)	0	0(0)	0(0)	0(0)	0	0(0)	0(0)	0(0)
chr1	147276258	147285323	unannotated	chr1:147276258-147285323	+	9066	CHD1L	protein_coding	SkippedExon	TCCAGGTATGATATG	CTTCCTCTAGGTTCT	9.46;9.78	1.21111;0.427696	x;x	x;x	x	x	x	x	x	x	0.247099	0.193986(2)	0.304471(5)	0.242841(3)	0.0335004	0.0365629(4)	0.028085(3)	0.0358535(4)	0.0503855	0.0531477(6)	0.0298264(3)	0.0681824(7)
chr1	149661090	149664520	unannotated	chr1:149661090-149664520	+	3431	LINC00869	transcribed_unprocessed_pseudogene	SkippedExon	CACAGGTAAGTTGGC	TTTTTCACAGAATCA	10.86;3.82	0.6538;0.0921304	x;x	x;x	x;x	x	x	x	x	x	0	0(0)	0(0)	0(0)	0.112467	0.0914072(10)	0.0936165(10)	0.152377(17)	0.102284	0.0708636(8)	0.109363(11)	0.126624(13)
chr1	150085946	150091936	unannotated	chr1:150085946-150091936	+	5991	VPS45	protein_coding	Alt5SS	AGAAAGTGAGCAATT	CTTTCTTCAGAATAT	5.89;8.73	1.07433;0.556652	x;x	x;x	x	x	x	x	Intron/Cons	x	0.478766	0.969932(10)	0.304471(5)	0.161894(2)	0	0(0)	0(0)	0(0)	0	0(0)	0(0)	0(0)
chr1	150497748	150499215	unannotated	chr1:150497748-150499215	+	1468	TARS2	protein_coding	SkippedExon	CACTGGTAAGCTGGG	TCCTTCAAAGGTCCT	8.69;9.78	1.29667;0.534826	x;x	x;x	x	x	x	x	x	x	0.241267	0.581959(6)	0.0608941(1)	0.0809469(1)	0	0(0)	0(0)	0(0)	0	0(0)	0(0)	0(0)
chr1	150949269	150949366	unannotated	chr1:150949269-150949366	+	98	SETDB1	protein_coding	Alt5SS	AGCAGGTGACAGTGA	AATCTCCTAGAAGCT	5.49;7.53	1.46978;0.488826	x;x	x;x	x	x	x	x	Exon/Cons	x	0.205167	0.290979(3)	0.243576(4)	0.0809469(1)	0	0(0)	0(0)	0(0)	0	0(0)	0(0)	0(0)
chr1	150959348	150960701	unannotated	chr1:150959348-150960701	+	1354	SETDB1	protein_coding	Alt3SS	TGCAGGTTGGTGATA	CCTCTGACAGCAGTG	8.08;8.07	1.46144;0.953261	x;x	x;x	x	x	x	x	x	Exon/Cons	0.241751	0.0969932(1)	0.304471(5)	0.323788(4)	0.0518846	0.0457036(5)	0.0561699(6)	0.0537802(6)	0.0216182	0.0354318(4)	0.00994213(1)	0.0194807(2)
chr1	150967878	150968394	unannotated	chr1:150967878-150968394	-	517	CERS2	protein_coding	SkippedExon	AGCAGGTATGAGCCG	CCTCTGCCAGCTGGA	9.46;9.29	1.21656;0.696522	x;x	x;x	x;x	x	x	x	x	x	0	0(0)	0(0)	0(0)	0.0610398	0.0548443(6)	0.0655316(7)	0.0627436(7)	0.0617732	0.0177159(2)	0.0994213(10)	0.0681824(7)
chr1	151254809	151264831	unannotated	chr1:151254809-151264831	+	10023	PSMD4	protein_coding	SkippedExon	GTGTGGTGAGGAGCT	CCTTTACAAGCTGGC	6.13;6.76	1.47289;0.568875	x;x	x;x	x	x	x	x	x	x	0	0(0)	0(0)	0(0)	0.23178	0.173674(19)	0.252765(27)	0.268901(30)	0.178593	0.141727(16)	0.218727(22)	0.175326(18)
chr1	151574399	151578720	unannotated	chr1:151574399-151578720	+	4322	TUFT1	protein_coding	SkippedExon	AGACGGTAACCGGGG	TTATCCCCAGGGCTG	6.62;10.61	0.599889;0.700783	x;x	x;x	x	x	x	x	x	x	0.192889	0.193986(2)	0.0608941(1)	0.323788(4)	0	0(0)	0(0)	0(0)	0	0(0)	0(0)	0(0)
chr1	151760900	151762112	unannotated	chr1:151760900-151762112	-	1213	MRPL9	protein_coding	SkippedExon	GGCAGGTGAGGCGGT	TTTTTTGCAGCTTGG	10.07;11.72	1.21222;0.366478	x;x	x;x	x	x	x	x	x	x	0	0(0)	0(0)	0(0)	0.100324	0.0822665(9)	0.0842549(9)	0.13445(15)	0	0(0)	0(0)	0(0)
chr1	153663134	153664042	unannotated	chr1:153663134-153664042	-	909	ILF2	protein_coding	SkippedExon	TACTAGTAAGTAAAG	TGTGTTCTAGGCGCT	8.78;10.29	1.25144;0.451043	x;x	x;x	x	x	x	x	x	x	0.159223	0.193986(2)	0.121788(2)	0.161894(2)	0	0(0)	0(0)	0(0)	0	0(0)	0(0)	0(0)
chr1	153763887	153764121	unannotated	chr1:153763887-153764121	+	235	INTS3	protein_coding	Alt3SS	TGGAGGTGAGGAGGA	ACCCAGGAAGACTTT	8.41;-4.89	1.485;0.92275	x;x	x;x	x	x	x	x	x	Exon/Cons	0.233485	0.193986(2)	0.182682(3)	0.323788(4)	0	0(0)	0(0)	0(0)	0	0(0)	0(0)	0(0)
chr1	153818923	153828012	unannotated	chr1:153818923-153828012	-	9090	GATAD2B	protein_coding	SkippedExon	CGGAGGTATGGCTCA	GTTTCCTTAGGGGAA	8.98;8.22	1.45511;0.591478	x;x	x;x	x	x	x	x	x	x	0.152538	0.193986(2)	0.182682(3)	0.0809469(1)	0	0(0)	0(0)	0(0)	0	0(0)	0(0)	0(0)
chr1	153955167	153958371	unannotated	chr1:153955167-153958371	-	3205	CRTC2	protein_coding	Alt5SS	AGGAGGTGATGATGG	CATGTCTCAGTTACA	4.44;6.04	1.503;0.552783	x;x	x;x	x;x	x	x	x	Exon/Cons	x	0	0(0)	0(0)	0(0)	0.0423456	0.0182814(2)	0.028085(3)	0.0806703(9)	0.0673422	0.0354318(4)	0.0497107(5)	0.116884(12)
chr1	153975906	153976975	unannotated	chr1:153975906-153976975	-	1070	JTB	protein_coding	SkippedExon	GTCAGGTGGGTGATT	CTCCTGGCAGAAAAC	8.56;10.17	1.52844;0.515913	x;x	x;x	x	x	x	x	x	x	0	0(0)	0(0)	0(0)	0.118974	0.0914072(10)	0.131063(14)	0.13445(15)	0.106155	0.141727(16)	0.0695949(7)	0.107144(11)
chr1	154228726	154235195	unannotated	chr1:154228726-154235195	+	6470	UBAP2L	protein_coding	SkippedExon	ACACGGTAGAGTGCT	TTTATTTCAGTTCGA	3.38;7.67	1.49622;0.485043	x;x	x;x	x	x	x	x	x	x	0.516922	0.193986(2)	0.304471(5)	1.05231(13)	0.0245371	0.0365629(4)	0.028085(3)	0.00896337(1)	0.060689	0.0442898(5)	0.0695949(7)	0.0681824(7)
chr1	155265955	155268009	unannotated	chr1:155265955-155268009	-	2055	CLK2	protein_coding	SkippedExon	AAGAAGTAAGCAAGC	TCCCCTACAGTCCTC	6.95;10.28	1.54911;0.740652	x;x	x;x	x	x	x	x	x	x	0.174172	0.0969932(1)	0.182682(3)	0.242841(3)	0	0(0)	0(0)	0(0)	0.0278176	0.0442898(5)	0.00994213(1)	0.029221(3)
chr1	155760642	155763311	unannotated	chr1:155760642-155763311	-	2670	GON4L	protein_coding	SkippedExon	ACCAGGTGAGCTAGG	TCCCGTGTAGGTGCG	9.60;6.58	1.24733;0.484913	x;x	x;x	x	x	x	x	x	x	0.152538	0.193986(2)	0.182682(3)	0.0809469(1)	0	0(0)	0(0)	0(0)	0	0(0)	0(0)	0(0)
chr1	155822474	155826836	unannotated	chr1:155822474-155826836	-	4363	GON4L	protein_coding	Alt3SS	AATGGGTAGGCTTTC	TTTGCAGAAGAACAA	6.03;-2.77	1.326;0.910696	x;x	x;x	x	x	x	x	x	Exon/Cons	0.184869	0.290979(3)	0.182682(3)	0.0809469(1)	0	0(0)	0(0)	0(0)	0.0354626	0.0177159(2)	0.0497107(5)	0.0389614(4)
chr1	155925844	155927103	unannotated	chr1:155925844-155927103	-	1260	KIAA0907,KHDC4	protein_coding,x	SkippedExon	GGACAGTAAGTAATG	CTTCCTACAGATGCA	9.49;12.21	1.46156;0.558174	x;x	x;x	x	x	x	x	x	x	1.10702	0.484966(5)	0.974306(16)	1.86178(23)	0.121106	0.0822665(9)	0.0748932(8)	0.206157(23)	0.101469	0.0974375(11)	0.119306(12)	0.087663(9)
chr1	156259135	156260450	unannotated	chr1:156259135-156260450	-	1316	SMG5	protein_coding	Alt3SS	AGGAGGTAAGGATAG	GCATCCGCAGCTTTG	10.28;6.22	1.331;0.978217	x;x	x;x	x	x	x	x	x	Exon/Cons	0	0(0)	0(0)	0(0)	0	0(0)	0(0)	0(0)	0.028179	0.0354318(4)	0.0198843(2)	0.029221(3)
chr1	156273451	156277084	unannotated	chr1:156273451-156277084	-	3634	SMG5	protein_coding	SkippedExon	CATAGGTCAGTGGAA	TCTTGTGCAGCCCGA	6.39;10.40	1.35656;0.524913	x;x	x;x	x	x	x	x	x	x	0.14719	0.0969932(1)	0.182682(3)	0.161894(2)	0	0(0)	0(0)	0(0)	0	0(0)	0(0)	0(0)
chr1	156273649	156274596	unannotated	chr1:156273649-156274596	-	948	SMG5	protein_coding	Alt3SS	TTTGTGTAAGAATTT	AACCTACCAGCAAGG	3.68;2.67	1.58778;0.701652	x;x	x;x	x	x	x	x	x	Intron/Cons	0.473655	0.387973(4)	0.304471(5)	0.728522(9)	0.0641158	0.0274222(3)	0.0842549(9)	0.0806703(9)	0.0479288	0.0354318(4)	0.0596528(6)	0.0487017(5)
chr1	156323309	156324971	unannotated	chr1:156323309-156324971	-	1663	CCT3	protein_coding	CassetteExon	ATAAGGTATCTTGGG	TTTTCTTGAGACGGA	2.05;1.80	0.598333;0.0652174	chr1:156323181-156323308;x	127;x	-0.0315511811023622	x	x	x	x	x	0.360377	0.290979(3)	0.304471(5)	0.485681(6)	0	0(0)	0(0)	0(0)	0	0(0)	0(0)	0(0)
chr1	160220565	160221086	unannotated	chr1:160220565-160221086	-	522	DCAF8,AL139011.2	protein_coding,protein_coding	Alt3SS	CCCAGGTGAGGAAGG	CTCTGCTCAGGCATT	10.07;6.67	0.663;0.809783	x;x	x;x	x	x	x	x	x	Exon/Cons	0.306413	0.290979(3)	0.304471(5)	0.323788(4)	0	0(0)	0(0)	0(0)	0.067813	0.0354318(4)	0.119306(12)	0.0487017(5)
chr1	161766443	161781911	unannotated	chr1:161766443-161781911	+	15469	ATF6	protein_coding	SkippedExon	TTGGGGTGAGTGGGA	AAACCTACAGGAAAA	7.93;5.25	1.49844;0.956625	x;x	x;x	x;x	x	x	x	x	x	0	0(0)	0(0)	0(0)	0.0856505	0.0822665(9)	0.102978(11)	0.0717069(8)	0.10776	0.0974375(11)	0.0894792(9)	0.136365(14)
chr1	161792328	161819632	unannotated	chr1:161792328-161819632	+	27305	ATF6	protein_coding	SkippedExon	TAAAGGTACCTGAGC	CTTTTTCTAGATTGC	8.49;6.72	1.34667;0.534304	x;x	x;x	x	x	x	x	x	x	0.338744	0.387973(4)	0.304471(5)	0.323788(4)	0	0(0)	0(0)	0(0)	0	0(0)	0(0)	0(0)
chr1	162070283	162287343	unannotated	chr1:162070283-162287343	+	217061	NOS1AP	protein_coding	SkippedExon	CCAAGGTGAGGGGGC	TTTCTTGCAGTATGA	9.16;10.31	1.51056;0.545957	x;x	x;x	x	x	x	x	x	x	0.274082	0.193986(2)	0.304471(5)	0.323788(4)	0	0(0)	0(0)	0(0)	0.0349667	0.0265739(3)	0.0198843(2)	0.058442(6)
chr1	165891323	165903181	unannotated	chr1:165891323-165903181	+	11859	UCK2	protein_coding	SkippedExon	TCCCGGTAAGTGAGC	TCTCTTACAGTATTA	10.91;10.80	1.50178;0.781667	x;x	x;x	x	x	x	x	x	x	0.241751	0.0969932(1)	0.304471(5)	0.323788(4)	0.0738467	0.063985(7)	0.121701(13)	0.0358535(4)	0.0515369	0.0265739(3)	0.0695949(7)	0.058442(6)
chr1	167966722	167967748	unannotated	chr1:167966722-167967748	+	1027	DCAF6	protein_coding	CassetteExon	GAAAGGTAAAGTAGT	TTGTGGCAAGGTCTC	6.99;6.84	0.24;-0.363174	x;chr1:167967749-167967873	x;124	0.0775	x	x	x	x	x	0.241267	0.581959(6)	0.0608941(1)	0.0809469(1)	0	0(0)	0(0)	0(0)	0	0(0)	0(0)	0(0)
chr1	168045204	168063620	unannotated	chr1:168045204-168063620	+	18417	DCAF6	protein_coding	Alt5SS	GCAAGGTATCGAGCA	ATTCATATAGACGCT	8.70;4.47	1.14033;0.753696	x;x	x;x	x	x	x	x	Exon/Cons	x	0.159223	0.193986(2)	0.121788(2)	0.161894(2)	0	0(0)	0(0)	0(0)	0	0(0)	0(0)	0(0)
chr1	168045228	168063645	unannotated	chr1:168045228-168063645	+	18418	DCAF6	protein_coding	Alt3SS	GATAGGTTGGTAAAT	CCGTATTCAGGAGTT	4.39;7.90	1.45867;1.08335	x;x	x;x	x	x	x	x	x	Exon/Cons	0.293896	0.678952(7)	0.121788(2)	0.0809469(1)	0	0(0)	0(0)	0(0)	0	0(0)	0(0)	0(0)
chr1	168063760	168066376	unannotated	chr1:168063760-168066376	+	2617	DCAF6	protein_coding	SkippedExon	CAATGGTACCAAATG	TTATTTCTAGTTTTA	2.95;6.44	1.23978;0.758391	x;x	x;x	x	x	x	x	x	x	0.320026	0.290979(3)	0.426259(7)	0.242841(3)	0	0(0)	0(0)	0(0)	0	0(0)	0(0)	0(0)
chr1	169862798	169866895	unannotated	chr1:169862798-169866895	-	4098	SCYL3	protein_coding	SkippedExon	TTTAAGTAAGTTCAG	TTTCGGGTAGATCAT	8.07;7.15	1.34256;0.415739	x;x	x;x	x	x	x	x	x	x	0.278095	0.387973(4)	0.365365(6)	0.0809469(1)	0	0(0)	0(0)	0(0)	0	0(0)	0(0)	0(0)
chr1	173964188	173970504	unannotated	chr1:173964188-173970504	-	6317	RC3H1	protein_coding	SkippedExon	GAAAAGTAAGTGTGA	ATTCCCTTAGGCTAG	9.72;6.36	1.457;0.683	x;x	x;x	x	x	x	x	x	x	0.198238	0.290979(3)	0.0608941(1)	0.242841(3)	0	0(0)	0(0)	0(0)	0	0(0)	0(0)	0(0)
chr1	173978615	173980808	unannotated	chr1:173978615-173980808	-	2194	RC3H1	protein_coding	Alt3SS	ACAAGGTAGGACCTT	TAAGTTGCAGACTCC	9.45;3.66	1.33833;1.10558	x;x	x;x	x	x	x	x	x	Exon/Cons	0.192889	0.193986(2)	0.0608941(1)	0.323788(4)	0.0305863	0.0274222(3)	0.0374466(4)	0.0268901(3)	0.0242767	0.0531477(6)	0.00994213(1)	0.00974034(1)
chr1	173984620	173985089	unannotated	chr1:173984620-173985089	-	470	RC3H1	protein_coding	CassetteExon	AAGAAGTAAGTCAGA	TGGCCTCCAGGTCCC	9.82;3.63	0.820222;0.412783	x;chr1:173985090-173985155	x;65	0.269307692307692	x	x	x	x	x	0.329381	0.0969932(1)	0.243576(4)	0.647575(8)	0	0(0)	0(0)	0(0)	0	0(0)	0(0)	0(0)
chr1	173985156	173992754	unannotated	chr1:173985156-173992754	-	7599	RC3H1	protein_coding	CassetteExon	CTCAGGTAGGATGGG	TTTTATTCAGTGATG	9.82;3.63	0.820222;0.412783	chr1:173985090-173985155;x	65;x	0.269307692307692	x	x	x	x	x	0.234821	0.0969932(1)	0.121788(2)	0.485681(6)	0.0455252	0.0274222(3)	0.0374466(4)	0.0717069(8)	0.0564926	0.0708636(8)	0.0596528(6)	0.0389614(4)
chr1	174252591	174275832	unannotated	chr1:174252591-174275832	+	23242	RABGAP1L	protein_coding	SkippedExon	GAAAGGTAAGCAGCT	ATTTTTATAGGAATC	10.22;7.34	1.43733;0.721696	x;x	x;x	x	x	x	x	x	x	0.19447	0.0969932(1)	0.243576(4)	0.242841(3)	0	0(0)	0(0)	0(0)	0.0183714	0.0354318(4)	0.00994213(1)	0.00974034(1)
chr1	174272481	174273576	unannotated	chr1:174272481-174273576	+	1096	RABGAP1L	protein_coding	CassetteExon	ATATGGTAATGATAA	CACATATCAGTAATG	8.73;-0.09	0.648667;-0.0992174	x;chr1:174273577-174273661	x;84	0.288190476190476	x	x	x	x	x	0.622187	0.872938(9)	0.669835(11)	0.323788(4)	0.0272002	0.0274222(3)	0.00936165(1)	0.0448168(5)	0	0(0)	0(0)	0(0)
chr1	174273662	174275832	unannotated	chr1:174273662-174275832	+	2171	RABGAP1L	protein_coding	CassetteExon	TTGAGGTAATGAAAA	ATTTTTATAGGAATC	8.73;-0.09	0.648667;-0.0992174	chr1:174273577-174273661;x	84;x	0.288190476190476	x	x	x	x	x	0.225466	0.290979(3)	0.304471(5)	0.0809469(1)	0.0181777	0.0182814(2)	0.00936165(1)	0.0268901(3)	0	0(0)	0(0)	0(0)
chr1	174278780	174370978	unannotated	chr1:174278780-174370978	+	92199	RABGAP1L	protein_coding	SkippedExon	AACAGGTAGGACCTT	TCTTCTGCAGAGAGT	9.79;10.85	1.642;0.615217	x;x	x;x	x	x	x	x	x	x	0.159223	0.193986(2)	0.121788(2)	0.161894(2)	0	0(0)	0(0)	0(0)	0	0(0)	0(0)	0(0)
chr1	174371073	174637374	unannotated	chr1:174371073-174637374	+	266302	RABGAP1L	protein_coding	SkippedExon	AAATGGTAAAATTTT	TCTTTTTTAGGACTC	4.79;13.84	1.42711;0.555435	x;x	x;x	x	x	x	x	x	x	0.35479	0.678952(7)	0.304471(5)	0.0809469(1)	0	0(0)	0(0)	0(0)	0	0(0)	0(0)	0(0)
chr1	176085891	176135009	unannotated	chr1:176085891-176135009	-	49119	COP1	protein_coding	SkippedExon	CACAGGTACAAGCTT	ATTATTTTAGACAAA	7.09;8.72	1.46656;0.557652	x;x	x;x	x	x	x	x	x	x	0.186205	0.193986(2)	0.121788(2)	0.242841(3)	0	0(0)	0(0)	0(0)	0	0(0)	0(0)	0(0)
chr1	178811405	178833423	unannotated	chr1:178811405-178833423	+	22019	RALGPS2	protein_coding	SkippedExon	CTAAGGTAAGAAAAA	TGTTTTTTAGTTATT	10.57;11.12	1.38789;1.00413	x;x	x;x	x	x	x	x	x	x	0.252448	0.290979(3)	0.304471(5)	0.161894(2)	0.161336	0.25594(28)	0.0936165(10)	0.13445(15)	0.0445475	0.0354318(4)	0.0397685(4)	0.058442(6)
chr1	179955419	179986168	unannotated	chr1:179955419-179986168	+	30750	CEP350	protein_coding	Alt5SS	CAGAGGTAAGATACC	GTGATTGCAGGTAAA	10.06;3.59	1.10233;0.84425	x;x	x;x	x	x	x	x	Intron/Cons	x	0.213187	0.193986(2)	0.121788(2)	0.323788(4)	0.132134	0.0731258(8)	0.22468(24)	0.098597(11)	0.0499318	0.0708636(8)	0.0497107(5)	0.029221(3)
chr1	179990622	179990741	unannotated	chr1:179990622-179990741	+	120	CEP350	protein_coding	CassetteExon	AAAAGGTATGTATGA	TCTTTTGTAGAGACG	-1.24;9.76	0.81;0.272522	x;chr1:179990742-179990792	x;50	-0.02162	x	x	x	x	x	0.201154	0.0969932(1)	0.182682(3)	0.323788(4)	0	0(0)	0(0)	0(0)	0	0(0)	0(0)	0(0)
chr1	179990793	179992061	unannotated	chr1:179990793-179992061	+	1269	CEP350	protein_coding	CassetteExon	CTTAAGTAATCCTCT	TTTCCTTCAGATGGT	-1.24;9.76	0.81;0.272522	chr1:179990742-179990792;x	50;x	-0.02162	x	x	x	x	x	0.167488	0.0969932(1)	0.243576(4)	0.161894(2)	0	0(0)	0(0)	0(0)	0	0(0)	0(0)	0(0)
chr1	180031495	180033950	unannotated	chr1:180031495-180033950	+	2456	CEP350	protein_coding	Alt3SS	GTGAGGTAATGTATA	GACGTTGCAGGAACT	8.73;4.20	0.910444;0.725478	x;x	x;x	x	x	x	x	x	Exon/Cons	0.167488	0.0969932(1)	0.243576(4)	0.161894(2)	0.0336477	0.0182814(2)	0.0468083(5)	0.0358535(4)	0	0(0)	0(0)	0(0)
chr1	180034083	180041137	unannotated	chr1:180034083-180041137	+	7055	CEP350	protein_coding	SkippedExon	ACCAGGTAAGTAGAT	TATTTTGAAGGCACA	10.86;5.29	1.20444;0.555261	x;x	x;x	x	x	x	x	x	x	0.179521	0.193986(2)	0.182682(3)	0.161894(2)	0	0(0)	0(0)	0(0)	0	0(0)	0(0)	0(0)
chr1	182839457	182843293	unannotated	chr1:182839457-182843293	+	3837	DHX9	protein_coding	SkippedExon	GGCTGGTAAGGGAGA	TTTTTTAAAGGTTCA	9.68;10.99	1.09678;0.479304	x;x	x;x	x	x	x	x	x	x	0.199819	0.193986(2)	0.243576(4)	0.161894(2)	0.0244043	0.0365629(4)	0.0187233(2)	0.0179267(2)	0.0444129	0.0354318(4)	0.0198843(2)	0.0779227(8)
chr1	182854159	182855576	unannotated	chr1:182854159-182855576	+	1418	DHX9	protein_coding	Alt5SS	CCCAAGTGGGTCCTG	TTCCCCCTAGGTGGA	4.82;9.98	1.62267;1.16583	x;x	x;x	x	x	x	x	Exon/Cons	x	0.265816	0.290979(3)	0.182682(3)	0.323788(4)	0	0(0)	0(0)	0(0)	0	0(0)	0(0)	0(0)
chr1	182856263	182856531	unannotated	chr1:182856263-182856531	+	269	DHX9	protein_coding	CassetteExon	TAAGAGTAAGTAAAT	GTTGTTACAGGAGCT	9.35;7.13	1.26322;0.292913	chr1:182856234-182856262;x	28;x	0.589464285714286	x	x	x	x	x	0.286114	0.290979(3)	0.243576(4)	0.323788(4)	0	0(0)	0(0)	0(0)	0	0(0)	0(0)	0(0)
chr1	182860185	182866448	unannotated	chr1:182860185-182866448	+	6264	DHX9	protein_coding	Alt3SS	CTCAGGTAAGTGGTA	CTCAGCCCAGAAGAA	10.86;3.20	1.62156;0.786348	x;x	x;x	x	x	x	x	x	Exon/Cons	0.291463	0.387973(4)	0.243576(4)	0.242841(3)	0	0(0)	0(0)	0(0)	0	0(0)	0(0)	0(0)
chr1	184702953	184706642	unannotated	chr1:184702953-184706642	-	3690	EDEM3	protein_coding	Alt3SS	TATTGGTAAGTAATC	TCTGTTCCAGATGGC	10.47;10.41	1.31756;1.13765	x;x	x;x	x	x	x	x	x	Exon/Cons	0.201154	0.0969932(1)	0.182682(3)	0.323788(4)	0.021431	0.0182814(2)	0.028085(3)	0.0179267(2)	0	0(0)	0(0)	0(0)
chr1	186087331	186088144	unannotated	chr1:186087331-186088144	+	814	HMCN1	protein_coding	SkippedExon	TTATGGTTCGTTTTT	TTTTTTACAGTGCCA	6.10;9.64	1.234;0.2345	x;x	x;x	x	x	x	x	x	x	0.201154	0.0969932(1)	0.182682(3)	0.323788(4)	0	0(0)	0(0)	0(0)	0	0(0)	0(0)	0(0)
chr1	186332328	186333121	unannotated	chr1:186332328-186333121	-	794	TPR	protein_coding	Alt3SS	CACAGGTAAAATTAA	CTACCCCCAGTTCTT	8.59;3.68	1.15644;1.05639	x;x	x;x	x	x	x	x	x	Exon/Cons	0.478766	0.969932(10)	0.304471(5)	0.161894(2)	0	0(0)	0(0)	0(0)	0	0(0)	0(0)	0(0)
chr1	186338244	186341027	unannotated	chr1:186338244-186341027	-	2784	TPR	protein_coding	SkippedExon	ACCAGGTAAATGCAG	TTTTTTAAAGATCAA	8.76;8.58	1.3392;0.628478	x;x	x;x	x	x	x	x	x	x	0.233731	0.193986(2)	0.426259(7)	0.0809469(1)	0.0212392	0.00914072(1)	0.0187233(2)	0.0358535(4)	0	0(0)	0(0)	0(0)
chr1	186352111	186355409	unannotated	chr1:186352111-186355409	-	3299	TPR	protein_coding	SkippedExon	AAACGGTAAGTTTTC	TTATGTTTAGGTAAG	11.81;7.67	1.2944;0.506208	x;x	x;x	x	x	x	x	x	x	0.941969	1.16392(12)	0.852517(14)	0.809469(10)	0.152828	0.100548(11)	0.196595(21)	0.161341(18)	0.103993	0.115153(13)	0.0994213(10)	0.0974034(10)
chr1	186363446	186370969	unannotated	chr1:186363446-186370969	-	7524	TPR	protein_coding	SkippedExon	TTCAGGTAAGAGATA	ACCATTCTAGAGGAT	10.77;6.77	1.02989;0.495609	x;x	x;x	x	x	x	x	x	x	0.383346	0.0969932(1)	0.243576(4)	0.809469(10)	0	0(0)	0(0)	0(0)	0	0(0)	0(0)	0(0)
chr1	186379885	186383059	unannotated	chr1:186379885-186383059	+	3175	C1orf27,ODR4	x,protein_coding	Alt3SS	GACAGGTATGTATCT	TTGCCACTAGAACGC	9.80;7.07	1.51444;1.13443	x;x	x;x	x	x	x	x	x	Exon/Cons	0.305077	0.387973(4)	0.365365(6)	0.161894(2)	0.0514718	0.063985(7)	0.0187233(2)	0.0717069(8)	0.0566271	0.0708636(8)	0.0795371(8)	0.0194807(2)
chr1	186388549	186389582	unannotated	chr1:186388549-186389582	+	1034	C1orf27,ODR4	x,protein_coding	Alt3SS	AAAAAGTATCTTTTG	CCTTAATTAGTGAAG	1.30;6.93	1.569;0.827125	x;x	x;x	x	x	x	x	x	Intron/Cons	0.514251	0.387973(4)	0.426259(7)	0.728522(9)	0.0763335	0.109689(12)	0.0655316(7)	0.0537802(6)	0.0627844	0.0708636(8)	0.0298264(3)	0.087663(9)
chr1	197652316	197672036	unannotated	chr1:197652316-197672036	-	19721	DENND1B	protein_coding	SkippedExon	CTTAGGTGAGTATTT	TTTGCCCTAGGAAAA	8.83;10.81	1.3479;0.615696	x;x	x;x	x	x	x	x	x	x	0.560196	0.484966(5)	0.548047(9)	0.647575(8)	0.240066	0.274222(30)	0.159148(17)	0.286828(32)	0.234069	0.239165(27)	0.258495(26)	0.204547(21)
chr1	200589370	200592079	unannotated	chr1:200589370-200592079	-	2710	KIF14	protein_coding	SkippedExon	TCACAGTAAGTATGC	TTCTTTAAAGAGAGA	9.49;5.37	1.06033;0.564217	x;x	x;x	x	x	x	x	x	x	0.221452	0.0969932(1)	0.243576(4)	0.323788(4)	0	0(0)	0(0)	0(0)	0	0(0)	0(0)	0(0)
chr1	200832342	200832758	unannotated	chr1:200832342-200832758	+	417	CAMSAP2	protein_coding	Alt3SS	AGAGGGTAAGTGTTC	TAATCTGCAGCTGAT	10.45;5.52	1.321;0.966087	x;x	x;x	x	x	x	x	x	Exon/Cons	0.159223	0.193986(2)	0.121788(2)	0.161894(2)	0	0(0)	0(0)	0(0)	0	0(0)	0(0)	0(0)
chr1	200850010	200850124	unannotated	chr1:200850010-200850124	+	115	CAMSAP2	protein_coding	NewIntron	AGACTGTATGTCTGA	TCCCTCTCAGATTTG	5.19;5.57	1.14656;1.00248	x;x	x;x	x	95.2632	100	100	Exon/Cons	Exon/Cons	0.238834	0.290979(3)	0.182682(3)	0.242841(3)	0	0(0)	0(0)	0(0)	0	0(0)	0(0)	0(0)
chr1	201829324	201847278	unannotated	chr1:201829324-201847278	+	17955	IPO9	protein_coding	Alt5SS	AGGAGGTGCGGGCGG	TCTCTTTCAGAATTT	6.79;10.67	1.41567;0.738167	x;x	x;x	x	x	x	x	Exon/Cons	x	0.298148	0.387973(4)	0.182682(3)	0.323788(4)	0.052622	0.0365629(4)	0.11234(12)	0.00896337(1)	0.0442533	0.0442898(5)	0.0397685(4)	0.0487017(5)
chr1	201829354	201834953	unannotated	chr1:201829354-201834953	+	5600	IPO9	protein_coding	Alt5SS	TTAAGGTGCTGGAGG	TCTTTTGCAGTATAG	4.05;8.52	1.4721;0.930783	x;x	x;x	x	x	x	x	Exon/Cons	x	0.255364	0.0969932(1)	0.426259(7)	0.242841(3)	0	0(0)	0(0)	0(0)	0.0258819	0.00885795(1)	0.0298264(3)	0.0389614(4)
chr1	201829354	201847278	unannotated	chr1:201829354-201847278	+	17925	IPO9	protein_coding	Alt5SS	TTAAGGTGCTGGAGG	TCTCTTTCAGAATTT	4.05;10.67	1.4721;0.738167	x;x	x;x	x	x	x	x	Exon/Cons	x	0.812399	0.775945(8)	0.608941(10)	1.05231(13)	0.149472	0.146252(16)	0.149786(16)	0.152377(17)	0.153502	0.115153(13)	0.218727(22)	0.126624(13)
chr1	201847639	201852103	unannotated	chr1:201847639-201852103	+	4465	IPO9	protein_coding	SkippedExon	AAAGGGTAAGTCAGT	TTCTTTGTAGAATTC	10.45;9.30	1.415;0.571125	x;x	x;x	x	x	x	x	x	x	0.66679	0.581959(6)	0.608941(10)	0.809469(10)	0.0765098	0.0548443(6)	0.102978(11)	0.0717069(8)	0.102682	0.150585(17)	0.0795371(8)	0.0779227(8)
chr1	201866960	201868492	unannotated	chr1:201866960-201868492	+	1533	IPO9	protein_coding	Alt3SS	TAATGGTATGCTGCC	GTTCTTTCAGGTTAT	7.14;11.30	1.44333;0.642	x;x	x;x	x	x	x	x	x	Intron/Cons	0.485933	0.484966(5)	0.487153(8)	0.485681(6)	0.0306454	0.0365629(4)	0.0374466(4)	0.0179267(2)	0.0245709	0.0442898(5)	0.00994213(1)	0.0194807(2)
chr1	201871328	201874249	unannotated	chr1:201871328-201874249	+	2922	IPO9	protein_coding	SkippedExon	GTCAGGTAGAACCTC	TCCTTCCCAGACCCA	6.68;11.93	1.21911;0.688292	x;x	x;x	x	x	x	x	x	x	0.350777	0.484966(5)	0.243576(4)	0.323788(4)	0.0430685	0.0274222(3)	0.0748932(8)	0.0268901(3)	0	0(0)	0(0)	0(0)
chr1	203703814	203707861	unannotated	chr1:203703814-203707861	+	4048	ATP2B4	protein_coding	SkippedExon	AGCCGGTGAGTAGGG	TCCTTTGTAGAAAAT	10.90;11.01	1.09211;0.7035	x;x	x;x	x	x	x	x	x	x	0.206503	0.193986(2)	0.182682(3)	0.242841(3)	0.0213429	0.0457036(5)	0.00936165(1)	0.00896337(1)	0	0(0)	0(0)	0(0)
chr1	203795776	203801574	unannotated	chr1:203795776-203801574	+	5799	ZBED6,ZC3H11A	protein_coding,protein_coding	SkippedExon	GTTCGGTAAAGTTTC	TTCATTTTAGATTTG	6.18;12.61	1.61978;1.22492	x;x	x;x	x	x	x	x	x	x	0.181102	0.0969932(1)	0.365365(6)	0.0809469(1)	0.248601	0.228518(25)	0.149786(16)	0.367498(41)	0.265226	0.274597(31)	0.238611(24)	0.28247(29)
chr1	203801640	203802956	unannotated	chr1:203801640-203802956	+	1317	ZC3H11A	protein_coding	Alt5SS	AAAAGGTGTCCACTT	CGACCTACAGGCGTA	3.24;6.09	1.57422;1.11652	x;x	x;x	x	x	x	x	Exon/Cons	x	0	0(0)	0(0)	0(0)	0.0761862	0.12797(14)	0.0468083(5)	0.0537802(6)	0.0711271	0.0354318(4)	0.129248(13)	0.0487017(5)
chr1	203862223	203865040	unannotated	chr1:203862223-203865040	+	2818	SNRPE	protein_coding	SkippedExon	AAAATGTACGTAAGT	ATTTTTCTAGGGTTT	6.58;7.81	1.208;0.468304	x;x	x;x	x	x	x	x	x	x	0	0(0)	0(0)	0(0)	0.247841	0.265081(29)	0.290211(31)	0.188231(21)	0.142187	0.0708636(8)	0.248553(25)	0.107144(11)
chr1	204549163	204549265	unannotated	chr1:204549163-204549265	+	103	MDM4	protein_coding	Alt5SS	AAGAGGTACTGTTTT	ACCTGAAAAGGAAAA	7.67;4.37	1.39511;0.909609	x;x	x;x	x	x	x	x	Exon/Cons	x	0.367552	0.290979(3)	0.730729(12)	0.0809469(1)	0.0211655	0.0182814(2)	0.00936165(1)	0.0358535(4)	0	0(0)	0(0)	0(0)
chr1	205096853	205097325	unannotated	chr1:205096853-205097325	-	473	RBBP5	protein_coding	Alt3SS	AGCAGGTGAGCCGGC	CCTGAGGTAGAAGAC	9.60;-3.58	1.538;1.19658	x;x	x;x	x	x	x	x	x	Exon/Cons	0.522032	0.775945(8)	0.304471(5)	0.485681(6)	0.0550051	0.0457036(5)	0.0655316(7)	0.0537802(6)	0.0586552	0.0974375(11)	0.0298264(3)	0.0487017(5)
chr1	205103964	205105027	unannotated	chr1:205103964-205105027	-	1064	RBBP5	protein_coding	Alt3SS	GATCAGTATGTTTAA	ACCCTTTCAGATTCC	5.00;8.92	1.60444;1.27235	x;x	x;x	x	x	x	x	x	Exon/Cons	0.403889	0.0969932(1)	0.548047(9)	0.566628(7)	0	0(0)	0(0)	0(0)	0.0282463	0.0354318(4)	0.0298264(3)	0.0194807(2)
chr1	211274263	211276022	unannotated	chr1:211274263-211276022	+	1760	RCOR3	protein_coding	CassetteExon	AACAGGTATGTAGAG	TTTTTCCTAGATTCT	7.94;5.21	1.121;0.92413	x;chr1:211276023-211276135	x;112	0.642776785714286	x	x	x	x	x	0.191554	0.290979(3)	0.121788(2)	0.161894(2)	0	0(0)	0(0)	0(0)	0	0(0)	0(0)	0(0)
chr1	211276136	211276256	unannotated	chr1:211276136-211276256	+	121	RCOR3	protein_coding	CassetteExon	AAACTGTGAGTCTAT	CTCTTCAAAGGCACT	7.94;5.21	1.121;0.92413	chr1:211276023-211276135;x	112;x	0.642776785714286	x	x	x	x	x	0.140505	0.0969932(1)	0.243576(4)	0.0809469(1)	0	0(0)	0(0)	0(0)	0	0(0)	0(0)	0(0)
chr1	211968708	211976581	unannotated	chr1:211968708-211976581	-	7874	INTS7	protein_coding	SkippedExon	GAATGGTATGTGTTA	TTTTTCCCAGGCAGC	8.35;10.70	1.58778;0.379087	x;x	x;x	x;x	x	x	x	x	x	0	0(0)	0(0)	0(0)	0.115648	0.182814(20)	0.0655316(7)	0.098597(11)	0.0929299	0.0531477(6)	0.0795371(8)	0.146105(15)
chr1	211988415	212006638	unannotated	chr1:211988415-212006638	-	18224	INTS7	protein_coding	CassetteExon	TTCAGGTATGTAGAA	TTTGAGACAGGGTCT	2.90;4.19	0.170222;0.0316957	chr1:211988297-211988414;x	117;x	0.0670598290598291	x	x	x	x	x	0.282347	0.0969932(1)	0.426259(7)	0.323788(4)	0	0(0)	0(0)	0(0)	0	0(0)	0(0)	0(0)
chr1	212007400	212011374	unannotated	chr1:212007400-212011374	-	3975	INTS7	protein_coding	Alt3SS	TCAAGGTATGTATTC	CATTCTACAGCACAT	9.79;4.01	1.56844;0.794167	x;x	x;x	x	x	x	x	x	Exon/Cons	0.309329	0.0969932(1)	0.426259(7)	0.404734(5)	0.0211064	0.00914072(1)	0.00936165(1)	0.0448168(5)	0.0369697	0.0620057(7)	0.00994213(1)	0.0389614(4)
chr1	212365377	212377561	unannotated	chr1:212365377-212377561	-	12185	TMEM206	protein_coding	SkippedExon	AGGAGGTAGGTGGCT	TGCTTCACAGATAGT	9.65;11.36	1.41422;0.522565	x;x	x;x	x;x	x	x	x	x	x	0	0(0)	0(0)	0(0)	0.054696	0.100548(11)	0.0187233(2)	0.0448168(5)	0.127278	0.186017(21)	0.0497107(5)	0.146105(15)
chr1	212859191	212872677	unannotated	chr1:212859191-212872677	+	13487	FLVCR1	protein_coding	SkippedExon	ATCAGGTAAGTACTG	ATATTCTCAGCCTTC	10.86;5.28	1.27433;0.47125	x;x	x;x	x	x	x	x	x	x	0.181102	0.0969932(1)	0.365365(6)	0.0809469(1)	0	0(0)	0(0)	0(0)	0	0(0)	0(0)	0(0)
chr1	213008467	213015653	unannotated	chr1:213008467-213015653	-	7187	ANGEL2	protein_coding	SkippedExon	GCTGTGTGAGGAAGG	ATTTTAACAGGTGTG	1.88;8.10	1.32522;0.965083	x;x	x;x	x	x	x	x	x	x	0.179521	0.193986(2)	0.182682(3)	0.161894(2)	0.0215047	0.00914072(1)	0.0374466(4)	0.0179267(2)	0	0(0)	0(0)	0(0)
chr1	214622282	214624934	unannotated	chr1:214622282-214624934	+	2653	CENPF	protein_coding	CassetteExon	CCAAGGTACTTGACT	TTTCTTCCAGTTTTT	6.49;9.75	0.7111;0.356043	x;chr1:214624935-214625036	x;101	0.188326732673267	x	x	x	x	x	0.47232	0.484966(5)	0.365365(6)	0.566628(7)	0.0395497	0.0274222(3)	0.0374466(4)	0.0537802(6)	0	0(0)	0(0)	0(0)
chr1	214625037	214629045	unannotated	chr1:214625037-214629045	+	4009	CENPF	protein_coding	CassetteExon	CCATGGTAATTTTCT	TCATTATTAGTATAC	6.49;9.75	0.7111;0.356043	chr1:214624935-214625036;x	101;x	0.188326732673267	x	x	x	x	x	0.556673	0.290979(3)	0.974306(16)	0.404734(5)	0.0638357	0.0457036(5)	0.0561699(6)	0.0896337(10)	0	0(0)	0(0)	0(0)
chr1	215577729	215578004	unannotated	chr1:215577729-215578004	+	276	KCTD3	protein_coding	Alt3SS	ATTAGGTATGTGCTC	TTTTAGTAAGAAGGC	7.76;-6.80	1.61044;0.8425	x;x	x;x	x	x	x	x	x	Exon/Cons	0.152538	0.193986(2)	0.182682(3)	0.0809469(1)	0	0(0)	0(0)	0(0)	0	0(0)	0(0)	0(0)
chr1	215586686	215601866	unannotated	chr1:215586686-215601866	+	15181	KCTD3	protein_coding	SkippedExon	AATTGGTAGGAAGAA	ACTACATCAGGTTCA	5.00;5.20	1.38589;0.652565	x;x	x;x	x	x	x	x	x	x	0.179521	0.193986(2)	0.182682(3)	0.161894(2)	0	0(0)	0(0)	0(0)	0	0(0)	0(0)	0(0)
chr1	220164796	220167292	unannotated	chr1:220164796-220167292	-	2497	RAB3GAP2	protein_coding	Alt3SS	CAGAGGTAAGATTCT	TGTAAGGAAGCACGT	10.06;-4.31	1.29467;0.792739	x;x	x;x	x	x	x	x	x	Exon/Cons	0.208936	0.484966(5)	0.0608941(1)	0.0809469(1)	0.0429803	0.0548443(6)	0.0561699(6)	0.0179267(2)	0	0(0)	0(0)	0(0)
chr1	223952292	223952667	unannotated	chr1:223952292-223952667	-	376	GTF2IP20	transcribed_unprocessed_pseudogene	SkippedExon	AGGAGGTGAGTGGTG	TTTGGCCCAGCTCCT	10.03;3.26	0.501111;-0.302435	x;x	x;x	x;x	x	x	x	x	x	0	0(0)	0(0)	0(0)	0.104212	0.118829(13)	0.131063(14)	0.0627436(7)	0.0873301	0.124011(14)	0.0795371(8)	0.058442(6)
chr1	223962274	223964585	unannotated	chr1:223962274-223964585	-	2312	GTF2IP20	transcribed_unprocessed_pseudogene	CassetteExon	TACAGGTAAGCATCG	TGATTTCCAGGAAGT	9.88;10.29	0.384222;-0.0669565	x;chr1:223964586-223964709	x;123	-0.262926829268293	x	x	x	x	x	0.28745	0.193986(2)	0.182682(3)	0.485681(6)	0.0274803	0.00914072(1)	0.0374466(4)	0.0358535(4)	0.0504528	0.0531477(6)	0.0397685(4)	0.058442(6)
chr1	223964710	223973981	unannotated	chr1:223964710-223973981	-	9272	GTF2IP20	transcribed_unprocessed_pseudogene	CassetteExon	TTCAGGTACAAAAAG	TTTTCTTCAGAAACA	9.88;10.29	0.384222;-0.0669565	chr1:223964586-223964709;x	123;x	-0.262926829268293	x	x	x	x	x	0.721237	0.0969932(1)	0.852517(14)	1.2142(15)	0.0394615	0.0548443(6)	0.0187233(2)	0.0448168(5)	0.112985	0.141727(16)	0.119306(12)	0.0779227(8)
chr1	223977116	223984381	unannotated	chr1:223977116-223984381	-	7266	GTF2IP20	transcribed_unprocessed_pseudogene	SkippedExon	GTGAGGTACGTCTTC	TCTTTTACAGAGCCA	10.20;9.88	0.222889;-0.32513	x;x	x;x	x	x	x	x	x	x	0.33364	0.290979(3)	0.548047(9)	0.161894(2)	0	0(0)	0(0)	0(0)	0	0(0)	0(0)	0(0)
chr1	224183419	224192331	unannotated	chr1:224183419-224192331	+	8913	DEGS1	protein_coding	SkippedExon	CCTGGGTGAGGGCCA	TCCCTTCTAGGTGAG	6.74;13.27	1.03967;0.60187	x;x	x;x	x;x	x	x	x	x	x	0	0(0)	0(0)	0(0)	0.112408	0.0822665(9)	0.0936165(10)	0.161341(18)	0.10188	0.0708636(8)	0.0497107(5)	0.185066(19)
chr1	224294412	224300561	unannotated	chr1:224294412-224300561	-	6150	NVL	protein_coding	SkippedExon	CTGTGGTGAGTCAGT	CTCTTACTAGATCTG	8.95;11.81	1.54356;0.418565	x;x	x;x	x	x	x	x	x	x	0.140505	0.0969932(1)	0.243576(4)	0.0809469(1)	0	0(0)	0(0)	0(0)	0	0(0)	0(0)	0(0)
chr1	224308260	224311799	unannotated	chr1:224308260-224311799	-	3540	NVL	protein_coding	Alt3SS	CACAGGTAAGCCAAA	TGCCAGTCAGCAAAT	9.88;0.36	1.35011;0.77075	x;x	x;x	x	x	x	x	x	Exon/Cons	0.287695	0.193986(2)	0.426259(7)	0.242841(3)	0	0(0)	0(0)	0(0)	0	0(0)	0(0)	0(0)
chr1	224311858	224313033	unannotated	chr1:224311858-224313033	-	1176	NVL	protein_coding	SkippedExon	TACAGGTGTGTGCCA	TTTTACTGAGGTATA	6.99;-4.17	0.457667;0.726522	x;x	x;x	x	x	x	x	x	x	0.286114	0.290979(3)	0.243576(4)	0.323788(4)	0	0(0)	0(0)	0(0)	0	0(0)	0(0)	0(0)
chr1	224317926	224330070	unannotated	chr1:224317926-224330070	-	12145	NVL	protein_coding	SkippedExon	TCCAGGTGTGTATTC	TTCAGTATAGACTAT	6.99;3.33	1.09333;0.677435	x;x	x;x	x	x	x	x	x	x	0.196903	0.387973(4)	0.121788(2)	0.0809469(1)	0.051619	0.0457036(5)	0.0374466(4)	0.0717069(8)	0	0(0)	0(0)	0(0)
chr1	224386503	224388022	unannotated	chr1:224386503-224388022	-	1520	WDR26	protein_coding	Alt5SS	AATTGGTATGTAAAA	TCTTTTTTAGGATGT	7.12;12.09	1.34522;1.06839	x;x	x;x	x	x	x	x	Exon/Cons	x	0	0(0)	0(0)	0(0)	0.0425084	0.063985(7)	0.0187233(2)	0.0448168(5)	0.104606	0.0885795(10)	0.0596528(6)	0.165586(17)
chr1	224418373	224419517	unannotated	chr1:224418373-224419517	-	1145	WDR26	protein_coding	Alt3SS	TCAGAGTAAGAGTCT	GCGTTTACAGACTCT	5.73;6.28	1.54911;1.17013	x;x	x;x	x	x	x	x	x	Exon/Cons	0.314432	0.193986(2)	0.182682(3)	0.566628(7)	0.0398007	0.0457036(5)	0.0468083(5)	0.0268901(3)	0.0484498	0.0177159(2)	0.0497107(5)	0.0779227(8)
chr1	225404527	225406663	unannotated	chr1:225404527-225406663	-	2137	LBR	protein_coding	SkippedExon	GAAACGTGAGTATTA	TTTTATATAGATTTA	9.54;7.28	1.2476;0.630565	x;x	x;x	x;x	x	x	x	x	x	0	0(0)	0(0)	0(0)	0.0858569	0.0731258(8)	0.121701(13)	0.0627436(7)	0.0782704	0.0974375(11)	0.0497107(5)	0.087663(9)
chr1	225865968	225867111	unannotated	chr1:225865968-225867111	-	1144	TMEM63A	protein_coding	SkippedExon	ACTGAGTGAGTATGG	TCCCGGACAGGTGAG	6.51;9.80	1.34478;0.403087	x;x	x;x	x	x	x	x	x	x	0.221452	0.0969932(1)	0.243576(4)	0.323788(4)	0.0182514	0.00914072(1)	0.0187233(2)	0.0268901(3)	0.0219123	0.0265739(3)	0.00994213(1)	0.029221(3)
chr1	226388756	226392198	unannotated	chr1:226388756-226392198	-	3443	PARP1	protein_coding	SkippedExon	AAAAGGTAAGATCTT	TCTCCTTCAGAAAGA	10.57;10.74	1.15111;0.731174	x;x	x;x	x	x	x	x	x	x	0.153874	0.0969932(1)	0.121788(2)	0.242841(3)	0	0(0)	0(0)	0(0)	0	0(0)	0(0)	0(0)
chr1	226883920	226888090	unannotated	chr1:226883920-226888090	+	4171	PSEN2	protein_coding	SkippedExon	CAGCTGTGAGTTGGG	TGTTGTCTAGTTCAT	7.39;4.43	1.40311;0.434217	x;x	x;x	x	x	x	x	x	x	0.167488	0.0969932(1)	0.243576(4)	0.161894(2)	0	0(0)	0(0)	0(0)	0	0(0)	0(0)	0(0)
chr1	226891850	226894006	unannotated	chr1:226891850-226894006	+	2157	PSEN2	protein_coding	Alt5SS	GTAAGGTGCCCATGT	CCTCACACAGGGGGC	5.96;8.35	1.14422;0.444333	x;x	x;x	x	x	x	x	Intron/Cons	x	0.214768	0.0969932(1)	0.304471(5)	0.242841(3)	0	0(0)	0(0)	0(0)	0.0315603	0.0354318(4)	0.0397685(4)	0.0194807(2)
chr1	226940400	226964999	unannotated	chr1:226940400-226964999	+	24600	COQ8A,ADCK3	x,protein_coding	SkippedExon	GCCAGGTAAGGCTGC	CTCCCTGCAGGGTCA	11.08;10.09	1.09556;0.444522	x;x	x;x	x	x	x	x	x	x	0.153874	0.0969932(1)	0.121788(2)	0.242841(3)	0	0(0)	0(0)	0(0)	0	0(0)	0(0)	0(0)
chr1	226994981	227016079	unannotated	chr1:226994981-227016079	-	21099	CDC42BPA	protein_coding	SkippedExon	CCATGGTAAGAGGAA	TGTACTGTAGGGTCA	9.48;5.23	1.46389;0.234391	x;x	x;x	x	x	x	x	x	x	0.206503	0.193986(2)	0.182682(3)	0.242841(3)	0.042803	0.0274222(3)	0.0561699(6)	0.0448168(5)	0.0219796	0.0265739(3)	0.0198843(2)	0.0194807(2)
chr1	227582607	227654335	unannotated	chr1:227582607-227654335	+	71729	ZNF678	protein_coding	SkippedExon	TACAGGTATGAGACA	TTTCTTTCAGCTATT	9.46;9.57	0.904556;0.411174	x;x	x;x	x	x	x	x	x	x	0.138925	0.193986(2)	0.0608941(1)	0.161894(2)	0.164116	0.182814(20)	0.11234(12)	0.197194(22)	0.166189	0.203733(23)	0.129248(13)	0.165586(17)
chr1	227732956	227733413	unannotated	chr1:227732956-227733413	-	458	JMJD4	protein_coding	Alt3SS	ACCTGGTAATGTGCT	CTTCTTGCAGCAGGA	5.67;6.89	1.2483;0.878087	x;x	x;x	x	x	x	x	x	Exon/Cons	0	0(0)	0(0)	0(0)	0.0732129	0.109689(12)	0.0561699(6)	0.0537802(6)	0.0854867	0.0797216(9)	0.0695949(7)	0.107144(11)
chr1	228102166	228102477	unannotated	chr1:228102166-228102477	-	312	C1orf35	protein_coding	SkippedExon	GCAAGGTGCGGGCGG	TCTCCCGCAGCATCA	8.17;6.17	0.889556;-0.308435	x;x	x;x	x	x	x	x	x	x	0.438898	0.484966(5)	0.669835(11)	0.161894(2)	0.0799996	0.0914072(10)	0.121701(13)	0.0268901(3)	0.0610755	0.0265739(3)	0.0397685(4)	0.116884(12)
chr1	229445003	229450524	unannotated	chr1:229445003-229450524	-	5522	NUP133	protein_coding	SkippedExon	ATGAGGTAAGTAAAA	TGTTTTCTAGCTGGT	11.08;8.32	1.28544;0.628913	x;x	x;x	x	x	x	x	x	x	0.201154	0.0969932(1)	0.182682(3)	0.323788(4)	0	0(0)	0(0)	0(0)	0	0(0)	0(0)	0(0)
chr1	229450606	229458160	unannotated	chr1:229450606-229458160	-	7555	NUP133	protein_coding	SkippedExon	TGAAGGTGAAAGAAT	CTTGTCATAGCTATA	4.51;4.42	1.08211;0.680913	x;x	x;x	x	x	x	x	x	x	0.174172	0.0969932(1)	0.182682(3)	0.242841(3)	0	0(0)	0(0)	0(0)	0	0(0)	0(0)	0(0)
chr1	229470805	229484053	unannotated	chr1:229470805-229484053	-	13249	NUP133	protein_coding	SkippedExon	TGCAGGTATAACATG	TTTTTGCAAGGTTGG	7.46;6.06	1.21822;0.412261	x;x	x;x	x	x	x	x	x	x	0.186205	0.193986(2)	0.121788(2)	0.242841(3)	0	0(0)	0(0)	0(0)	0	0(0)	0(0)	0(0)
chr1	229475733	229484053	unannotated	chr1:229475733-229484053	-	8321	NUP133	protein_coding	SkippedExon	TGCAGGTATAACATG	GTTTTAACAGAAGCA	7.46;8.29	1.21822;0.686087	x;x	x;x	x	x	x	x	x	x	0.180856	0.0969932(1)	0.121788(2)	0.323788(4)	0	0(0)	0(0)	0(0)	0	0(0)	0(0)	0(0)
chr1	230668785	230671515	unannotated	chr1:230668785-230671515	+	2731	COG2	protein_coding	SkippedExon	GACCGGTAAGTGTTG	CTTTTAATAGGTGAT	10.91;9.21	1.34333;0.369261	x;x	x;x	x;x	x	x	x	x	x	0	0(0)	0(0)	0(0)	0.130704	0.118829(13)	0.102978(11)	0.170304(19)	0.0438919	0.0531477(6)	0.0298264(3)	0.0487017(5)
chr1	230958300	230978559	unannotated	chr1:230958300-230978559	-	20260	TTC13	protein_coding	SkippedExon	CGGCGGTGAGTGGGC	TTTTTCCCAGAGCCA	10.49;10.71	1.38789;0.0321739	x;x	x;x	x	x	x	x	x	x	0.464054	0.581959(6)	0.243576(4)	0.566628(7)	0.049236	0.0365629(4)	0.0842549(9)	0.0268901(3)	0.0737434	0.0442898(5)	0.0795371(8)	0.0974034(10)
chr1	230988440	230990149	unannotated	chr1:230988440-230990149	+	1710	ARV1	protein_coding	Alt3SS	TAAATGTAAGTTGTG	CTTTGTGAAGCATAC	8.62;3.86	1.455;1.11548	x;x	x;x	x	x	x	x	x	Exon/Cons	0.186205	0.193986(2)	0.121788(2)	0.242841(3)	0.0672218	0.0457036(5)	0.0842549(9)	0.0717069(8)	0	0(0)	0(0)	0(0)
chr1	231265421	231265745	unannotated	chr1:231265421-231265745	+	325	GNPAT	protein_coding	Alt3SS	TACGGGTAAATGCAA	TTCCTCGAAGGGACA	6.15;6.62	1.39956;1.20957	x;x	x;x	x	x	x	x	x	Exon/Cons	0.641143	0.484966(5)	0.548047(9)	0.890416(11)	0.0910214	0.0914072(10)	0.0561699(6)	0.125487(14)	0.0847389	0.106295(12)	0.0894792(9)	0.058442(6)
chr1	231265421	231266013	unannotated	chr1:231265421-231266013	+	593	GNPAT	protein_coding	SkippedExon	TACGGGTAAATGCAA	TGTTTTGCAGGTCTT	6.15;12.79	1.39956;0.635696	x;x	x;x	x	x	x	x	x	x	0.241751	0.0969932(1)	0.304471(5)	0.323788(4)	0.0670009	0.0731258(8)	0.0561699(6)	0.0717069(8)	0.0305434	0.0620057(7)	0.0198843(2)	0.00974034(1)
chr1	232443686	232460886	unannotated	chr1:232443686-232460886	-	17201	SIPA1L2	protein_coding	SkippedExon	CGAAGGTAAGGCGTG	AACCTTTCAGAAGCT	10.51;5.37	1.06144;0.627478	x;x	x;x	x;x	x	x	x	x	x	0	0(0)	0(0)	0(0)	0.188431	0.164533(18)	0.149786(16)	0.250974(28)	0.148246	0.159443(18)	0.13919(14)	0.146105(15)
chr1	232483967	232484361	unannotated	chr1:232483967-232484361	-	395	SIPA1L2	protein_coding	CassetteExon	TAAAGGTTTGTAGCC	CCCATTTCAGCTGAG	7.81;8.14	0.447444;0.370217	x;chr1:232484362-232484436	x;74	0.114905405405405	x	x	x	x	x	0.394289	0.290979(3)	0.487153(8)	0.404734(5)	0.033294	0.0457036(5)	0.00936165(1)	0.0448168(5)	0.0480884	0.0265739(3)	0.0397685(4)	0.0779227(8)
chr1	232484437	232490873	unannotated	chr1:232484437-232490873	-	6437	SIPA1L2	protein_coding	CassetteExon	AAGGGGTGTGTATAA	TTCCTTATAGTCTTA	7.81;8.14	0.447444;0.370217	chr1:232484362-232484436;x	74;x	0.114905405405405	x	x	x	x	x	0.228382	0.0969932(1)	0.426259(7)	0.161894(2)	0.0849567	0.0365629(4)	0.0748932(8)	0.143414(16)	0.0919552	0.0885795(10)	0.109363(11)	0.0779227(8)
chr1	233139856	233177801	unannotated	chr1:233139856-233177801	-	37946	PCNX2,PCNXL2	protein_coding,x	SkippedExon	CAGTGGTGAGACATT	TTTCTTTCAGATGTT	5.46;9.15	1.40567;0.925478	x;x	x;x	x	x	x	x	x	x	0.241267	0.581959(6)	0.0608941(1)	0.0809469(1)	0	0(0)	0(0)	0(0)	0	0(0)	0(0)	0(0)
chr1	234430302	234437274	unannotated	chr1:234430302-234437274	-	6973	TARBP1	protein_coding	SkippedExon	ATAGTGTAAGTATTC	TCCTTTTCAGGAGCC	8.46;10.28	1.11033;0.323435	x;x	x;x	x	x	x	x	x	x	0.485688	0.484966(5)	0.243576(4)	0.728522(9)	0.0794831	0.0731258(8)	0.0936165(10)	0.0717069(8)	0.0397628	0.0797216(9)	0.0298264(3)	0.00974034(1)
chr1	234433565	234437274	unannotated	chr1:234433565-234437274	-	3710	TARBP1	protein_coding	Alt3SS	ATAGTGTAAGTATTC	TAGGTTTCAGATCTG	8.46;3.96	1.11033;0.649652	x;x	x;x	x	x	x	x	x	Exon/Cons	0.287695	0.193986(2)	0.426259(7)	0.242841(3)	0	0(0)	0(0)	0(0)	0	0(0)	0(0)	0(0)
chr1	234437373	234450427	unannotated	chr1:234437373-234450427	-	13055	TARBP1	protein_coding	SkippedExon	GGAAAGTAAGTCTGC	CCCCATACAGATGAG	9.72;9.57	1.312;0.503783	x;x	x;x	x	x	x	x	x	x	0.414342	0.290979(3)	0.304471(5)	0.647575(8)	0.0246252	0.00914072(1)	0.0468083(5)	0.0179267(2)	0	0(0)	0(0)	0(0)
chr1	234450567	234452682	unannotated	chr1:234450567-234452682	-	2116	TARBP1	protein_coding	CassetteExon	GAGTGGTAAGATTAT	TCTTTTCCAGCTGTG	8.24;8.48	0.196667;0.23287	x;chr1:234452683-234452875	x;192	0.129520833333333	x	x	x	x	x	0.291463	0.387973(4)	0.243576(4)	0.242841(3)	0	0(0)	0(0)	0(0)	0	0(0)	0(0)	0(0)
chr1	234465709	234466737	unannotated	chr1:234465709-234466737	-	1029	TARBP1	protein_coding	CassetteExon	TACAGGTGGGTGCCA	TTTTTTTTAGTTTAT	8.56;9.67	0.617333;0.175375	x;chr1:234466738-234466876	x;138	0.0483550724637681	x	x	x	x	x	1.08538	0.581959(6)	0.974306(16)	1.69988(21)	0.0705197	0.0731258(8)	0.0936165(10)	0.0448168(5)	0.0694124	0.0708636(8)	0.0497107(5)	0.087663(9)
chr1	234466877	234467501	unannotated	chr1:234466877-234467501	-	625	TARBP1	protein_coding	CassetteExon	CTGAGGTAATGACAC	CTTTCAATAGCTGTT	8.56;9.67	0.617333;0.175375	chr1:234466738-234466876;x	138;x	0.0483550724637681	x	x	x	x	x	0.961408	0.290979(3)	0.974306(16)	1.61894(20)	0.0758615	0.118829(13)	0.028085(3)	0.0806703(9)	0.109898	0.132869(15)	0.0994213(10)	0.0974034(10)
chr1	235122373	235127628	unannotated	chr1:235122373-235127628	-	5256	TOMM20	protein_coding	SkippedExon	GATACGTAAGTTACT	TTTCTTGCAGGAAGA	9.27;9.68	0.610111;0.381783	x;x	x;x	x	x	x	x	x	x	0.174172	0.0969932(1)	0.182682(3)	0.242841(3)	0.195131	0.25594(28)	0.159148(17)	0.170304(19)	0.183053	0.194875(22)	0.178958(18)	0.175326(18)
chr1	235231190	235240312	unannotated	chr1:235231190-235240312	-	9123	ARID4B	protein_coding	SkippedExon	CATTGGTGAGTAGCT	AAATATATAGTACTT	9.27;-1.80	1.41067;0.386652	x;x	x;x	x	x	x	x	x	x	0.256216	0.484966(5)	0.121788(2)	0.161894(2)	0	0(0)	0(0)	0(0)	0	0(0)	0(0)	0(0)
chr1	235734629	235741421	unannotated	chr1:235734629-235741421	-	6793	LYST	protein_coding	Alt3SS	TACAAGTAAGTATCT	TATTTGTCAGAGTTG	10.08;3.34	1.46178;1.00948	x;x	x;x	x	x	x	x	x	Exon/Cons	0.160558	0.0969932(1)	0.0608941(1)	0.323788(4)	0	0(0)	0(0)	0(0)	0	0(0)	0(0)	0(0)
chr1	235792126	235793507	unannotated	chr1:235792126-235793507	-	1382	LYST	protein_coding	Alt5SS	TCCTTGTACAGTAAA	TTTTCTCTAGAAAAT	-6.63;10.89	1.4399;0.787826	x;x	x;x	x	x	x	x	Exon/Cons	x	0.27943	0.290979(3)	0.304471(5)	0.242841(3)	0	0(0)	0(0)	0(0)	0.0413679	0.0354318(4)	0.0497107(5)	0.0389614(4)
chr1	235980654	235981648	unannotated	chr1:235980654-235981648	-	995	NID1	protein_coding	Alt5SS	ACTTGGTGAATCCCA	CCTCCTCCAGGAACC	1.76;13.24	1.39333;0.181348	x;x	x;x	x	x	x	x	Exon/Cons	x	0.172836	0.193986(2)	0.243576(4)	0.0809469(1)	0	0(0)	0(0)	0(0)	0.0260164	0.00885795(1)	0.0497107(5)	0.0194807(2)
chr1	235993873	236017147	unannotated	chr1:235993873-236017147	-	23275	NID1	protein_coding	SkippedExon	TGTGGGTAAGTTCTC	TCTCTGATAGAGGTG	10.24;6.61	1.30944;0.46413	x;x	x;x	x;x	x	x	x	x	x	0	0(0)	0(0)	0(0)	0.0975872	0.100548(11)	0.0936165(10)	0.098597(11)	0.08956	0.150585(17)	0.0596528(6)	0.058442(6)
chr1	236012044	236017147	unannotated	chr1:236012044-236017147	-	5104	NID1	protein_coding	SkippedExon	TGTGGGTAAGTTCTC	TGTTTTACAGATGTA	10.24;7.39	1.30944;0.728	x;x	x;x	x;x	x	x	x	x	x	0	0(0)	0(0)	0(0)	0.198118	0.173674(19)	0.196595(21)	0.224084(25)	0.264092	0.318886(36)	0.288322(29)	0.185066(19)
chr1	236012044	236024069	unannotated	chr1:236012044-236024069	-	12026	NID1	protein_coding	SkippedExon	CTATGGTACAGCCTT	TGTTTTACAGATGTA	3.50;7.39	0.833667;0.728	x;x	x;x	x	x	x	x	x	x	0	0(0)	0(0)	0(0)	0.12838	0.118829(13)	0.149786(16)	0.116524(13)	0.129673	0.124011(14)	0.0994213(10)	0.165586(17)
chr1	236038254	236045456	unannotated	chr1:236038254-236045456	-	7203	NID1	protein_coding	SkippedExon	GCCAAGTATGCTTTC	CTTGGACCAGTTTTC	5.38;3.80	1.335;0.305478	x;x	x;x	x	x	x	x	x	x	0.211852	0.290979(3)	0.182682(3)	0.161894(2)	0	0(0)	0(0)	0(0)	0	0(0)	0(0)	0(0)
chr1	236168756	236179878	unannotated	chr1:236168756-236179878	+	11123	GPR137B	protein_coding	SkippedExon	TACCGGTAAGTACTG	TCTTTTCCAGGGCTC	10.91;11.28	1.48489;0.458261	x;x	x;x	x;x	x	x	x	x	x	0	0(0)	0(0)	0(0)	0.0844557	0.0822665(9)	0.0187233(2)	0.152377(17)	0.124104	0.106295(12)	0.149132(15)	0.116884(12)
chr1	236585942	236586373	unannotated	chr1:236585942-236586373	-	432	HEATR1	protein_coding	Alt5SS	ATCAGGTGGTTGTAT	TACTTTACAGCTCTT	2.16;8.75	1.56022;0.394783	x;x	x;x	x	x	x	x	Exon/Cons	x	0.483501	0.193986(2)	0.608941(10)	0.647575(8)	0	0(0)	0(0)	0(0)	0.0508142	0.0442898(5)	0.0497107(5)	0.058442(6)
chr1	236596023	236596835	unannotated	chr1:236596023-236596835	-	813	HEATR1	protein_coding	Alt3SS	AAAAGGTTGGCACTG	TCTTTACCAGATTAC	6.10;3.40	1.24078;1.03761	x;x	x;x	x	x	x	x	x	Exon/Cons	0.213187	0.193986(2)	0.121788(2)	0.323788(4)	0	0(0)	0(0)	0(0)	0	0(0)	0(0)	0(0)
chr1	236726021	236731232	unannotated	chr1:236726021-236731232	+	5212	ACTN2	protein_coding	SkippedExon	ACTAGGTGAGCACCC	TTTCATACAGGATGA	7.96;9.12	1.44478;0.626174	x;x	x;x	x	x	x	x	x	x	1.99904	2.32784(24)	2.13129(35)	1.53799(19)	0.143732	0.100548(11)	0.187233(20)	0.143414(16)	0.12223	0.150585(17)	0.0894792(9)	0.126624(13)
chr1	236810596	236811644	unannotated	chr1:236810596-236811644	+	1049	MTR	protein_coding	CassetteExon	CATCAGTGAGTATTT	TTTGGTCTAGACCTG	11.81;7.71	0.603778;0.145696	x;chr1:236811645-236811701	x;56	0.101964285714286	x	x	x	x	x	0.367061	0.290979(3)	0.243576(4)	0.566628(7)	0	0(0)	0(0)	0(0)	0.0376925	0.0442898(5)	0.0298264(3)	0.0389614(4)
chr1	236811702	236812737	unannotated	chr1:236811702-236812737	+	1036	MTR	protein_coding	CassetteExon	GTACGGTAAGTCTTC	TTTTTTGCAGCATTT	11.81;7.71	0.603778;0.145696	chr1:236811645-236811701;x	56;x	0.101964285714286	x	x	x	x	x	0.356125	0.581959(6)	0.243576(4)	0.242841(3)	0.0212983	0.0182814(2)	0.0187233(2)	0.0268901(3)	0.0252936	0.0265739(3)	0.0298264(3)	0.0194807(2)
chr1	236812845	236816448	unannotated	chr1:236812845-236816448	+	3604	MTR	protein_coding	SkippedExon	CCAAGGTGAGTTAAG	GTCAATTCAGATTTC	10.47;7.20	1.273;0.663833	x;x	x;x	x	x	x	x	x	x	0.179521	0.193986(2)	0.182682(3)	0.161894(2)	0.0647796	0.0274222(3)	0.131063(14)	0.0358535(4)	0.0965803	0.0531477(6)	0.13919(14)	0.0974034(10)
chr1	236838600	236859832	unannotated	chr1:236838600-236859832	+	21233	MTR	protein_coding	SkippedExon	GACAGGTGAGTGGTT	TTCAATTCAGACTCA	10.67;5.18	1.33544;0.519217	x;x	x;x	x	x	x	x	x	x	0.69803	0.775945(8)	0.913412(15)	0.404734(5)	0.191936	0.182814(20)	0.177871(19)	0.215121(24)	0.179806	0.194875(22)	0.178958(18)	0.165586(17)
chr1	237417124	237441318	unannotated	chr1:237417124-237441318	+	24195	RYR2	protein_coding	SkippedExon	GTTGCGTAAGTAGAA	CTCCCCTTAGGAAAA	9.73;13.78	1.606;-0.0779167	x;x	x;x	x	x	x	x	x	x	0.159223	0.193986(2)	0.121788(2)	0.161894(2)	0	0(0)	0(0)	0(0)	0	0(0)	0(0)	0(0)
chr1	237469188	237486752	unannotated	chr1:237469188-237486752	+	17565	RYR2	protein_coding	CassetteExon	TTCAGGTATGTTTTC	CATTTCACAGAATTT	6.84;7.62	0.710111;0.228333	x;chr1:237486753-237486815	x;62	0.224048387096774	x	x	x	x	x	0.301064	0.193986(2)	0.304471(5)	0.404734(5)	0.0422719	0.0274222(3)	0.0187233(2)	0.0806703(9)	0	0(0)	0(0)	0(0)
chr1	237486816	237491805	unannotated	chr1:237486816-237491805	+	4990	RYR2	protein_coding	CassetteExon	TTTAGGTAATAACTT	TTATCTTTAGGCATT	6.84;7.62	0.710111;0.228333	chr1:237486753-237486815;x	62;x	0.224048387096774	x	x	x	x	x	0.496869	0.193986(2)	0.487153(8)	0.809469(10)	0.0303208	0.0274222(3)	0.0187233(2)	0.0448168(5)	0	0(0)	0(0)	0(0)
chr1	237593637	237602024	unannotated	chr1:237593637-237602024	+	8388	RYR2	protein_coding	SkippedExon	GAAAGGTTAGTTTTC	TGTATTTCAGGTGGA	8.54;7.95	1.264;0.596625	x;x	x;x	x	x	x	x	x	x	0.165907	0.193986(2)	0.0608941(1)	0.242841(3)	0	0(0)	0(0)	0(0)	0	0(0)	0(0)	0(0)
chr1	237617487	237623788	unannotated	chr1:237617487-237623788	+	6302	RYR2	protein_coding	Alt3SS	AACAGGTACAGAAAT	CAATTTTAAGGATGA	8.68;8.88	1.04656;1.15587	x;x	x;x	x	x	x	x	x	Exon/Cons	0.241751	0.0969932(1)	0.304471(5)	0.323788(4)	0	0(0)	0(0)	0(0)	0	0(0)	0(0)	0(0)
chr1	237678113	237698964	unannotated	chr1:237678113-237698964	+	20852	RYR2	protein_coding	SkippedExon	CAAAAGTACAGTATA	TCCTCTTTAGGCAAT	-0.90;9.80	1.64044;0.680542	x;x	x;x	x	x	x	x	x	x	0.255364	0.0969932(1)	0.426259(7)	0.242841(3)	0	0(0)	0(0)	0(0)	0	0(0)	0(0)	0(0)
chr1	240234451	240257944	unannotated	chr1:240234451-240257944	+	23494	FMN2	protein_coding	Alt5SS	GAAGGGTGAGTGCAC	TCTCGAGCAGGTTGT	9.25;8.29	1.13578;0.589304	x;x	x;x	x	x	x	x	Intron/Cons	x	0.413252	0.387973(4)	0.608941(10)	0.242841(3)	0.0181186	0.00914072(1)	0.00936165(1)	0.0358535(4)	0	0(0)	0(0)	0(0)
chr1	240334230	240392510	unannotated	chr1:240334230-240392510	+	58281	FMN2	protein_coding	SkippedExon	GAAAGGTAACTTAAA	GCACTTTCAGCCAAA	9.01;8.87	1.23411;0.737125	x;x	x;x	x	x	x	x	x	x	0.164571	0.290979(3)	0.121788(2)	0.0809469(1)	0.0212983	0.0182814(2)	0.0187233(2)	0.0268901(3)	0.0255205	0.0177159(2)	0.0198843(2)	0.0389614(4)
chr1	240868669	240868765	unannotated	chr1:240868669-240868765	-	97	RGS7	protein_coding	Alt5SS	TCCTTGTGAGTCGTT	GTGTTGACAGAGTGG	7.15;3.93	1.5355;0.501913	x;x	x;x	x	x	x	x	Intron/Cons	x	0.241751	0.0969932(1)	0.304471(5)	0.323788(4)	0	0(0)	0(0)	0(0)	0	0(0)	0(0)	0(0)
chr1	241098763	241356898	unannotated	chr1:241098763-241356898	-	258136	RGS7	protein_coding	SkippedExon	AGGAGGTAAATAGGG	TATTGTTTAGATGGA	8.39;6.38	1.0427;0.622261	x;x	x;x	x	x	x	x	x	x	0.201154	0.0969932(1)	0.182682(3)	0.323788(4)	0	0(0)	0(0)	0(0)	0	0(0)	0(0)	0(0)
chr1	241852292	241853357	unannotated	chr1:241852292-241853357	+	1066	EXO1	protein_coding	Alt5SS	CATAGGTATGTAGGA	TCCCTTGCAGAAGAC	7.76;10.14	1.40967;0.573348	x;x	x;x	x	x	x	x	Exon/Cons	x	0.159223	0.193986(2)	0.121788(2)	0.161894(2)	0.0427293	0.0365629(4)	0.0468083(5)	0.0448168(5)	0.0260164	0.00885795(1)	0.0497107(5)	0.0194807(2)
chr1	241867056	241869090	unannotated	chr1:241867056-241869090	+	2035	EXO1	protein_coding	CassetteExon	AAGTGGTACGTATTT	TTTTTCTTAGTATAA	9.31;8.32	0.859667;0.224435	x;chr1:241869091-241869209	x;118	0.131737288135593	x	x	x	x	x	0.323794	0.484966(5)	0.243576(4)	0.242841(3)	0	0(0)	0(0)	0(0)	0	0(0)	0(0)	0(0)
chr1	241869210	241872031	unannotated	chr1:241869210-241872031	+	2822	EXO1	protein_coding	CassetteExon	GATAGGTAAGGAGAG	TTTTATTTAGCAGAG	9.31;8.32	0.859667;0.224435	chr1:241869091-241869209;x	118;x	0.131737288135593	x	x	x	x	x	0.321362	0.193986(2)	0.365365(6)	0.404734(5)	0	0(0)	0(0)	0(0)	0	0(0)	0(0)	0(0)
chr1	241869210	241872034	unannotated	chr1:241869210-241872034	+	2825	EXO1	protein_coding	CassetteExon	GATAGGTAAGGAGAG	TATTTAGCAGAGCTG	9.31;8.32	0.859667;0.224435	chr1:241869091-241869209;x	118;x	0.131737288135593	x	x	x	x	x	0.196903	0.387973(4)	0.121788(2)	0.0809469(1)	0	0(0)	0(0)	0(0)	0	0(0)	0(0)	0(0)
chr1	243256241	243304712	unannotated	chr1:243256241-243304712	+	48472	SDCCAG8	protein_coding	SkippedExon	CCGGGGTGAGTTGCT	TTTTCTATAGGAGAA	7.93;10.26	1.5606;0.271304	x;x	x;x	x	x	x	x	x	x	0.159223	0.193986(2)	0.121788(2)	0.161894(2)	0	0(0)	0(0)	0(0)	0	0(0)	0(0)	0(0)
chr1	243304778	243316754	unannotated	chr1:243304778-243316754	+	11977	SDCCAG8	protein_coding	SkippedExon	TTGAGGTAAAGTGAA	GTGCTGACAGAGAAA	8.27;7.33	1.498;0.746304	x;x	x;x	x	x	x	x	x	x	0.167488	0.0969932(1)	0.243576(4)	0.161894(2)	0	0(0)	0(0)	0(0)	0	0(0)	0(0)	0(0)
chr1	243664884	243843124	unannotated	chr1:243664884-243843124	-	178241	AKT3	protein_coding	SkippedExon	GAGGGGTAAGTGCTC	TTATTCTTAGAATGC	9.65;7.63	1.41967;0.775261	x;x	x;x	x;x	x	x	x	x	x	0	0(0)	0(0)	0(0)	0.0792175	0.0731258(8)	0.0748932(8)	0.0896337(10)	0.126199	0.132869(15)	0.109363(11)	0.136365(14)
chr1	244418915	244422834	unannotated	chr1:244418915-244422834	-	3920	ADSS	protein_coding	SkippedExon	TCAAGGTAATGCTTT	CTGTTTTTAGGGACT	8.99;12.04	1.58089;0.614917	x;x	x;x	x	x	x	x	x	x	0.241505	0.0969932(1)	0.0608941(1)	0.566628(7)	0	0(0)	0(0)	0(0)	0	0(0)	0(0)	0(0)
chr10	5890347	5908924	unannotated	chr10:5890347-5908924	+	18578	FBXO18,	protein_coding,x	SkippedExon	CCACAGTGCGTGAGG	AACTGCATAGTTCAT	5.66;5.83	1.34056;0.575087	x;x	x;x	x	x	x	x	x	x	0.255119	0.0969932(1)	0.182682(3)	0.485681(6)	0.079203	0.0914072(10)	0.0655316(7)	0.0806703(9)	0.08991	0.0442898(5)	0.0695949(7)	0.155845(16)
chr10	7248650	7367648	unannotated	chr10:7248650-7367648	-	118999	SFMBT2	protein_coding	SkippedExon	GGACGGTGAGCCCCT	CTCCCTGCAGGATCA	9.44;14.07	0.957889;0.358435	x;x	x;x	x	x	x	x	x	x	0.179521	0.193986(2)	0.182682(3)	0.161894(2)	0	0(0)	0(0)	0(0)	0	0(0)	0(0)	0(0)
chr10	12091685	12097683	unannotated	chr10:12091685-12097683	+	5999	DHTKD1	protein_coding	SkippedExon	TATTGGTACGTAACA	TCTTGGGCAGAGCTC	8.11;8.93	1.11244;0.300783	x;x	x;x	x	x	x	x	x	x	0.375572	0.193986(2)	0.608941(10)	0.323788(4)	0	0(0)	0(0)	0(0)	0.0187328	0.0265739(3)	0.0198843(2)	0.00974034(1)
chr10	12097997	12101041	unannotated	chr10:12097997-12101041	+	3045	DHTKD1	protein_coding	SkippedExon	TTCAGGTGGGCAGCC	CTTGCTTAAGGTTTT	8.07;7.79	1.09656;0.645333	x;x	x;x	x	x	x	x	x	x	0.245764	0.290979(3)	0.365365(6)	0.0809469(1)	0.0212983	0.0182814(2)	0.0187233(2)	0.0268901(3)	0	0(0)	0(0)	0(0)
chr10	12172867	12177792	unannotated	chr10:12172867-12177792	-	4926	NUDT5	protein_coding	SkippedExon	TGCAGGTGAGTCACT	CTCTCCACAGCGGTC	10.67;13.51	1.43633;0.279783	x;x	x;x	x	x	x	x	x	x	0	0(0)	0(0)	0(0)	0.219459	0.137111(15)	0.243403(26)	0.277864(31)	0.278518	0.363176(41)	0.238611(24)	0.233768(24)
chr10	13452659	13496765	unannotated	chr10:13452659-13496765	-	44107	BEND7	protein_coding	SkippedExon	AGCAGGTACAAGGAT	TTTCTTTCAGTCTTC	7.09;8.19	1.37244;0.53913	x;x	x;x	x;x	x	x	x	x	x	0	0(0)	0(0)	0(0)	0.0399189	0.063985(7)	0.0468083(5)	0.00896337(1)	0.105438	0.0797216(9)	0.13919(14)	0.0974034(10)
chr10	14849812	14851277	unannotated	chr10:14849812-14851277	+	1466	HSPA14	protein_coding	Alt3SS	CTTGGGTAAGTATAT	CCGTCTGCAGCTCTT	10.24;4.06	1.47567;0.877348	x;x	x;x	x	x	x	x	x	Exon/Cons	0.549498	0.290979(3)	0.548047(9)	0.809469(10)	0.027584	0.0457036(5)	0.028085(3)	0.00896337(1)	0	0(0)	0(0)	0(0)
chr10	14867296	14867784	unannotated	chr10:14867296-14867784	+	489	HSPA14	protein_coding	Alt3SS	TTAAGGTATGTTTAG	TTTCCATCAGGGACT	9.79;7.14	1.31489;0.743565	x;x	x;x	x	x	x	x	x	Exon/Cons	0.238834	0.290979(3)	0.182682(3)	0.242841(3)	0	0(0)	0(0)	0(0)	0.028179	0.0354318(4)	0.0198843(2)	0.029221(3)
chr10	18596328	18614459	unannotated	chr10:18596328-18614459	-	18132	NSUN6	protein_coding	SkippedExon	CTGAAGTATGTCATC	TTCCTTATAGAATTT	6.97;9.88	1.194;0.615652	x;x	x;x	x	x	x	x	x	x	0.452022	0.484966(5)	0.304471(5)	0.566628(7)	0	0(0)	0(0)	0(0)	0	0(0)	0(0)	0(0)
chr10	18642553	18643568	unannotated	chr10:18642553-18643568	-	1016	NSUN6	protein_coding	SkippedExon	ACTTGGTAGATATGA	TTAACAGCAGTTTAA	0.56;3.73	1.07156;0.627708	x;x	x;x	x	x	x	x	x	x	0.171256	0.290979(3)	0.0608941(1)	0.161894(2)	0	0(0)	0(0)	0(0)	0	0(0)	0(0)	0(0)
chr10	21614925	21651672	unannotated	chr10:21614925-21651672	+	36748	MLLT10	protein_coding	SkippedExon	AGCTGGTAAGAATTT	TCGTTTTTAGAAATA	9.45;9.75	1.37933;0.860087	x;x	x;x	x	x	x	x	x	x	0.33206	0.387973(4)	0.365365(6)	0.242841(3)	0.0730501	0.063985(7)	0.0655316(7)	0.0896337(10)	0.0317872	0.0265739(3)	0.0298264(3)	0.0389614(4)
chr10	21766310	21882281	unannotated	chr10:21766310-21882281	-	115972	DNAJC1	protein_coding	SkippedExon	AACAGGTAAATAAGC	TTTGAAACAGGTGAC	8.76;9.57	1.41444;0.924304	x;x	x;x	x	x	x	x	x	x	0	0(0)	0(0)	0(0)	0	0(0)	0(0)	0(0)	0.0971378	0.124011(14)	0.0894792(9)	0.0779227(8)
chr10	24600776	24601977	unannotated	chr10:24600776-24601977	-	1202	ARHGAP21	protein_coding	Alt3SS	GCAAGGTAGTGTGTT	TCTCTTACAGTGAGA	5.56;3.25	1.27444;0.943435	x;x	x;x	x	x	x	x	x	Exon/Cons	0.153874	0.0969932(1)	0.121788(2)	0.242841(3)	0	0(0)	0(0)	0(0)	0	0(0)	0(0)	0(0)
chr10	25935831	25954873	unannotated	chr10:25935831-25954873	+	19043	MYO3A	protein_coding	SkippedExon	TAACGGTAGGTGATA	TTGAAACTAGGATAT	10.15;6.14	0.888222;0.747478	x;x	x;x	x	x	x	x	x	x	0.240415	0.193986(2)	0.365365(6)	0.161894(2)	0.0639394	0.0822665(9)	0.0468083(5)	0.0627436(7)	0	0(0)	0(0)	0(0)
chr10	26024088	26066974	unannotated	chr10:26024088-26066974	+	42887	MYO3A	protein_coding	SkippedExon	AGCAAGTGAGTAAAA	TTCTCCACAGACGTG	9.10;8.98	1.63778;0.430217	x;x	x;x	x	x	x	x	x	x	0.5196	0.484966(5)	0.426259(7)	0.647575(8)	0.122021	0.100548(11)	0.131063(14)	0.13445(15)	0.114952	0.0885795(10)	0.149132(15)	0.107144(11)
chr10	26723911	26724013	unannotated	chr10:26723911-26724013	+	103	PDSS1	protein_coding	Alt5SS	ATTTGGTGCGTGGTA	TTCTTTATAGGTGAA	6.18;12.73	1.25544;0.509478	x;x	x;x	x	x	x	x	Exon/Cons	x	0.196903	0.387973(4)	0.121788(2)	0.0809469(1)	0	0(0)	0(0)	0(0)	0	0(0)	0(0)	0(0)
chr10	27017793	27037185	unannotated	chr10:27017793-27037185	-	19393	ANKRD26	protein_coding	SkippedExon	CTGAGGTATTTCTAT	CTTCATTCAGATTGA	7.63;9.27	1.46767;0.473696	x;x	x;x	x	x	x	x	x	x	0.14719	0.0969932(1)	0.182682(3)	0.161894(2)	0	0(0)	0(0)	0(0)	0	0(0)	0(0)	0(0)
chr10	27040179	27044156	unannotated	chr10:27040179-27044156	-	3978	ANKRD26	protein_coding	SkippedExon	ACAAGGTACTGTAAA	CCTGATACAGATTCT	8.56;9.14	1.09567;0.491261	x;x	x;x	x	x	x	x	x	x	0.407903	0.290979(3)	0.608941(10)	0.323788(4)	0	0(0)	0(0)	0(0)	0	0(0)	0(0)	0(0)
chr10	27060541	27061168	unannotated	chr10:27060541-27061168	-	628	ANKRD26	protein_coding	SkippedExon	GAAATGTAGGCATGC	TGGTTTTTAGAGTCT	3.19;9.33	1.3533;0.712609	x;x	x;x	x	x	x	x	x	x	1.86995	1.4549(15)	2.13129(35)	2.02367(25)	0.0611581	0.0731258(8)	0.0655316(7)	0.0448168(5)	0.07922	0.0708636(8)	0.0596528(6)	0.107144(11)
chr10	27093800	27098179	unannotated	chr10:27093800-27098179	-	4380	ANKRD26	protein_coding	CassetteExon	GAAAGGTAAAGCAGA	ACTCTCATAGGACGG	9.06;8.66	0.771778;0.535	x;chr10:27098180-27098326	x;146	0.129876712328767	x	x	x	x	x	0.318446	0.387973(4)	0.243576(4)	0.323788(4)	0	0(0)	0(0)	0(0)	0	0(0)	0(0)	0(0)
chr10	27114608	27116218	unannotated	chr10:27114608-27116218	-	1611	YME1L1	protein_coding	SkippedExon	AACAGGTTAGCTTTA	TTGGTTTTAGCTTGG	4.90;9.96	1.30933;0.713652	x;x	x;x	x	x	x	x	x	x	0.165907	0.193986(2)	0.0608941(1)	0.242841(3)	0.0242861	0.0182814(2)	0.0187233(2)	0.0358535(4)	0	0(0)	0(0)	0(0)
chr10	27123700	27126316	unannotated	chr10:27123700-27126316	-	2617	YME1L1	protein_coding	CassetteExon	CACAGGTACACACCA	TTTCTTTTAGGAATT	7.29;6.93	0.467111;0.175875	x;chr10:27126317-27126407	x;90	0.00894444444444444	x	x	x	x	x	0.313342	0.290979(3)	0.487153(8)	0.161894(2)	0.0363409	0.0548443(6)	0.00936165(1)	0.0448168(5)	0	0(0)	0(0)	0(0)
chr10	27126408	27126695	unannotated	chr10:27126408-27126695	-	288	YME1L1	protein_coding	CassetteExon	AAAAGGTAAGATATC	TCCTTTTTAGACCCA	7.29;6.93	0.467111;0.175875	chr10:27126317-27126407;x	90;x	0.00894444444444444	x	x	x	x	x	0.309329	0.0969932(1)	0.426259(7)	0.404734(5)	0	0(0)	0(0)	0(0)	0	0(0)	0(0)	0(0)
chr10	27136386	27138766	unannotated	chr10:27136386-27138766	-	2381	YME1L1	protein_coding	CassetteExon	CATATGTAAGTCAAA	TTTTATTTAGTTTTC	6.69;9.36	0.563333;0.308348	x;chr10:27138767-27138822	x;55	0.262254545454545	x	x	x	x	x	0	0(0)	0(0)	0(0)	0.036901	0.0182814(2)	0.0655316(7)	0.0268901(3)	0.0290614	0.00885795(1)	0.0198843(2)	0.058442(6)
chr10	27138823	27142386	unannotated	chr10:27138823-27142386	-	3564	YME1L1	protein_coding	CassetteExon	GCCAGGTATGAAGCA	TTTTTTTCAGCATTA	6.69;9.36	0.563333;0.308348	chr10:27138767-27138822;x	55;x	0.262254545454545	x	x	x	x	x	0.268487	0.0969932(1)	0.0608941(1)	0.647575(8)	0.0336332	0.0365629(4)	0.0374466(4)	0.0268901(3)	0.0190269	0.0177159(2)	0.0198843(2)	0.0194807(2)
chr10	27159759	27160018	unannotated	chr10:27159759-27160018	+	260	MASTL	protein_coding	CassetteExon	CACAGGTAAAGACTG	GTTGAGACAGGGTCT	6.14;2.99	0.481111;0.270826	x;chr10:27160019-27160138	x;119	-0.128453781512605	x	x	x	x	x	0.355028	0.193986(2)	0.304471(5)	0.566628(7)	0.0365619	0.0274222(3)	0.0374466(4)	0.0448168(5)	0.0311989	0.0442898(5)	0.0298264(3)	0.0194807(2)
chr10	27160139	27161093	unannotated	chr10:27160139-27161093	+	955	MASTL	protein_coding	CassetteExon	TAGAGGTGTGTGCCA	GTGTGTGCAGGGACT	6.14;2.99	0.481111;0.270826	chr10:27160019-27160138;x	119;x	-0.128453781512605	x	x	x	x	x	0.635794	0.387973(4)	0.548047(9)	0.971363(12)	0.0792621	0.100548(11)	0.0655316(7)	0.0717069(8)	0.069547	0.0708636(8)	0.0695949(7)	0.0681824(7)
chr10	29486231	29487162	unannotated	chr10:29486231-29487162	-	932	SVIL	protein_coding	SkippedExon	CGAAGGTTGGTACCT	TATCCCCAAGCTGCT	8.46;6.86	0.984;0.380043	x;x	x;x	x	x	x	x	x	x	0.323794	0.484966(5)	0.243576(4)	0.242841(3)	0	0(0)	0(0)	0(0)	0	0(0)	0(0)	0(0)
chr10	30336937	30340225	unannotated	chr10:30336937-30340225	-	3289	MTPAP	protein_coding	Alt3SS	AAAGTGTAAGTTTTT	CTTATTGAAGACATG	8.46;5.14	1.23856;0.761783	x;x	x;x	x	x	x	x	x	Exon/Cons	0.220117	0.193986(2)	0.304471(5)	0.161894(2)	0	0(0)	0(0)	0(0)	0	0(0)	0(0)	0(0)
chr10	30337032	30340225	unannotated	chr10:30337032-30340225	-	3194	MTPAP	protein_coding	Alt3SS	AAAGTGTAAGTTTTT	TTTCGGCTAGCTAGA	8.46;3.54	1.23856;0.737261	x;x	x;x	x	x	x	x	x	Intron/Cons	0.221452	0.0969932(1)	0.243576(4)	0.323788(4)	0.0914197	0.0914072(10)	0.0842549(9)	0.098597(11)	0.119319	0.150585(17)	0.13919(14)	0.0681824(7)
chr10	32019960	32022139	unannotated	chr10:32019960-32022139	-	2180	KIF5B	protein_coding	SkippedExon	ACAAGGTATAGCTTC	CTTTCGTCAGCCAAA	7.98;5.55	1.21878;0.441826	x;x	x;x	x	x	x	x	x	x	0.184869	0.290979(3)	0.182682(3)	0.0809469(1)	0	0(0)	0(0)	0(0)	0	0(0)	0(0)	0(0)
chr10	32474024	32543299	unannotated	chr10:32474024-32543299	+	69276	CCDC7	protein_coding	SkippedExon	ACCACGTAAGTTTCC	AATTATACAGAAAAC	10.16;3.24	1.13833;0.368609	x;x	x;x	x	x	x	x	x	x	0.912553	0.872938(9)	0.974306(16)	0.890416(11)	0.0212246	0.0274222(3)	0.00936165(1)	0.0268901(3)	0	0(0)	0(0)	0(0)
chr10	32912125	32920244	unannotated	chr10:32912125-32920244	-	8120	ITGB1	protein_coding	SkippedExon	ATGAGGTATGTTGTA	GTTTCTTCAGGTGCA	9.81;8.55	1.40389;0.766609	x;x	x;x	x	x	x	x	x	x	0.228136	0.0969932(1)	0.182682(3)	0.404734(5)	0	0(0)	0(0)	0(0)	0	0(0)	0(0)	0(0)
chr10	38403551	38408802	unannotated	chr10:38403551-38408802	+	5252	AL133216.2	transcribed_unprocessed_pseudogene	SkippedExon	TTGAGGTAAACCGTG	CTCCTTCTAGGCCCT	7.20;9.92	0.818778;-0.289391	x;x	x;x	x	x	x	x	x	x	0.172836	0.193986(2)	0.243576(4)	0.0809469(1)	0.0245516	0.0182814(2)	0.0374466(4)	0.0179267(2)	0.0348071	0.0354318(4)	0.0397685(4)	0.029221(3)
chr10	42802219	42817317	unannotated	chr10:42802219-42817317	+	15099	BMS1	protein_coding	SkippedExon	AGATGGTAAGTAAAG	GAAATTTAAGAATGA	11.01;3.44	1.22878;0.44	x;x	x;x	x	x	x	x	x	x	0.661202	0.969932(10)	0.608941(10)	0.404734(5)	0.0183696	0.0274222(3)	0.0187233(2)	0.00896337(1)	0	0(0)	0(0)	0(0)
chr10	45618261	45639815	unannotated	chr10:45618261-45639815	-	21555	ZFAND4	protein_coding	SkippedExon	AAAAGGTGAAGCTGT	CTCTAAACAGGAGAA	5.73;10.74	1.3254;0.892174	x;x	x;x	x	x	x	x	x	x	0.159223	0.193986(2)	0.121788(2)	0.161894(2)	0	0(0)	0(0)	0(0)	0	0(0)	0(0)	0(0)
chr10	45962995	45965788	unannotated	chr10:45962995-45965788	-	2794	PARGP1,LOC728407	x,transcribed_unprocessed_pseudogene	CassetteExon	GACAGGTATAGAAAC	TTGACCTTAGAAAAG	8.73;6.06	1.29889;0.68687	x;chr10:45965789-45965855	x;66	0.635939393939394	x	x	x	x	x	0.643575	0.775945(8)	0.426259(7)	0.728522(9)	0.0335741	0.0274222(3)	0.0374466(4)	0.0358535(4)	0.0439592	0.0531477(6)	0.0397685(4)	0.0389614(4)
chr10	45964872	45965788	unannotated	chr10:45964872-45965788	-	917	PARGP1,LOC728407	x,transcribed_unprocessed_pseudogene	CassetteExon	GACAGGTATAGAAAC	TCTCTTGTAGTTTGG	8.73;6.06	1.29889;0.68687	x;chr10:45965789-45965855	x;66	0.635939393939394	x	x	x	x	x	0.470984	0.581959(6)	0.426259(7)	0.404734(5)	0.130099	0.12797(14)	0.0561699(6)	0.206157(23)	0.135847	0.141727(16)	0.13919(14)	0.126624(13)
chr10	45964872	45972216	unannotated	chr10:45964872-45972216	-	7345	PARGP1,LOC728407	x,transcribed_unprocessed_pseudogene	SkippedExon	CTCAGGTTAGTGAAA	TCTCTTGTAGTTTGG	8.02;10.53	1.11533;0.938304	x;x	x;x	x	x	x	x	x	x	0.544395	0.193986(2)	0.791623(13)	0.647575(8)	0.054666	0.0548443(6)	0.0374466(4)	0.0717069(8)	0.0415948	0.0265739(3)	0.0397685(4)	0.058442(6)
chr10	45965856	45972216	unannotated	chr10:45965856-45972216	-	6361	PARGP1,LOC728407	x,transcribed_unprocessed_pseudogene	CassetteExon	CTCAGGTTAGTGAAA	TTTTTTATAGTTTTC	8.73;6.06	1.29889;0.68687	chr10:45965789-45965855;x	66;x	0.635939393939394	x	x	x	x	x	0.58341	0.290979(3)	0.730729(12)	0.728522(9)	0.134341	0.137111(15)	0.140425(15)	0.125487(14)	0.114279	0.0885795(10)	0.0497107(5)	0.204547(21)
chr10	48064522	48067296	unannotated	chr10:48064522-48067296	-	2775	PTPN20CP	unprocessed_pseudogene	Alt5SS	AGTCCGTAAGTTTTT	TCTCTAACAGACGGG	10.27;11.19	1.048;0.479	x;x	x;x	x	x	x	x	Intron/Cons	x	0.331814	0.387973(4)	0.121788(2)	0.485681(6)	0	0(0)	0(0)	0(0)	0.0436651	0.0620057(7)	0.0397685(4)	0.029221(3)
chr10	49506013	49528416	unannotated	chr10:49506013-49528416	-	22404	ERCC6,	x,protein_coding	SkippedExon	TGCAGGTGAGGATGC	TTCATGGTAGGAGAT	10.07;5.72	1.33522;0.578391	x;x	x;x	x	x	x	x	x	x	0.255364	0.0969932(1)	0.426259(7)	0.242841(3)	0	0(0)	0(0)	0(0)	0.0193211	0.00885795(1)	0.0198843(2)	0.029221(3)
chr10	49952220	49955001	unannotated	chr10:49952220-49955001	+	2782	TIMM23B	protein_coding	SkippedExon	GACAGGTGAGTGTTA	GCCCTGATAGGATTT	10.67;9.85	1.12556;0.910833	x;x	x;x	x	x	x	x	x	x	0.440234	0.387973(4)	0.608941(10)	0.323788(4)	0.122109	0.0731258(8)	0.149786(16)	0.143414(16)	0.0764019	0.0620057(7)	0.0795371(8)	0.087663(9)
chr10	49987235	49988750	unannotated	chr10:49987235-49988750	+	1516	AGAP6	protein_coding	SkippedExon	TGATTGTAAGTTTCC	TGCACCCTAGCGTCA	8.54;7.01	0.5836;-0.930043	x;x	x;x	x	x	x	x	x	x	0.348344	0.193986(2)	0.365365(6)	0.485681(6)	0	0(0)	0(0)	0(0)	0.0282463	0.0354318(4)	0.0298264(3)	0.0194807(2)
chr10	49987235	49989307	unannotated	chr10:49987235-49989307	+	2073	AGAP6	protein_coding	SkippedExon	TGATTGTAAGTTTCC	ATACATATAGCTTTG	8.54;5.99	0.5836;-0.0917826	x;x	x;x	x	x	x	x	x	x	0.268733	0.0969932(1)	0.304471(5)	0.404734(5)	0.0396088	0.0365629(4)	0.0374466(4)	0.0448168(5)	0.0508142	0.0442898(5)	0.0497107(5)	0.058442(6)
chr10	51153331	51275612	unannotated	chr10:51153331-51275612	+	122282	PRKG1	protein_coding	CassetteExon	GGAAGGTACGGTTTG	AATTTTATAGGTTCC	7.87;8.21	0.605556;0.359565	x;chr10:51275613-51275685	x;72	0.017875	x	x	x	x	x	0.14719	0.0969932(1)	0.182682(3)	0.161894(2)	0.0674873	0.0457036(5)	0.102978(11)	0.0537802(6)	0.0183714	0.0354318(4)	0.00994213(1)	0.00974034(1)
chr10	58513334	58702073	unannotated	chr10:58513334-58702073	+	188740	BICC1	protein_coding	SkippedExon	ACAAGGTAGGCATCC	TTTGTTACAGATCAT	10.08;10.32	1.598;0.425087	x;x	x;x	x	x	x	x	x	x	0.171256	0.290979(3)	0.0608941(1)	0.161894(2)	0	0(0)	0(0)	0(0)	0	0(0)	0(0)	0(0)
chr10	65573057	65585664	unannotated	chr10:65573057-65585664	+	12608	LINC01515	lincRNA	SkippedExon	TATCAGTGAGTATTT	ATGACACCAGGATGA	7.68;2.74	0.292556;0.296522	x;x	x;x	x	x	x	x	x	x	0.193135	0.193986(2)	0.304471(5)	0.0809469(1)	0	0(0)	0(0)	0(0)	0	0(0)	0(0)	0(0)
chr10	67936236	67940938	unannotated	chr10:67936236-67940938	-	4703	HERC4	protein_coding	SkippedExon	GGGAGGTTAGTTGGA	AAATTAATAGATCAC	7.15;4.71	1.4005;1.01957	x;x	x;x	x	x	x	x	x	x	0.159223	0.193986(2)	0.121788(2)	0.161894(2)	0	0(0)	0(0)	0(0)	0	0(0)	0(0)	0(0)
chr10	67988836	67990903	unannotated	chr10:67988836-67990903	-	2068	HERC4	protein_coding	SkippedExon	AGCAGGTCTGTTTTT	TTAATAACAGAAAAC	6.84;6.19	1.37889;1.01496	x;x	x;x	x	x	x	x	x	x	0.302399	0.0969932(1)	0.243576(4)	0.566628(7)	0	0(0)	0(0)	0(0)	0	0(0)	0(0)	0(0)
chr10	68419893	68420640	unannotated	chr10:68419893-68420640	-	748	DNA2	protein_coding	CassetteExon	AGGAGGTAGGACAGC	TTCCACTTAGGTTCC	8.24;13.10	0.670444;0.125174	x;chr10:68420641-68420776	x;135	0.13697037037037	x	x	x	x	x	0.206503	0.193986(2)	0.182682(3)	0.242841(3)	0.027613	0.00914072(1)	0.0468083(5)	0.0268901(3)	0.0227697	0.00885795(1)	0.0497107(5)	0.00974034(1)
chr10	68420777	68422224	unannotated	chr10:68420777-68422224	-	1448	DNA2	protein_coding	CassetteExon	ACAAGGTAAAAAAAA	TGTTTTTTAGGATGG	8.24;13.10	0.670444;0.125174	chr10:68420641-68420776;x	135;x	0.13697037037037	x	x	x	x	x	1.74598	1.64888(17)	2.37487(39)	1.2142(15)	0.0577129	0.063985(7)	0.0374466(4)	0.0717069(8)	0	0(0)	0(0)	0(0)
chr10	68432511	68442916	unannotated	chr10:68432511-68442916	-	10406	DNA2	protein_coding	SkippedExon	GAAATGTAAGTGGTC	GTTGTTTTAGAAACT	8.62;8.93	1.3085;0.676304	x;x	x;x	x	x	x	x	x	x	0.374236	0.290979(3)	0.669835(11)	0.161894(2)	0.0638067	0.0822665(9)	0.0374466(4)	0.0717069(8)	0.0763597	0.0531477(6)	0.0298264(3)	0.146105(15)
chr10	68443107	68444920	unannotated	chr10:68443107-68444920	-	1814	DNA2	protein_coding	Alt3SS	AGCAGGTAAATATTG	TTTAGAGCAGTTGAA	8.76;-2.70	1.31922;0.957435	x;x	x;x	x	x	x	x	x	Exon/Cons	0.504896	0.581959(6)	0.608941(10)	0.323788(4)	0.0455844	0.0365629(4)	0.0374466(4)	0.0627436(7)	0.0553411	0.0974375(11)	0.0198843(2)	0.0487017(5)
chr10	68496479	68503631	unannotated	chr10:68496479-68503631	-	7153	SLC25A16	protein_coding	Alt3SS	GGCAGGTAAGAGGAG	TGGATTGTAGTTGTA	10.77;5.18	1.53756;0.754652	x;x	x;x	x	x	x	x	x	Exon/Cons	0.153874	0.0969932(1)	0.121788(2)	0.242841(3)	0	0(0)	0(0)	0(0)	0	0(0)	0(0)	0(0)
chr10	68754078	68754678	unannotated	chr10:68754078-68754678	+	601	CCAR1	protein_coding	Alt3SS	CAAAGGTTTGTATTC	ATTACTTTAGACTTT	7.81;7.07	1.59911;1.06717	x;x	x;x	x	x	x	x	x	Intron/Cons	0.989734	0.678952(7)	1.15699(19)	1.13326(14)	0.122523	0.137111(15)	0.149786(16)	0.0806703(9)	0.198312	0.230307(26)	0.208785(21)	0.155845(16)
chr10	68754828	68755376	unannotated	chr10:68754828-68755376	+	549	CCAR1	protein_coding	Alt3SS	TTAAGGTAAAAGGAC	TAGTTTTTAGTGGGC	8.38;0.16	1.52078;1.09309	x;x	x;x	x	x	x	x	x	Exon/Cons	0.179521	0.193986(2)	0.182682(3)	0.161894(2)	0	0(0)	0(0)	0(0)	0	0(0)	0(0)	0(0)
chr10	68757378	68765887	unannotated	chr10:68757378-68765887	+	8510	CCAR1	protein_coding	SkippedExon	TGAAGGTAACTTTGA	AAATATTTAGGAAGA	9.01;4.34	1.47644;0.809174	x;x	x;x	x	x	x	x	x	x	0.223885	0.387973(4)	0.121788(2)	0.161894(2)	0.0242124	0.0274222(3)	0.00936165(1)	0.0358535(4)	0.048517	0.0177159(2)	0.0596528(6)	0.0681824(7)
chr10	68786693	68789709	unannotated	chr10:68786693-68789709	+	3017	CCAR1	protein_coding	SkippedExon	CTCAGGTAATCTATC	TTTTAAACAGATGAA	6.99;8.84	1.51667;0.772565	x;x	x;x	x	x	x	x	x	x	0.291463	0.387973(4)	0.243576(4)	0.242841(3)	0.0641013	0.0457036(5)	0.0748932(8)	0.0717069(8)	0	0(0)	0(0)	0(0)
chr10	68958580	68959805	unannotated	chr10:68958580-68959805	+	1226	DDX21	protein_coding	CassetteExon	TACAGGTGCGTGCCA	TTTTTTTTAGAAAGA	9.73;1.28	-0.209222;0.33013	chr10:68958464-68958579;x	115;x	-0.124113043478261	x	x	x	x	x	0.241751	0.0969932(1)	0.304471(5)	0.323788(4)	0	0(0)	0(0)	0(0)	0	0(0)	0(0)	0(0)
chr10	68962158	68965376	unannotated	chr10:68962158-68965376	+	3219	DDX21	protein_coding	SkippedExon	CAAAGGTAATGTTCT	TCTTTATCAGGTACT	8.99;9.57	1.17844;0.537435	x;x	x;x	x	x	x	x	x	x	0.165907	0.193986(2)	0.0608941(1)	0.242841(3)	0	0(0)	0(0)	0(0)	0	0(0)	0(0)	0(0)
chr10	68963470	68967017	unannotated	chr10:68963470-68967017	+	3548	DDX21	protein_coding	SkippedExon	CTCAGGTAACTGTCT	TTTTTTATAGTTGAA	8.63;7.81	1.492;0.694435	x;x	x;x	x	x	x	x	x	x	0.22522	0.290979(3)	0.0608941(1)	0.323788(4)	0	0(0)	0(0)	0(0)	0	0(0)	0(0)	0(0)
chr10	69200500	69202442	unannotated	chr10:69200500-69202442	+	1943	SUPV3L1	protein_coding	Alt3SS	TAAGGGTAAGAGGTA	TAAAAGGCAGCTGGT	9.21;-0.60	0.921444;0.711917	x;x	x;x	x	x	x	x	x	Exon/Cons	0.211852	0.290979(3)	0.182682(3)	0.161894(2)	0	0(0)	0(0)	0(0)	0	0(0)	0(0)	0(0)
chr10	70532782	70533921	unannotated	chr10:70532782-70533921	+	1140	PALD1	protein_coding	SkippedExon	TACAGGTACCACAGG	TCTTTCCCAGGAGAC	7.88;6.96	1.35544;0.288739	x;x	x;x	x	x	x	x	x	x	0.167488	0.0969932(1)	0.243576(4)	0.161894(2)	0	0(0)	0(0)	0(0)	0	0(0)	0(0)	0(0)
chr10	70539248	70541101	unannotated	chr10:70539248-70541101	+	1854	PALD1	protein_coding	SkippedExon	TGGAGGTGAGGCCCC	TCTCGTCCAGGACTT	8.41;10.39	1.40244;0.19713	x;x	x;x	x	x	x	x	x	x	0.179521	0.193986(2)	0.182682(3)	0.161894(2)	0	0(0)	0(0)	0(0)	0	0(0)	0(0)	0(0)
chr10	71818725	71819464	unannotated	chr10:71818725-71819464	-	740	PSAP	protein_coding	SkippedExon	AGCAGGTACGCCCCG	CACCATATAGAAAAT	10.12;7.66	1.10111;0.312217	x;x	x;x	x	x	x	x	x	x	0	0(0)	0(0)	0(0)	0.0731829	0.063985(7)	0.0748932(8)	0.0806703(9)	0.102032	0.0885795(10)	0.159074(16)	0.058442(6)
chr10	72220380	72230365	unannotated	chr10:72220380-72230365	+	9986	ANAPC16	protein_coding	SkippedExon	GCATGGTGGGTCACA	TTGTTTGTAGATGGC	6.18;10.34	0.407;0.782333	x;x	x;x	x	x	x	x	x	x	0	0(0)	0(0)	0(0)	0.195131	0.25594(28)	0.159148(17)	0.170304(19)	0.119277	0.141727(16)	0.0894792(9)	0.126624(13)
chr10	73030371	73046924	unannotated	chr10:73030371-73046924	-	16554	P4HA1	protein_coding	SkippedExon	CAAGGGTAAATAATG	TTATTCTTAGTGCCT	5.83;6.09	1.3187;0.683348	x;x	x;x	x	x	x	x	x	x	0.233485	0.193986(2)	0.182682(3)	0.323788(4)	0.0366946	0.0274222(3)	0.0468083(5)	0.0358535(4)	0	0(0)	0(0)	0(0)
chr10	73047102	73053350	unannotated	chr10:73047102-73053350	-	6249	P4HA1	protein_coding	SkippedExon	ACTAGGTATGTTATC	TTATGTTTAGACCCC	7.76;4.79	1.36378;0.692304	x;x	x;x	x	x	x	x	x	x	1.28922	0.969932(10)	1.27878(21)	1.61894(20)	0.069886	0.118829(13)	0.028085(3)	0.0627436(7)	0.0823072	0.0797216(9)	0.0795371(8)	0.087663(9)
chr10	73241761	73243842	unannotated	chr10:73241761-73243842	-	2082	DNAJC9	protein_coding	SkippedExon	TTCAGGTAAACTTGG	CTTTCCTTAGAGCTG	7.82;8.29	1.45744;0.309348	x;x	x;x	x	x	x	x	x	x	0.208084	0.0969932(1)	0.365365(6)	0.161894(2)	0.0394024	0.0457036(5)	0.0187233(2)	0.0537802(6)	0.0444129	0.0354318(4)	0.0198843(2)	0.0779227(8)
chr10	73721505	73725960	unannotated	chr10:73721505-73725960	-	4456	AC022400.3,BMS1P4,AC022400.5,	processed_transcript,processed_transcript,transcribed_unprocessed_pseudogene	SkippedExon	ATCTGGTAAGTGAGC	TAATGTTTAGGTTGC	10.65;8.53	0.427667;0.377348	x;x	x;x	x	x	x	x	x	x	0.645884	0.193986(2)	1.09609(18)	0.647575(8)	0	0(0)	0(0)	0(0)	0.0612773	0.0265739(3)	0.0695949(7)	0.087663(9)
chr10	73722578	73724774	unannotated	chr10:73722578-73724774	-	2197	AC022400.3,BMS1P4,AC022400.5,	processed_transcript,processed_transcript,transcribed_unprocessed_pseudogene	CassetteExon	AAAAGGTAATACAGA	CTGCTTGTAGGTACT	8.49;7.56	0.8411;0.118565	x;chr10:73724775-73724838	x;63	-0.0166984126984127	x	x	x	x	x	2.21161	1.64888(17)	2.55755(42)	2.42841(30)	0.0332349	0.0365629(4)	0.00936165(1)	0.0537802(6)	0.0286077	0.0265739(3)	0.0397685(4)	0.0194807(2)
chr10	73724839	73725960	unannotated	chr10:73724839-73725960	-	1122	AC022400.3,BMS1P4,AC022400.5,	processed_transcript,processed_transcript,transcribed_unprocessed_pseudogene	CassetteExon	ATCTGGTAAGTGAGC	TTTTATTTAGTTTTT	8.49;7.56	0.8411;0.118565	chr10:73724775-73724838;x	63;x	-0.0166984126984127	x	x	x	x	x	1.42462	0.969932(10)	1.76593(29)	1.53799(19)	0.0455698	0.0548443(6)	0.028085(3)	0.0537802(6)	0.0373984	0.0531477(6)	0.0298264(3)	0.029221(3)
chr10	73766211	73766759	unannotated	chr10:73766211-73766759	+	549	SEC24C	protein_coding	SkippedExon	CCTAGGTGAGAGTTA	ATCTCTTTAGCTTAT	6.95;8.13	1.52489;0.491304	x;x	x;x	x	x	x	x	x	x	0.184869	0.290979(3)	0.182682(3)	0.0809469(1)	0.0853404	0.0548443(6)	0.0936165(10)	0.10756(12)	0.0638685	0.0442898(5)	0.0596528(6)	0.087663(9)
chr10	74314746	74380928	unannotated	chr10:74314746-74380928	+	66183	ADK	protein_coding	SkippedExon	CTCAGGTTGGTTAAT	TCTTTTGAAGGTATT	8.08;11.61	1.24667;0.197652	x;x	x;x	x	x	x	x	x	x	0.180856	0.0969932(1)	0.121788(2)	0.323788(4)	0	0(0)	0(0)	0(0)	0	0(0)	0(0)	0(0)
chr10	87769466	87770951	unannotated	chr10:87769466-87770951	-	1486	ATAD1	protein_coding	CassetteExon	AGCCTGTAGGTGGTC	ATTCTGTCAGGGAAG	10.13;2.61	0.211;0.409826	chr10:87769334-87769465;x	131;x	0.253519083969466	x	x	x	x	x	0.301064	0.193986(2)	0.304471(5)	0.404734(5)	0	0(0)	0(0)	0(0)	0	0(0)	0(0)	0(0)
chr10	87879024	87880299	unannotated	chr10:87879024-87880299	+	1276	AC063965.1,PTEN	sense_intronic,protein_coding	SkippedExon	GATAGGTAAGTTATA	TTTTTACAAGTTGCA	9.66;6.80	0.8287;0.302391	x;x	x;x	x	x	x	x	x	x	0.522516	0.290979(3)	0.548047(9)	0.728522(9)	0.0611581	0.0731258(8)	0.0655316(7)	0.0448168(5)	0.0357568	0.00885795(1)	0.0497107(5)	0.0487017(5)
chr10	87933252	87957852	unannotated	chr10:87933252-87957852	+	24601	PTEN	protein_coding	SkippedExon	AAAAGGTAAGTTATT	AACCATGCAGATCCT	11.00;6.46	1.34467;0.879375	x;x	x;x	x;x	x	x	x	x	x	0	0(0)	0(0)	0(0)	0.0852522	0.0822665(9)	0.0748932(8)	0.098597(11)	0.110873	0.0974375(11)	0.0695949(7)	0.165586(17)
chr10	89711146	89714954	unannotated	chr10:89711146-89714954	+	3809	KIF20B	protein_coding	SkippedExon	AAGAGGTATGGAAAT	TTTTTTGTAGGAAGT	8.98;11.59	1.10944;0.476783	x;x	x;x	x	x	x	x	x	x	0.290128	0.484966(5)	0.304471(5)	0.0809469(1)	0	0(0)	0(0)	0(0)	0	0(0)	0(0)	0(0)
chr10	89716548	89717454	unannotated	chr10:89716548-89717454	+	907	KIF20B	protein_coding	Alt3SS	AGAAGGTAAAGAATA	AATATTACAGATTGA	9.06;6.81	1.344;0.959261	x;x	x;x	x	x	x	x	x	Exon/Cons	0.153874	0.0969932(1)	0.121788(2)	0.242841(3)	0	0(0)	0(0)	0(0)	0	0(0)	0(0)	0(0)
chr10	89717492	89717575	unannotated	chr10:89717492-89717575	+	84	KIF20B	protein_coding	Alt5SS	AGTCAGTGAGTAAGT	CTTAATTCAGATTAT	7.68;9.16	1.39422;0.574609	x;x	x;x	x	x	x	x	Exon/Cons	x	0.360622	0.290979(3)	0.548047(9)	0.242841(3)	0.0336477	0.0182814(2)	0.0468083(5)	0.0358535(4)	0.05052	0.0531477(6)	0.0497107(5)	0.0487017(5)
chr10	89717723	89719418	unannotated	chr10:89717723-89719418	+	1696	KIF20B	protein_coding	SkippedExon	TCAAAGTAAGTGTTT	ATTTTAACAGGTTTG	9.72;6.11	1.52156;0.899087	x;x	x;x	x	x	x	x	x	x	0.302161	0.581959(6)	0.243576(4)	0.0809469(1)	0.0517082	0.100548(11)	0.0187233(2)	0.0358535(4)	0	0(0)	0(0)	0(0)
chr10	89752692	89753665	unannotated	chr10:89752692-89753665	+	974	KIF20B	protein_coding	CassetteExon	TACAGGTATGACTTT	CTGTTGCCAGGCTGG	7.29;4.90	0.379778;-0.0821739	x;chr10:89753666-89753763	x;97	0.14640206185567	x	x	x	x	x	0.455183	0.290979(3)	0.669835(11)	0.404734(5)	0	0(0)	0(0)	0(0)	0.0320813	0.0177159(2)	0.0298264(3)	0.0487017(5)
chr10	89753764	89754517	unannotated	chr10:89753764-89754517	+	754	KIF20B	protein_coding	CassetteExon	TACAGGTACACGCCA	ATATATACAGGAGTC	7.29;4.90	0.379778;-0.0821739	chr10:89753666-89753763;x	97;x	0.14640206185567	x	x	x	x	x	0.344093	0.484966(5)	0.304471(5)	0.242841(3)	0	0(0)	0(0)	0(0)	0	0(0)	0(0)	0(0)
chr10	91822363	91828284	unannotated	chr10:91822363-91828284	+	5922	TNKS2	protein_coding	SkippedExon	TCAAGGTTAGTGCTC	CTTCATCTAGATGAA	8.54;8.84	1.50767;0.824043	x;x	x;x	x	x	x	x	x	x	0.322452	0.0969932(1)	0.0608941(1)	0.809469(10)	0	0(0)	0(0)	0(0)	0	0(0)	0(0)	0(0)
chr10	91935781	91951402	unannotated	chr10:91935781-91951402	+	15622	BTAF1	protein_coding	SkippedExon	CTAAAGTAAGAACTT	CTGTTGAAAGGTGAA	6.91;7.28	1.5374;0.647917	x;x	x;x	x	x	x	x	x	x	0.444002	0.581959(6)	0.426259(7)	0.323788(4)	0	0(0)	0(0)	0(0)	0	0(0)	0(0)	0(0)
chr10	91942569	91951408	unannotated	chr10:91942569-91951408	+	8840	BTAF1	protein_coding	Alt3SS	ATCAGGTCTGTAGTG	AAAGGTGAAGTGGAT	6.84;-7.77	1.354;0.749696	x;x	x;x	x	x	x	x	x	Exon/Cons	0.245518	0.290979(3)	0.121788(2)	0.323788(4)	0	0(0)	0(0)	0(0)	0	0(0)	0(0)	0(0)
chr10	91951567	91956527	unannotated	chr10:91951567-91956527	+	4961	BTAF1	protein_coding	SkippedExon	AACCTGTAGGTAAAA	TATTTTTTAGCAATG	3.22;7.17	1.58667;0.958522	x;x	x;x	x	x	x	x	x	x	0.260467	0.193986(2)	0.182682(3)	0.404734(5)	0	0(0)	0(0)	0(0)	0	0(0)	0(0)	0(0)
chr10	91953874	91957224	unannotated	chr10:91953874-91957224	+	3351	BTAF1	protein_coding	SkippedExon	AAGAGGTAGTAATCT	TCTTATTCAGACAAA	4.45;8.71	1.26822;0.670833	x;x	x;x	x	x	x	x	x	x	0.140505	0.0969932(1)	0.243576(4)	0.0809469(1)	0	0(0)	0(0)	0(0)	0	0(0)	0(0)	0(0)
chr10	91997752	92008828	unannotated	chr10:91997752-92008828	+	11077	BTAF1	protein_coding	SkippedExon	TTGAGGTAAGTCAAA	TCTCTATCAGGATGG	11.08;10.70	1.63778;0.674783	x;x	x;x	x	x	x	x	x	x	0.240415	0.193986(2)	0.365365(6)	0.161894(2)	0.0215047	0.00914072(1)	0.0374466(4)	0.0179267(2)	0.0190942	0.0177159(2)	0.0298264(3)	0.00974034(1)
chr10	92454540	92461190	unannotated	chr10:92454540-92461190	-	6651	IDE	protein_coding	SkippedExon	ACAAGGTAAGTCAAA	TTCTTTGCAGCCTGA	11.00;7.15	1.07644;0.683	x;x	x;x	x	x	x	x	x	x	0	0(0)	0(0)	0(0)	0.0670745	0.063985(7)	0.0655316(7)	0.0717069(8)	0.107147	0.124011(14)	0.129248(13)	0.0681824(7)
chr10	92628896	92632485	unannotated	chr10:92628896-92632485	+	3590	KIF11	protein_coding	SkippedExon	ATAGGGTAAGCACTT	AAAAATATAGCTGCT	9.04;4.05	1.14878;0.748217	x;x	x;x	x;x	x	x	x	x	x	0	0(0)	0(0)	0(0)	0.0614672	0.0182814(2)	0.11234(12)	0.0537802(6)	0.0603949	0.0531477(6)	0.0695949(7)	0.058442(6)
chr10	92928423	92934309	unannotated	chr10:92928423-92934309	+	5887	EXOC6	protein_coding	SkippedExon	ATATGGTAAGTATGC	CTGTTTTTAGGTTCT	11.01;6.05	1.50867;0.772522	x;x	x;x	x	x	x	x	x	x	0.311762	0.387973(4)	0.304471(5)	0.242841(3)	0	0(0)	0(0)	0(0)	0	0(0)	0(0)	0(0)
chr10	93681599	93685245	unannotated	chr10:93681599-93685245	-	3647	FRA10AC1	protein_coding	SkippedExon	ATTAAGTAAGTTGAT	TAACACAAAGGAGAA	8.07;1.78	1.554;0.804696	x;x	x;x	x	x	x	x	x	x	0	0(0)	0(0)	0(0)	0.0517373	0.063985(7)	0.0374466(4)	0.0537802(6)	0	0(0)	0(0)	0(0)
chr10	94259151	94265646	unannotated	chr10:94259151-94265646	+	6496	PLCE1	protein_coding	SkippedExon	CCTAGGTTTGTTGAA	TCCCTTGCAGAAGTT	4.07;10.37	1.38244;0.634696	x;x	x;x	x	x	x	x	x	x	0.199819	0.193986(2)	0.243576(4)	0.161894(2)	0	0(0)	0(0)	0(0)	0	0(0)	0(0)	0(0)
chr10	94546499	94547166	unannotated	chr10:94546499-94547166	+	668	HELLS	protein_coding	CassetteExon	AAAAGGTAATTTAGG	TATTCTAAAGCCCCA	6.23;4.21	0.396889;0.177522	x;chr10:94547167-94547231	x;64	0.1089375	x	x	x	x	x	0.510245	0.678952(7)	0.608941(10)	0.242841(3)	0	0(0)	0(0)	0(0)	0	0(0)	0(0)	0(0)
chr10	94547232	94554125	unannotated	chr10:94547232-94554125	+	6894	HELLS	protein_coding	CassetteExon	GCCTAGTACGTGGTT	CTTTGGATAGGCTCG	6.23;4.21	0.396889;0.177522	chr10:94547167-94547231;x	64;x	0.1089375	x	x	x	x	x	0.531393	1.06692(11)	0.365365(6)	0.161894(2)	0	0(0)	0(0)	0(0)	0	0(0)	0(0)	0(0)
chr10	94593541	94594694	unannotated	chr10:94593541-94594694	+	1154	AL138759.1,HELLS	sense_overlapping,protein_coding	Alt5SS	TCTTAGTGAGTACAC	TAACTTTAAGAACCC	5.79;8.17	1.45922;0.743913	x;x	x;x	x	x	x	x	Exon/Cons	x	0.369978	0.0969932(1)	0.365365(6)	0.647575(8)	0	0(0)	0(0)	0(0)	0.0437323	0.0620057(7)	0.0497107(5)	0.0194807(2)
chr10	94593616	94596859	unannotated	chr10:94593616-94596859	+	3244	AL138759.1,HELLS	sense_overlapping,protein_coding	SkippedExon	ATTGGGTAAGTTGGA	TTTTTTTTAGATCAT	10.24;8.98	1.5372;0.806087	x;x	x;x	x	x	x	x	x	x	0.286114	0.290979(3)	0.243576(4)	0.323788(4)	0	0(0)	0(0)	0(0)	0	0(0)	0(0)	0(0)
chr10	95611396	95613741	unannotated	chr10:95611396-95613741	-	2346	ALDH18A1	protein_coding	Alt3SS	AACAGGTAAGAGTTC	TGACCTTCAGCCCCT	10.77;6.60	1.395;0.925	x;x	x;x	x	x	x	x	x	Exon/Cons	0.315768	0.0969932(1)	0.121788(2)	0.728522(9)	0	0(0)	0(0)	0(0)	0	0(0)	0(0)	0(0)
chr10	95897680	95898886	unannotated	chr10:95897680-95898886	-	1207	ENTPD1-AS1	antisense	CassetteExon	TTAAGGTAAAGTTGC	TTTTTTTGAGATGGA	9.06;8.58	0.994778;0.36	x;chr10:95898887-95899018	x;131	0.147480916030534	x	x	x	x	x	0	0(0)	0(0)	0(0)	0.140434	0.0731258(8)	0.177871(19)	0.170304(19)	0.0956056	0.0885795(10)	0.169016(17)	0.029221(3)
chr10	95899019	95904829	unannotated	chr10:95899019-95904829	-	5811	ENTPD1-AS1	antisense	CassetteExon	AAGAGGTATGTTTGA	TTCATCATAGACAGT	9.06;8.58	0.994778;0.36	chr10:95898887-95899018;x	131;x	0.147480916030534	x	x	x	x	x	0.19447	0.0969932(1)	0.243576(4)	0.242841(3)	0.351963	0.246799(27)	0.477444(51)	0.331645(37)	0.383228	0.283455(32)	0.447396(45)	0.418835(43)
chr10	96551412	96552646	unannotated	chr10:96551412-96552646	-	1235	TM9SF3	protein_coding	CassetteExon	ACCAAGTAAGAATAT	TTGTATATAGGATAG	7.61;8.36	1.03489;0.102261	x;chr10:96552647-96552727	x;80	0.0943625	x	x	x	x	x	0.267397	0.193986(2)	0.365365(6)	0.242841(3)	0.0486313	0.0457036(5)	0.0374466(4)	0.0627436(7)	0.0216182	0.0354318(4)	0.00994213(1)	0.0194807(2)
chr10	96552728	96552927	unannotated	chr10:96552728-96552927	-	200	TM9SF3	protein_coding	CassetteExon	ATATGGTGAGTAAAC	TTTTTTTCAGGAAAA	7.61;8.36	1.03489;0.102261	chr10:96552647-96552727;x	80;x	0.0943625	x	x	x	x	x	0.452022	0.484966(5)	0.304471(5)	0.566628(7)	0.033515	0.0182814(2)	0.0374466(4)	0.0448168(5)	0.100746	0.115153(13)	0.0994213(10)	0.087663(9)
chr10	97263490	97264825	unannotated	chr10:97263490-97264825	-	1336	ARHGAP19-SLIT1,ARHGAP19	protein_coding,protein_coding	Alt3SS	CAAAAGTAAGACTAC	TTTGCTGAAGATGTT	6.91;2.88	1.423;0.969087	x;x	x;x	x	x	x	x	x	Exon/Cons	0	0(0)	0(0)	0(0)	0.0793503	0.0731258(8)	0.0842549(9)	0.0806703(9)	0.0834587	0.0531477(6)	0.119306(12)	0.0779227(8)
chr10	97461634	97461827	unannotated	chr10:97461634-97461827	-	194	MMS19	protein_coding	Alt3SS	GAAATGTAAGTGAGC	ACATGGCCAGGTTTT	8.62;3.47	1.11578;0.644391	x;x	x;x	x	x	x	x	x	Exon/Cons	0.442905	0.193986(2)	0.487153(8)	0.647575(8)	0	0(0)	0(0)	0(0)	0	0(0)	0(0)	0(0)
chr10	97466569	97466775	unannotated	chr10:97466569-97466775	-	207	MMS19	protein_coding	Alt3SS	GCCAGGTACATCTTA	ATCTTATGAGGACTT	7.79;-4.29	1.57;0.839696	x;x	x;x	x	x	x	x	x	Exon/Cons	0.22522	0.290979(3)	0.0608941(1)	0.323788(4)	0	0(0)	0(0)	0(0)	0	0(0)	0(0)	0(0)
chr10	97478390	97480981	unannotated	chr10:97478390-97480981	-	2592	MMS19	protein_coding	Alt5SS	CACAGGTGCTACTCC	GTTTGTGCAGTGGTA	2.93;1.99	1.475;0.839217	x;x	x;x	x	x	x	x	Exon/Cons	x	0.174172	0.0969932(1)	0.182682(3)	0.242841(3)	0	0(0)	0(0)	0(0)	0	0(0)	0(0)	0(0)
chr10	99403635	99405755	unannotated	chr10:99403635-99405755	-	2121	GOT1	protein_coding	SkippedExon	TGAAGGTAACTGCCC	CTCTCTTTAGATGAG	9.01;9.48	1.34511;0.378609	x;x	x;x	x	x	x	x	x	x	0.14719	0.0969932(1)	0.182682(3)	0.161894(2)	0	0(0)	0(0)	0(0)	0	0(0)	0(0)	0(0)
chr10	99702674	99736245	unannotated	chr10:99702674-99736245	+	33572	ENTPD7,CUTC	protein_coding,protein_coding	SkippedExon	CTCAGGTAAAGTAAG	TGTATTTTAGGAGCA	9.65;9.05	1.43544;0.53713	x;x	x;x	x	x	x	x	x	x	0.14719	0.0969932(1)	0.182682(3)	0.161894(2)	0	0(0)	0(0)	0(0)	0	0(0)	0(0)	0(0)
chr10	100200781	100204505	unannotated	chr10:100200781-100204505	-	3725	CHUK	protein_coding	SkippedExon	GATATGTAAGTGTCT	CATATTTTAGGTTGG	6.69;10.25	1.49567;0.688391	x;x	x;x	x	x	x	x	x	x	0.226801	0.193986(2)	0.243576(4)	0.242841(3)	0.0183105	0.0182814(2)	0.0187233(2)	0.0179267(2)	0	0(0)	0(0)	0(0)
chr10	100205195	100207229	unannotated	chr10:100205195-100207229	-	2035	CHUK	protein_coding	Alt3SS	TATTGGTAAGTCCAG	TATAGTACAGGACAG	10.47;2.38	1.45267;0.660217	x;x	x;x	x	x	x	x	x	Exon/Cons	0.152538	0.193986(2)	0.182682(3)	0.0809469(1)	0	0(0)	0(0)	0(0)	0	0(0)	0(0)	0(0)
chr10	100218126	100218717	unannotated	chr10:100218126-100218717	-	592	CHUK	protein_coding	Alt3SS	TGTAGGTAAGTATAT	TCTAGTTTAGTAGTA	9.66;3.05	1.54978;0.668667	x;x	x;x	x	x	x	x	x	Exon/Cons	0.19447	0.0969932(1)	0.243576(4)	0.242841(3)	0.0183105	0.0182814(2)	0.0187233(2)	0.0179267(2)	0.0192538	0.00885795(1)	0.00994213(1)	0.0389614(4)
chr10	100218826	100219269	unannotated	chr10:100218826-100219269	-	444	CHUK	protein_coding	SkippedExon	ATCTGGTGAGACCTG	GATTTTATAGGCATG	7.54;5.42	1.45678;0.726783	x;x	x;x	x	x	x	x	x	x	0.28636	0.290979(3)	0.487153(8)	0.0809469(1)	0.021431	0.0182814(2)	0.028085(3)	0.0179267(2)	0.0190942	0.0177159(2)	0.0298264(3)	0.00974034(1)
chr10	100246131	100246794	unannotated	chr10:100246131-100246794	-	664	CWF19L1	protein_coding	Alt3SS	CTGTGGTATGTTCTG	TTTTCCAAAGAGATG	7.64;5.51	0.873556;0.662542	x;x	x;x	x	x	x	x	x	Intron/Cons	0.403406	0.581959(6)	0.304471(5)	0.323788(4)	0.0243452	0.0274222(3)	0.0187233(2)	0.0268901(3)	0	0(0)	0(0)	0(0)
chr10	100348347	100354426	unannotated	chr10:100348347-100354426	+	6080	SCD	protein_coding	SkippedExon	TTGGGGTAAGCAGCC	CTCTCCCCAGAATGA	7.79;13.26	1.35089;0.488391	x;x	x;x	x	x	x	x	x	x	0.206503	0.193986(2)	0.182682(3)	0.242841(3)	0.0213574	0.0274222(3)	0.0187233(2)	0.0179267(2)	0	0(0)	0(0)	0(0)
chr10	101229815	101237938	unannotated	chr10:101229815-101237938	+	8124	FLJ41350,LBX1-AS1	x,processed_transcript	SkippedExon	GCCAGGTAGGACCAG	TTTTTTACAGCCGAT	9.79;9.02	1.47933;0.11913	x;x	x;x	x;x	x	x	x	x	x	0	0(0)	0(0)	0(0)	0.109877	0.0914072(10)	0.121701(13)	0.116524(13)	0.0644568	0.0265739(3)	0.0596528(6)	0.107144(11)
chr10	101580417	101587245	unannotated	chr10:101580417-101587245	-	6829	POLL	protein_coding	SkippedExon	AGAAGGTGAGCTGAC	TCTTTCCCAGGTCCA	9.60;10.88	1.42578;0.431478	x;x	x;x	x	x	x	x	x	x	0	0(0)	0(0)	0(0)	0.0880927	0.100548(11)	0.0561699(6)	0.10756(12)	0.10199	0.0797216(9)	0.109363(11)	0.116884(12)
chr10	101582892	101587245	unannotated	chr10:101582892-101587245	-	4354	POLL	protein_coding	SkippedExon	AGAAGGTGAGCTGAC	TTTTTTCCAGGGCTT	9.60;8.41	1.42578;0.732783	x;x	x;x	x	x	x	x	x	x	0	0(0)	0(0)	0(0)	0.118458	0.155392(17)	0.0655316(7)	0.13445(15)	0.0987429	0.0797216(9)	0.109363(11)	0.107144(11)
chr10	101806144	101807823	unannotated	chr10:101806144-101807823	-	1680	MGEA5,OGA	x,protein_coding	Alt5SS	AAGAGGTATTCAGTT	CTACATTTAGAATAC	6.35;9.11	1.39811;0.549304	x;x	x;x	x	x	x	x	Exon/Cons	x	0.152538	0.193986(2)	0.182682(3)	0.0809469(1)	0	0(0)	0(0)	0(0)	0	0(0)	0(0)	0(0)
chr10	102009450	102011722	unannotated	chr10:102009450-102011722	-	2273	C10orf76,ARMH3	protein_coding,x	SkippedExon	ATATGGTAAGTCCTG	TTTTCTTTAGAACCA	11.01;10.88	1.46844;0.879783	x;x	x;x	x	x	x	x	x	x	0.390276	0.0969932(1)	0.426259(7)	0.647575(8)	0.0338251	0.0457036(5)	0.0468083(5)	0.00896337(1)	0.0286077	0.0265739(3)	0.0397685(4)	0.0194807(2)
chr10	102138039	102138878	unannotated	chr10:102138039-102138878	+	840	PPRC1	protein_coding	SkippedExon	GAGAGGTGAGCTGGG	TCCCTCTTAGCTGCA	8.70;7.71	1.30011;0.474174	x;x	x;x	x;x	x	x	x	x	x	0	0(0)	0(0)	0(0)	0.0945984	0.0182814(2)	0.131063(14)	0.13445(15)	0.0666616	0.0620057(7)	0.0795371(8)	0.058442(6)
chr10	102152531	102157185	unannotated	chr10:102152531-102157185	+	4655	NOLC1	protein_coding	SkippedExon	GAGCTGTGAGTTCCG	TCTACCTCAGCAGGT	7.39;2.89	1.23544;0.490792	x;x	x;x	x	x	x	x	x	x	0.159223	0.193986(2)	0.121788(2)	0.161894(2)	0	0(0)	0(0)	0(0)	0	0(0)	0(0)	0(0)
chr10	102161094	102161256	unannotated	chr10:102161094-102161256	+	163	NOLC1	protein_coding	CassetteExon	ATCAGGTCTGTACCC	TTTTTATTAGAGTCT	4.28;9.09	0.735556;0.0513043	x;chr10:102161257-102161331	x;74	0.079027027027027	x	x	x	x	x	0	0(0)	0(0)	0(0)	0.183017	0.210237(23)	0.16851(18)	0.170304(19)	0.14998	0.194875(22)	0.0894792(9)	0.165586(17)
chr10	102161332	102161555	unannotated	chr10:102161332-102161555	+	224	NOLC1	protein_coding	CassetteExon	CTCAGGTGATCTTTC	TGTTTTGTAGGTTCA	4.28;9.09	0.735556;0.0513043	chr10:102161257-102161331;x	74;x	0.079027027027027	x	x	x	x	x	0	0(0)	0(0)	0(0)	0.207687	0.246799(27)	0.205956(22)	0.170304(19)	0.249084	0.265739(30)	0.208785(21)	0.272729(28)
chr10	102351952	102353599	unannotated	chr10:102351952-102353599	+	1648	GBF1	protein_coding	SkippedExon	CAGTGGTAGGTGCTT	TATCTTATAGGTTAC	7.23;9.03	1.40456;0.802826	x;x	x;x	x	x	x	x	x	x	1.03142	0.581959(6)	0.974306(16)	1.53799(19)	0.0396088	0.0365629(4)	0.0374466(4)	0.0448168(5)	0.0545819	0.0265739(3)	0.0397685(4)	0.0974034(10)
chr10	102380687	102382055	unannotated	chr10:102380687-102382055	+	1369	GBF1	protein_coding	SkippedExon	CCAGGGTAGGGGGCT	TTCCCTACAGACTTT	5.76;10.56	1.345;0.851478	x;x	x;x	x;x	x	x	x	x	x	0	0(0)	0(0)	0(0)	0.0608044	0.100548(11)	0.028085(3)	0.0537802(6)	0.0967764	0.132869(15)	0.0795371(8)	0.0779227(8)
chr10	103392284	103392381	unannotated	chr10:103392284-103392381	-	98	ATP5MD,USMG5	protein_coding,x	Alt5SS	CACAGGTAGAATGAA	TCTTTCTCAGTGTGT	6.68;11.68	1.44933;0.624739	x;x	x;x	x	x	x	x	Exon/Cons	x	0	0(0)	0(0)	0(0)	0.225201	0.265081(29)	0.16851(18)	0.242011(27)	0.235338	0.194875(22)	0.228669(23)	0.28247(29)
chr10	110112916	110118586	unannotated	chr10:110112916-110118586	+	5671	ADD3	protein_coding	SkippedExon	TCTCAGTATGTCAGT	TTTTTTCCAGGTGAA	5.00;11.45	1.24033;0.625348	x;x	x;x	x	x	x	x	x	x	0.171256	0.290979(3)	0.0608941(1)	0.161894(2)	0	0(0)	0(0)	0(0)	0	0(0)	0(0)	0(0)
chr10	110799919	110812277	unannotated	chr10:110799919-110812277	+	12359	RBM20	protein_coding	SkippedExon	TCAAGGTAAAGCATT	TCCCTCACAGATATG	9.06;7.67	1.43144;0.305174	x;x	x;x	x	x	x	x	x	x	0.152538	0.193986(2)	0.182682(3)	0.0809469(1)	0	0(0)	0(0)	0(0)	0	0(0)	0(0)	0(0)
chr10	113884381	113901665	unannotated	chr10:113884381-113901665	+	17285	NHLRC2	protein_coding	SkippedExon	ATCAGGTATGTGAAC	TCTTTTTCAGTGAGT	9.80;9.05	1.51178;0.926783	x;x	x;x	x	x	x	x	x	x	0.159223	0.193986(2)	0.121788(2)	0.161894(2)	0	0(0)	0(0)	0(0)	0	0(0)	0(0)	0(0)
chr10	115121813	115122690	unannotated	chr10:115121813-115122690	+	878	ATRNL1	protein_coding	CassetteExon	CTTAGGTGAGTAATT	ATTTTATCAGGAATG	5.60;8.85	0.347889;0.38013	x;chr10:115122691-115122749	x;58	0.188379310344828	x	x	x	x	x	0.248434	0.0969932(1)	0.243576(4)	0.404734(5)	0	0(0)	0(0)	0(0)	0.0310644	0.0442898(5)	0.00994213(1)	0.0389614(4)
chr10	115122750	115127592	unannotated	chr10:115122750-115127592	+	4843	ATRNL1	protein_coding	CassetteExon	CTTAGGTACTTATTC	TCTCTTTTAGTGGTT	5.60;8.85	0.347889;0.38013	chr10:115122691-115122749;x	58;x	0.188379310344828	x	x	x	x	x	0.152538	0.193986(2)	0.182682(3)	0.0809469(1)	0.0426412	0.063985(7)	0.028085(3)	0.0358535(4)	0.031989	0.0265739(3)	0.0596528(6)	0.00974034(1)
chr10	116906748	116907108	unannotated	chr10:116906748-116907108	-	361	SHTN1	protein_coding	CassetteExon	CTAAGGTGAGTTTAA	TTCACTTTAGGGGAC	10.47;2.92	1.53667;0.635043	x;chr10:116907109-116907304	x;195	0.2788	x	x	x	x	x	0.240415	0.193986(2)	0.365365(6)	0.161894(2)	0.0274657	0.0274222(3)	0.028085(3)	0.0268901(3)	0.0216855	0.0354318(4)	0.0198843(2)	0.00974034(1)
chr10	116907305	116911789	unannotated	chr10:116907305-116911789	-	4485	SHTN1	protein_coding	CassetteExon	TACTGGTAAGAATAG	CATACTGAAGTCAAG	10.47;2.92	1.53667;0.635043	chr10:116907109-116907304;x	195;x	0.2788	x	x	x	x	x	0.14719	0.0969932(1)	0.182682(3)	0.161894(2)	0	0(0)	0(0)	0(0)	0	0(0)	0(0)	0(0)
chr10	116954211	116968651	unannotated	chr10:116954211-116968651	-	14441	SHTN1	protein_coding	SkippedExon	GAAAAGTACGTAAGC	TTTGTCTTAGCTAAA	7.99;6.94	1.2672;0.782043	x;x	x;x	x	x	x	x	x	x	0.249532	0.484966(5)	0.182682(3)	0.0809469(1)	0.0889184	0.063985(7)	0.131063(14)	0.0717069(8)	0.0322159	0.0177159(2)	0.0497107(5)	0.029221(3)
chr10	118326240	118335113	unannotated	chr10:118326240-118335113	-	8874	FAM204A	protein_coding	Alt3SS	AGAAGGTAATATCTT	TTCTAGTCAGGCCTT	8.49;4.26	1.40633;0.861609	x;x	x;x	x	x	x	x	x	Exon/Cons	0.692199	1.16392(12)	0.669835(11)	0.242841(3)	0.0275249	0.0365629(4)	0.028085(3)	0.0179267(2)	0	0(0)	0(0)	0(0)
chr10	119050675	119050881	unannotated	chr10:119050675-119050881	-	207	EIF3A	protein_coding	CassetteExon	TGGAGGTAGGTAATA	TCGATTGCAGGAAAA	9.65;5.38	0.6053;0.614542	x;chr10:119050882-119050967	x;85	0.139352941176471	x	x	x	x	x	0.282347	0.0969932(1)	0.426259(7)	0.323788(4)	0	0(0)	0(0)	0(0)	0	0(0)	0(0)	0(0)
chr10	119050968	119051198	unannotated	chr10:119050968-119051198	-	231	EIF3A	protein_coding	CassetteExon	ATGAGGTGAGCTTGC	TTTTTGTTAGAAATG	9.65;5.38	0.6053;0.614542	chr10:119050882-119050967;x	85;x	0.139352941176471	x	x	x	x	x	0.159223	0.193986(2)	0.121788(2)	0.161894(2)	0	0(0)	0(0)	0(0)	0	0(0)	0(0)	0(0)
chr10	119061329	119069445	unannotated	chr10:119061329-119069445	-	8117	EIF3A	protein_coding	SkippedExon	CAAAGGTAAAAATGT	CTTACTGTAGGTCAG	8.38;9.75	1.239;0.758652	x;x	x;x	x	x	x	x	x	x	0.438653	0.484966(5)	0.426259(7)	0.404734(5)	0.033766	0.0365629(4)	0.0468083(5)	0.0179267(2)	0	0(0)	0(0)	0(0)
chr10	119071006	119072889	unannotated	chr10:119071006-119072889	-	1884	EIF3A	protein_coding	Alt3SS	GCAAGGTAAGATGAG	CTTATCGCAGATTCA	10.57;3.18	1.45489;0.992913	x;x	x;x	x	x	x	x	x	Exon/Cons	1.28678	0.678952(7)	1.40056(23)	1.78083(22)	0.131324	0.173674(19)	0.121701(13)	0.098597(11)	0.161595	0.150585(17)	0.149132(15)	0.185066(19)
chr10	119582224	119588151	unannotated	chr10:119582224-119588151	-	5928	TIAL1	protein_coding	SkippedExon	CAGAGGTAAGATCTT	TTATTTTTAGGAGGT	10.06;8.20	1.53667;1.20737	x;x	x;x	x;x	x	x	x	x	x	0	0(0)	0(0)	0(0)	0.0458353	0.0548443(6)	0.0468083(5)	0.0358535(4)	0.117291	0.124011(14)	0.188901(19)	0.0389614(4)
chr10	119909131	119914729	unannotated	chr10:119909131-119914729	+	5599	SEC23IP	protein_coding	SkippedExon	CAAAGGTAATGATGG	TTTTTGATAGGGGAG	8.99;6.56	1.60733;0.13	x;x	x;x	x	x	x	x	x	x	0.153874	0.0969932(1)	0.121788(2)	0.242841(3)	0	0(0)	0(0)	0(0)	0	0(0)	0(0)	0(0)
chr10	119933786	119940585	unannotated	chr10:119933786-119940585	+	6800	SEC23IP	protein_coding	Alt5SS	TTACTGTGTGAGTTT	CCTTTTTAAGACTTT	-3.50;9.56	1.17711;0.207565	x;x	x;x	x	x	x	x	Exon/Cons	x	0	0(0)	0(0)	0(0)	0.134475	0.219377(24)	0.11234(12)	0.0717069(8)	0.163082	0.124011(14)	0.238611(24)	0.126624(13)
chr10	120860311	120862734	unannotated	chr10:120860311-120862734	+	2424	WDR11	protein_coding	Alt5SS	AATGAGTTAAGTGAG	CTCAATATAGTGCTT	-16.79;7.81	1.15044;0.610217	x;x	x;x	x	x	x	x	Intron/Cons	x	0.27943	0.290979(3)	0.304471(5)	0.242841(3)	0.0244188	0.0182814(2)	0.028085(3)	0.0268901(3)	0	0(0)	0(0)	0(0)
chr10	121515320	121517369	unannotated	chr10:121515320-121517369	-	2050	FGFR2	protein_coding	Alt5SS	GGCGGGTAATTCTAT	TGCAATCTAGCGCCT	6.79;5.71	1.57267;0.506913	x;x	x;x	x;x	x	x	x	Exon/Cons	x	0	0(0)	0(0)	0(0)	0.173405	0.274222(30)	0.0936165(10)	0.152377(17)	0.17131	0.159443(18)	0.188901(19)	0.165586(17)
chr10	121538716	121564501	unannotated	chr10:121538716-121564501	-	25786	FGFR2	protein_coding	SkippedExon	CAAGAGTAAGTAACT	ATCTTTTCAGGTACG	9.35;11.56	1.53067;0.676609	x;x	x;x	x	x	x	x	x	x	0.159223	0.193986(2)	0.121788(2)	0.161894(2)	0	0(0)	0(0)	0(0)	0	0(0)	0(0)	0(0)
chr10	121924330	121926422	unannotated	chr10:121924330-121926422	-	2093	ATE1	protein_coding	CassetteExon	GGTAGGTGAGTTTTA	ATTTTTTCAGGCATG	8.83;2.38	0.888111;0.264696	x;chr10:121926423-121926527	x;104	0.250048076923077	x	x	x	x	x	0.221452	0.0969932(1)	0.243576(4)	0.323788(4)	0.0818952	0.0457036(5)	0.0655316(7)	0.13445(15)	0.113548	0.132869(15)	0.159074(16)	0.0487017(5)
chr10	121961458	121963237	unannotated	chr10:121961458-121963237	-	1780	NSMCE4A	protein_coding	Alt3SS	AGATCGTAAGTGTAA	CCCCGTACAGTGGAA	10.44;8.02	1.365;0.777087	x;x	x;x	x	x	x	x	x	Exon/Cons	0.138925	0.193986(2)	0.0608941(1)	0.161894(2)	0.0859752	0.0914072(10)	0.121701(13)	0.0448168(5)	0.0815844	0.0974375(11)	0.0596528(6)	0.087663(9)
chr10	122881668	122888268	unannotated	chr10:122881668-122888268	+	6601	LOC399815,AC073585.1	transcribed_processed_pseudogene,x	SkippedExon	TAAAGGTAGGTCATC	TCTTGTTTAGAATTG	10.29;7.23	1.03778;0.337261	x;x	x;x	x	x	x	x	x	x	0.518503	0.0969932(1)	0.487153(8)	0.971363(12)	0.230896	0.283362(31)	0.140425(15)	0.268901(30)	0.213958	0.248023(28)	0.208785(21)	0.185066(19)
chr10	123154486	123154950	unannotated	chr10:123154486-123154950	+	465	BUB3	protein_coding	Alt3SS	CCAAGGTAGGGAGGC	GCTGAACCAGCCACC	8.76;7.02	1.08467;0.988826	x;x	x;x	x;x	x	x	x	x	Exon/Cons	0	0(0)	0(0)	0(0)	0.101283	0.12797(14)	0.131063(14)	0.0448168(5)	0.120067	0.124011(14)	0.119306(12)	0.116884(12)
chr10	124765579	124774674	unannotated	chr10:124765579-124774674	-	9096	AC068896.1,EEF1AKMT2	protein_coding,protein_coding	Alt3SS	TAAAGGTAACTATTA	CTCCACACAGCTGTC	9.01;8.21	1.55756;1.05579	x;x	x;x	x	x	x	x	x	Exon/Cons	0.217201	0.387973(4)	0.182682(3)	0.0809469(1)	0.0973662	0.12797(14)	0.0655316(7)	0.098597(11)	0.0754523	0.0885795(10)	0.0695949(7)	0.0681824(7)
chr10	124765609	124767223	unannotated	chr10:124765609-124767223	-	1615	AC068896.1,EEF1AKMT2	protein_coding,protein_coding	CassetteExon	ATAAGGTATGTTTTC	TTTAATATAGGTAGA	9.79;5.20	0.503333;0.242435	x;chr10:124767224-124767347	x;123	0.0676991869918699	x	x	x	x	x	0.187786	0.0969932(1)	0.304471(5)	0.161894(2)	0.299681	0.283362(31)	0.355743(38)	0.259938(29)	0.390573	0.34546(39)	0.397685(40)	0.428575(44)
chr10	124767348	124774674	unannotated	chr10:124767348-124774674	-	7327	AC068896.1,EEF1AKMT2	protein_coding,protein_coding	CassetteExon	TAAAGGTAACTATTA	GTATTTTTAGTAGAG	9.79;5.20	0.503333;0.242435	chr10:124767224-124767347;x	123;x	0.0676991869918699	x	x	x	x	x	0	0(0)	0(0)	0(0)	0.203386	0.228518(25)	0.121701(13)	0.259938(29)	0.205173	0.141727(16)	0.308206(31)	0.165586(17)
chr10	125003493	125160318	unannotated	chr10:125003493-125160318	-	156826	CTBP2	protein_coding	SkippedExon	ACGAGGTAAGGGGGG	CTCCTGGCAGGTATC	10.28;11.74	1.26333;0.181609	x;x	x;x	x	x	x	x	x	x	0	0(0)	0(0)	0(0)	0.0734048	0.118829(13)	0.0655316(7)	0.0358535(4)	0.101696	0.0885795(10)	0.109363(11)	0.107144(11)
chr10	125734170	125735643	unannotated	chr10:125734170-125735643	+	1474	EDRF1	protein_coding	Alt5SS	CAAAAGTAGGCATCC	TTTTCATAAGATTAT	5.00;6.50	1.26056;0.877609	x;x	x;x	x	x	x	x	Exon/Cons	x	0.421026	0.290979(3)	0.243576(4)	0.728522(9)	0	0(0)	0(0)	0(0)	0	0(0)	0(0)	0(0)
chr10	125734184	125735674	unannotated	chr10:125734184-125735674	+	1491	EDRF1	protein_coding	Alt3SS	CTCAAGTAAGATTAA	ATGCTTTCAGAACTT	7.61;5.17	1.28822;1.08048	x;x	x;x	x	x	x	x	x	Exon/Cons	0.313096	0.290979(3)	0.243576(4)	0.404734(5)	0	0(0)	0(0)	0(0)	0	0(0)	0(0)	0(0)
chr10	133399620	133402148	unannotated	chr10:133399620-133402148	+	2529	AL360181.3,MTG1	protein_coding,protein_coding	SkippedExon	GAAAGGTACTGGCGC	GCCCACACAGGTCTC	8.56;10.77	1.2389;0.405609	x;x	x;x	x	x	x	x	x	x	0.291463	0.387973(4)	0.243576(4)	0.242841(3)	0	0(0)	0(0)	0(0)	0	0(0)	0(0)	0(0)
chr11	532631	533452	unannotated	chr11:532631-533452	-	822	HRAS	protein_coding	SkippedExon	GGCAGGTGAGGCAGC	CCTGACGCAGGTGAG	10.07;9.52	1.54089;0.689087	x;x	x;x	x;x	x	x	x	x	x	0	0(0)	0(0)	0(0)	0.0915525	0.0914072(10)	0.0936165(10)	0.0896337(10)	0.134671	0.177159(20)	0.13919(14)	0.087663(9)
chr11	810040	811596	unannotated	chr11:810040-811596	+	1557	RPLP2	protein_coding	SkippedExon	GCCGCGTGAGTGTGG	TCTGCTTCAGGTTAT	8.40;10.36	1.14089;0.165217	x;x	x;x	x	x	x	x	x	x	0	0(0)	0(0)	0(0)	0.903957	0.932353(102)	0.954889(102)	0.82463(92)	0.946588	0.921227(104)	0.944503(95)	0.974034(100)
chr11	959506	977094	unannotated	chr11:959506-977094	+	17589	AP2A2	protein_coding	SkippedExon	TAAAGGTAAGTATGT	TGTCTTTCAGAGACA	11.00;9.06	1.53333;0.418	x;x	x;x	x	x	x	x	x	x	0.226801	0.193986(2)	0.243576(4)	0.242841(3)	0	0(0)	0(0)	0(0)	0	0(0)	0(0)	0(0)
chr11	2959910	2969802	unannotated	chr11:2959910-2969802	-	9893	NAP1L4	protein_coding	SkippedExon	TCCAGGTAAGCACAC	CTACTTTTAGTCTTT	9.88;7.11	1.30722;0.616522	x;x	x;x	x	x	x	x	x	x	0.140505	0.0969932(1)	0.243576(4)	0.0809469(1)	0.0214902	0.0274222(3)	0.028085(3)	0.00896337(1)	0.0502259	0.0620057(7)	0.0497107(5)	0.0389614(4)
chr11	2972195	2976023	unannotated	chr11:2972195-2976023	-	3829	NAP1L4	protein_coding	Alt3SS	GAAACGTAAGTGTGC	ACAACTTCAGGTGAG	10.74;3.63	1.31911;0.934625	x;x	x;x	x	x	x	x	x	Exon/Cons	0.445337	0.484966(5)	0.365365(6)	0.485681(6)	0	0(0)	0(0)	0(0)	0	0(0)	0(0)	0(0)
chr11	3725220	3735190	unannotated	chr11:3725220-3735190	-	9971	NUP98	protein_coding	SkippedExon	AAGAGGTAAATTTAA	TTGTTTATAGGAAGA	8.39;9.50	1.43989;0.36087	x;x	x;x	x	x	x	x	x	x	0.220117	0.193986(2)	0.304471(5)	0.161894(2)	0	0(0)	0(0)	0(0)	0	0(0)	0(0)	0(0)
chr11	3768745	3771867	unannotated	chr11:3768745-3771867	-	3123	NUP98	protein_coding	Alt5SS	AGCAGGTACCACAAC	TTCCTAAAAGGTACA	7.88;9.80	1.24611;0.547087	x;x	x;x	x	x	x	x	Exon/Cons	x	0.140505	0.0969932(1)	0.243576(4)	0.0809469(1)	0	0(0)	0(0)	0(0)	0.028179	0.0354318(4)	0.0198843(2)	0.029221(3)
chr11	6498237	6498722	unannotated	chr11:6498237-6498722	+	486	AC084337.2,DNHD1	protein_coding,protein_coding	Alt5SS	GGAGGGTAGGTTTGT	TTTTGTGCAGGCCCA	8.10;6.36	1.22756;0.799304	x;x	x;x	x	x	x	x	Exon/Cons	x	0.167488	0.0969932(1)	0.243576(4)	0.161894(2)	0	0(0)	0(0)	0(0)	0	0(0)	0(0)	0(0)
chr11	6608726	6609907	unannotated	chr11:6608726-6609907	-	1182	TAF10,AC091564.3	protein_coding,sense_overlapping	SkippedExon	AGGAGGTAAGTCATA	CTTGTTACAGATGCT	11.08;8.34	0.973444;1.07078	x;x	x;x	x;x	x	x	x	x	x	0	0(0)	0(0)	0(0)	0.200826	0.274222(30)	0.131063(14)	0.197194(22)	0.155983	0.124011(14)	0.149132(15)	0.194807(20)
chr11	9410087	9411040	unannotated	chr11:9410087-9411040	+	954	IPO7	protein_coding	CassetteExon	TATGAGTAAGTGTTT	TTCCCACCAGCTACC	10.65;8.81	1.25167;1.03657	x;chr11:9411041-9411085	x;44	0.761931818181818	x	x	x	x	x	0.159223	0.193986(2)	0.121788(2)	0.161894(2)	0	0(0)	0(0)	0(0)	0	0(0)	0(0)	0(0)
chr11	9410087	9414235	unannotated	chr11:9410087-9414235	+	4149	IPO7	protein_coding	Alt3SS	TATGAGTAAGTGTTT	ACAGAATTAGTTTGT	8.82;-3.85	1.63389;1.13813	x;x	x;x	x	x	x	x	x	Intron/Cons	1.19818	1.64888(17)	0.974306(16)	0.971363(12)	0.085385	0.0822665(9)	0.0842549(9)	0.0896337(10)	0.0622634	0.0885795(10)	0.0397685(4)	0.058442(6)
chr11	9411086	9414254	unannotated	chr11:9411086-9414254	+	3169	IPO7	protein_coding	CassetteExon	TTCTGGTAAGTGAGT	CTACTCAAAGGTATA	10.65;8.81	1.25167;1.03657	chr11:9411041-9411085;x	44;x	0.761931818181818	x	x	x	x	x	0.281863	0.581959(6)	0.182682(3)	0.0809469(1)	0	0(0)	0(0)	0(0)	0	0(0)	0(0)	0(0)
chr11	11892107	11902714	unannotated	chr11:11892107-11902714	+	10608	USP47	protein_coding	SkippedExon	AACTGGTAAGATTTG	ATTTTAATAGGTGGG	9.45;9.26	1.495;0.614917	x;x	x;x	x	x	x	x	x	x	0.159223	0.193986(2)	0.121788(2)	0.161894(2)	0	0(0)	0(0)	0(0)	0	0(0)	0(0)	0(0)
chr11	12477950	12504313	unannotated	chr11:12477950-12504313	+	26364	PARVA	protein_coding	SkippedExon	TTTCGGTAGGAGAGT	TTCATTTCAGCTGTT	7.45;9.85	1.19211;0.685478	x;x	x;x	x;x	x	x	x	x	x	0	0(0)	0(0)	0(0)	0.119327	0.063985(7)	0.16851(18)	0.125487(14)	0.0647874	0.106295(12)	0.0198843(2)	0.0681824(7)
chr11	14466427	14467108	unannotated	chr11:14466427-14467108	-	682	COPB1	protein_coding	CassetteExon	ATTCTGTGAGTTGCC	GTTTTGACAGGTCAC	7.00;9.59	0.6316;0.49913	x;chr11:14467109-14467177	x;68	0.279397058823529	x	x	x	x	x	0	0(0)	0(0)	0(0)	0.0241533	0.0182814(2)	0.00936165(1)	0.0448168(5)	0.0388439	0.0177159(2)	0.0695949(7)	0.029221(3)
chr11	14467178	14468680	unannotated	chr11:14467178-14468680	-	1503	COPB1	protein_coding	CassetteExon	ACAAGGTAACAAAAT	TGAATTTTAGGAGTT	7.00;9.59	0.6316;0.49913	chr11:14467109-14467177;x	68;x	0.279397058823529	x	x	x	x	x	0.153874	0.0969932(1)	0.121788(2)	0.242841(3)	0.027333	0.0274222(3)	0.0187233(2)	0.0358535(4)	0.063213	0.0620057(7)	0.0497107(5)	0.0779227(8)
chr11	14513644	14514389	unannotated	chr11:14513644-14514389	-	746	AC018523.2,PSMA1	protein_coding,protein_coding	Alt3SS	TTTATGTTAGCATTT	TTGACTGCAGAGCCA	10.11;4.76	0.899222;0.96313	x;x	x;x	x;x	x	x	x	x	Exon/Cons	0	0(0)	0(0)	0(0)	0.219387	0.228518(25)	0.196595(21)	0.233048(26)	0.170654	0.177159(20)	0.178958(18)	0.155845(16)
chr11	16748158	16754870	unannotated	chr11:16748158-16754870	+	6713	C11orf58	protein_coding	SkippedExon	AACCGGTAAGAAAGT	GATGTTTTAGGTAGA	10.10;8.72	1.18178;0.766522	x;x	x;x	x	x	x	x	x	x	0	0(0)	0(0)	0(0)	0.106432	0.0822665(9)	0.0936165(10)	0.143414(16)	0.139749	0.124011(14)	0.149132(15)	0.146105(15)
chr11	16813167	16816799	unannotated	chr11:16813167-16816799	-	3633	PLEKHA7	protein_coding	SkippedExon	TCAAGGTGAGGCTCG	TCATTTGAAGGCTGA	9.16;8.21	1.43611;0.663565	x;x	x;x	x	x	x	x	x	x	0.152538	0.193986(2)	0.182682(3)	0.0809469(1)	0.0916261	0.0822665(9)	0.102978(11)	0.0896337(10)	0.0978605	0.106295(12)	0.109363(11)	0.0779227(8)
chr11	16826591	16851190	unannotated	chr11:16826591-16851190	-	24600	PLEKHA7	protein_coding	SkippedExon	TTAAGGTACTGCCCC	GTCATTGCAGGGATA	8.56;7.73	1.191;0.72225	x;x	x;x	x	x	x	x	x	x	0.174172	0.0969932(1)	0.182682(3)	0.242841(3)	0	0(0)	0(0)	0(0)	0	0(0)	0(0)	0(0)
chr11	17129389	17131915	unannotated	chr11:17129389-17131915	-	2527	PIK3C2A	protein_coding	Alt3SS	GAACTGTAAGTGAAA	TTTAAATCAGAGCAG	8.59;3.11	1.43911;1.10517	x;x	x;x	x	x	x	x	x	Exon/Cons	0.174172	0.0969932(1)	0.182682(3)	0.242841(3)	0	0(0)	0(0)	0(0)	0	0(0)	0(0)	0(0)
chr11	18090266	18090433	unannotated	chr11:18090266-18090433	-	168	SAAL1	protein_coding	Alt3SS	AGCAGGTATGCTTTT	CCTTTCCCAGGCAGA	9.37;8.16	1.23578;1.09029	x;x	x;x	x	x	x	x	x	Exon/Cons	0.734124	0.581959(6)	0.487153(8)	1.13326(14)	0.112291	0.146252(16)	0.0561699(6)	0.13445(15)	0.0323504	0.0177159(2)	0.0695949(7)	0.00974034(1)
chr11	18297718	18300827	unannotated	chr11:18297718-18300827	-	3110	HPS5	protein_coding	SkippedExon	CAAAGGTAATTATAT	GTTTTATTAGGCAAG	8.83;7.78	1.4383;0.497696	x;x	x;x	x	x	x	x	x	x	0.165907	0.193986(2)	0.0608941(1)	0.242841(3)	0	0(0)	0(0)	0(0)	0	0(0)	0(0)	0(0)
chr11	18588996	18603157	unannotated	chr11:18588996-18603157	+	14162	SPTY2D1OS,SPTY2D1-AS1	x,protein_coding	SkippedExon	AGGAGGTAGAGGCAA	CTCATTGCAGGAACC	4.86;8.09	0.954;0.89887	x;x	x;x	x	x	x	x	x	x	0	0(0)	0(0)	0(0)	0.232149	0.210237(23)	0.262126(28)	0.224084(25)	0.252533	0.265739(30)	0.238611(24)	0.253249(26)
chr11	20395963	20402918	unannotated	chr11:20395963-20402918	+	6956	PRMT3	protein_coding	SkippedExon	ATGAAGTAATTTATC	TCCACCCTAGGACAA	3.70;12.54	1.3495;0.513783	x;x	x;x	x	x	x	x	x	x	0.605896	0.581959(6)	0.426259(7)	0.809469(10)	0	0(0)	0(0)	0(0)	0.0318545	0.0265739(3)	0.0397685(4)	0.029221(3)
chr11	20402985	20404877	unannotated	chr11:20402985-20404877	+	1893	PRMT3	protein_coding	CassetteExon	ACAAGGTAAGTAGTA	TTTCTTTTAGCCATC	9.66;8.30	0.901556;0.568174	x;chr11:20404878-20404983	x;105	0.263161904761905	x	x	x	x	x	0.305077	0.387973(4)	0.365365(6)	0.161894(2)	0.0182368	0.0274222(3)	0.00936165(1)	0.0179267(2)	0	0(0)	0(0)	0(0)
chr11	27341551	27357402	unannotated	chr11:27341551-27357402	-	15852	CCDC34	protein_coding	SkippedExon	TAGAGGTAAAACTAG	TTTATTTAAGAAAAG	7.30;6.13	1.32011;0.660913	x;x	x;x	x	x	x	x	x	x	0.387121	0.775945(8)	0.304471(5)	0.0809469(1)	0	0(0)	0(0)	0(0)	0.0322159	0.0177159(2)	0.0497107(5)	0.029221(3)
chr11	30323203	30332865	unannotated	chr11:30323203-30332865	+	9663	ARL14EP	protein_coding	SkippedExon	CTAAGGTGGAAGGGG	CTTTCTTCAGGGAAG	0.93;9.42	1.22589;0.748261	x;x	x;x	x	x	x	x	x	x	0	0(0)	0(0)	0(0)	0.292305	0.374769(41)	0.215318(23)	0.286828(32)	0.182361	0.124011(14)	0.208785(21)	0.214287(22)
chr11	32583930	32588593	unannotated	chr11:32583930-32588593	+	4664	EIF3M	protein_coding	SkippedExon	ATCAGGTGTGCTTCG	ACTTGTGTAGATGTT	6.46;6.76	1.28778;0.725217	x;x	x;x	x;x	x	x	x	x	x	0	0(0)	0(0)	0(0)	0.0608925	0.0731258(8)	0.0468083(5)	0.0627436(7)	0.119546	0.141727(16)	0.129248(13)	0.087663(9)
chr11	43391953	43392730	unannotated	chr11:43391953-43392730	+	778	AC087276.1,TTC17	sense_overlapping,protein_coding	CassetteExon	AGAAGGTAAGTCATC	ACATTCCCAGAACTT	10.36;6.83	1.38067;0.647913	x;chr11:43392731-43392813	x;82	0.661573170731707	x	x	x	x	x	0.140505	0.0969932(1)	0.243576(4)	0.0809469(1)	0	0(0)	0(0)	0(0)	0.0254532	0.0177159(2)	0.00994213(1)	0.0487017(5)
chr11	43405718	43407137	unannotated	chr11:43405718-43407137	+	1420	TTC17	protein_coding	Alt5SS	GAAAAGTTAAGTCTT	GATGTTTCAGATTTT	-7.10;10.62	1.532;0.977375	x;x	x;x	x	x	x	x	Exon/Cons	x	0.316013	0.0969932(1)	0.365365(6)	0.485681(6)	0.0429948	0.0365629(4)	0.0655316(7)	0.0268901(3)	0.0351936	0.0177159(2)	0.00994213(1)	0.0779227(8)
chr11	46668577	46669403	unannotated	chr11:46668577-46669403	+	827	ATG13	protein_coding	SkippedExon	CAATGGTGAGCCCAC	GTTTTTGAAGAAACC	8.27;7.16	1.49078;0.800087	x;x	x;x	x	x	x	x	x	x	0	0(0)	0(0)	0(0)	0.048764	0.0457036(5)	0.0468083(5)	0.0537802(6)	0.0962189	0.0620057(7)	0.129248(13)	0.0974034(10)
chr11	46751535	46753309	unannotated	chr11:46751535-46753309	-	1775	CKAP5	protein_coding	SkippedExon	CTGAGGTATATCTGT	TTTTCAATAGTGTCT	7.30;8.44	0.973556;0.771478	x;x	x;x	x	x	x	x	x	x	0.14719	0.0969932(1)	0.182682(3)	0.161894(2)	0.0666908	0.0457036(5)	0.0468083(5)	0.10756(12)	0.0602604	0.0531477(6)	0.0497107(5)	0.0779227(8)
chr11	46763180	46765130	unannotated	chr11:46763180-46765130	-	1951	CKAP5	protein_coding	SkippedExon	TGAAGGTAAGGAAGG	TTATTTTAAGCACTT	10.51;7.27	1.44156;0.979583	x;x	x;x	x	x	x	x	x	x	0.229234	0.484966(5)	0.121788(2)	0.0809469(1)	0.0547842	0.0731258(8)	0.0374466(4)	0.0537802(6)	0.024865	0.0354318(4)	0.00994213(1)	0.029221(3)
chr11	47579339	47580524	unannotated	chr11:47579339-47580524	+	1186	NDUFS3	protein_coding	Alt5SS	CGTGAGTATGTGCGG	TTCCTTCCAGCCACT	4.43;7.86	1.61844;0.603043	x;x	x;x	x	x	x	x	Exon/Cons	x	0.433304	0.387973(4)	0.426259(7)	0.485681(6)	0.189464	0.201096(22)	0.205956(22)	0.161341(18)	0.18388	0.265739(30)	0.169016(17)	0.116884(12)
chr11	47736741	47746055	unannotated	chr11:47736741-47746055	-	9315	FNBP4	protein_coding	SkippedExon	AAAAAGTAAGCTTTT	TTTTTTACAGCAATT	7.31;10.10	1.2415;0.535565	x;x	x;x	x	x	x	x	x	x	1.10119	1.3579(14)	0.974306(16)	0.971363(12)	0.0338987	0.0365629(4)	0.0561699(6)	0.00896337(1)	0.0614369	0.0177159(2)	0.0497107(5)	0.116884(12)
chr11	47746391	47750915	unannotated	chr11:47746391-47750915	-	4525	FNBP4	protein_coding	Alt3SS	AAAAGGTCAGTGTCG	TTATAGGAAGTAAAT	8.68;-4.05	1.3309;0.727542	x;x	x;x	x	x	x	x	x	Exon/Cons	0.286114	0.290979(3)	0.243576(4)	0.323788(4)	0	0(0)	0(0)	0(0)	0	0(0)	0(0)	0(0)
chr11	62571902	62573830	unannotated	chr11:62571902-62573830	-	1929	EEF1G,AP002990.1	protein_coding,protein_coding	SkippedExon	CTGGGGTAAGTTTGC	TTGTCCCCAGGTCCC	9.65;12.05	1.41256;0.820083	x;x	x;x	x	x	x	x	x	x	0	0(0)	0(0)	0(0)	0.231013	0.219377(24)	0.177871(19)	0.295791(33)	0.219037	0.194875(22)	0.218727(22)	0.243508(25)
chr11	62597416	62597602	unannotated	chr11:62597416-62597602	-	187	MTA2	protein_coding	Alt5SS	GAGGGGTGGGTGGAT	TCTCCCTTAGAGCTG	3.34;9.61	1.48278;0.649217	x;x	x;x	x	x	x	x	Exon/Cons	x	0	0(0)	0(0)	0(0)	0.0211655	0.0182814(2)	0.00936165(1)	0.0358535(4)	0.0437996	0.0620057(7)	0.0596528(6)	0.00974034(1)
chr11	62715608	62716988	unannotated	chr11:62715608-62716988	-	1381	HNRNPUL2-BSCL2,HNRNPUL2	protein_coding,protein_coding	SkippedExon	CTATGGTGAGTCTTG	CCTTTCTCAGGGTTA	10.13;12.63	1.32067;0.727435	x;x	x;x	x	x	x	x	x	x	1.66588	1.06692(11)	1.58325(26)	2.34746(29)	0.589616	0.548443(60)	0.664677(71)	0.555729(62)	0.632428	0.73521(83)	0.626354(63)	0.535719(55)
chr11	62724427	62725815	unannotated	chr11:62724427-62725815	-	1389	HNRNPUL2-BSCL2,HNRNPUL2	protein_coding,protein_coding	CassetteExon	AAGAGGTGTGTTGTA	GTTTTTGTAGGAGAT	6.14;7.40	0.475;0.520957	x;chr11:62725816-62725882	x;66	0.353015151515152	x	x	x	x	x	0.230569	0.387973(4)	0.0608941(1)	0.242841(3)	0	0(0)	0(0)	0(0)	0	0(0)	0(0)	0(0)
chr11	62725883	62726618	unannotated	chr11:62725883-62726618	-	736	HNRNPUL2-BSCL2,HNRNPUL2	protein_coding,protein_coding	CassetteExon	ACAGGGTGAGGAGCT	TACGTTTCAGGTCCC	6.14;7.40	0.475;0.520957	chr11:62725816-62725882;x	66;x	0.353015151515152	x	x	x	x	x	0.265816	0.290979(3)	0.182682(3)	0.323788(4)	0	0(0)	0(0)	0(0)	0	0(0)	0(0)	0(0)
chr11	62761661	62762866	unannotated	chr11:62761661-62762866	+	1206	POLR2G	protein_coding	SkippedExon	ACCATGTGAGCAGGG	CTCCTTGCAGGTATG	5.03;12.29	1.06933;0.584957	x;x	x;x	x	x	x	x	x	x	0	0(0)	0(0)	0(0)	0.0552115	0.0365629(4)	0.0842549(9)	0.0448168(5)	0	0(0)	0(0)	0(0)
chr11	64767824	64768105	unannotated	chr11:64767824-64768105	-	282	SF1	protein_coding	Alt3SS	CACCGGTGAGCCTGG	TACCACCCAGAGCCG	8.69;5.42	1.48267;0.808217	x;x	x;x	x	x	x	x	x	Exon/Cons	0.120207	0.0969932(1)	0.182682(3)	0.0809469(1)	0.235844	0.155392(17)	0.33702(36)	0.215121(24)	0.210056	0.265739(30)	0.198843(20)	0.165586(17)
chr11	65282522	65289049	unannotated	chr11:65282522-65289049	+	6528	POLA2	protein_coding	SkippedExon	TGCAGGTGAGTTTCG	CCCCTTGCAGTTTGG	10.67;11.31	1.28044;0.746696	x;x	x;x	x	x	x	x	x	x	0.233485	0.193986(2)	0.182682(3)	0.323788(4)	0	0(0)	0(0)	0(0)	0	0(0)	0(0)	0(0)
chr11	65502394	65503116	unannotated	chr11:65502394-65503116	+	723	MALAT1	lincRNA	Alt3SS	ATCAAGTAAGATTCT	TTTGCCTCAGACAGG	7.61;6.94	1.67222;1.135	x;x	x;x	x	x	x	x	x	Exon/Cons	0.228136	0.0969932(1)	0.182682(3)	0.404734(5)	0.414929	0.38391(42)	0.430636(46)	0.430242(48)	0.527897	0.620057(70)	0.447396(45)	0.516238(53)
chr11	65502394	65503120	unannotated	chr11:65502394-65503120	+	727	MALAT1	lincRNA	Alt3SS	ATCAAGTAAGATTCT	CCTCAGACAGGTATC	7.61;2.85	1.67222;1.14517	x;x	x;x	x;x	x	x	x	x	Exon/Cons	0	0(0)	0(0)	0(0)	0.140715	0.137111(15)	0.16851(18)	0.116524(13)	0.0246381	0.0442898(5)	0.0198843(2)	0.00974034(1)
chr11	65502716	65503116	unannotated	chr11:65502716-65503116	+	401	MALAT1	lincRNA	NewIntron	CCTTGGTGAATTGAT	TTTGCCTCAGACAGG	1.76;6.94	1.43611;1.13671	x;x	x;x	x;x	100	99.8364	99.6767	Exon/Cons	Exon/Cons	0	0(0)	0(0)	0(0)	0.110231	0.063985(7)	0.159148(17)	0.10756(12)	0.122162	0.150585(17)	0.0795371(8)	0.136365(14)
chr11	65619068	65620338	unannotated	chr11:65619068-65620338	+	1271	PCNX3,PCNXL3	protein_coding,x	SkippedExon	GGGAGGTGAGTGCTT	CCTGCCCCAGGTGTG	10.03;7.05	1.51689;0.113174	x;x	x;x	x	x	x	x	x	x	0	0(0)	0(0)	0(0)	0.061128	0.0274222(3)	0.0842549(9)	0.0717069(8)	0.0882125	0.0974375(11)	0.0795371(8)	0.087663(9)
chr11	66368672	66369368	unannotated	chr11:66368672-66369368	-	697	SLC29A2	protein_coding	SkippedExon	CAGTGGTGAGAGGCC	TCCTCCACAGCCTTC	5.46;9.70	1.444;0.66087	x;x	x;x	x	x	x	x	x	x	0.181102	0.0969932(1)	0.365365(6)	0.0809469(1)	0	0(0)	0(0)	0(0)	0.0730879	0.0620057(7)	0.0695949(7)	0.087663(9)
chr11	66640124	66657135	unannotated	chr11:66640124-66657135	+	17012	RBM14-RBM4,RBM4	protein_coding,protein_coding	CassetteExon	TCAAGGTGAACCACC	TTTTTTTTAGGTGCG	9.12;13.51	0.807778;0.25813	x;chr11:66657136-66657259	x;123	0.115162601626016	x	x	x	x	x	0	0(0)	0(0)	0(0)	0.149796	0.155392(17)	0.16851(18)	0.125487(14)	0.178299	0.150585(17)	0.218727(22)	0.165586(17)
chr11	66696541	66698010	unannotated	chr11:66696541-66698010	-	1470	SPTBN2	protein_coding	SkippedExon	ACATGGTACGTGCTC	TGCCTTCCAGGAAGG	9.89;13.01	-0.0918889;0.431391	x;x	x;x	x	x	x	x	x	x	0.160804	0.0969932(1)	0.304471(5)	0.0809469(1)	0	0(0)	0(0)	0(0)	0.0186656	0.0265739(3)	0.00994213(1)	0.0194807(2)
chr11	66708300	66710581	unannotated	chr11:66708300-66710581	-	2282	SPTBN2	protein_coding	SkippedExon	CCCAAGTAGGTGTCC	CACCCCATAGGCTTG	7.33;10.50	1.5156;0.278435	x;x	x;x	x	x	x	x	x	x	0.259132	0.290979(3)	0.243576(4)	0.242841(3)	0	0(0)	0(0)	0(0)	0	0(0)	0(0)	0(0)
chr11	67483258	67490037	unannotated	chr11:67483258-67490037	+	6780	AIP	protein_coding	SkippedExon	CCAAGGTTCGTGTCT	TGCCCTGCAGGTGGA	8.44;8.81	1.31578;0.489696	x;x	x;x	x	x	x	x	x	x	0	0(0)	0(0)	0(0)	0.109583	0.12797(14)	0.0842549(9)	0.116524(13)	0.03904	0.0974375(11)	0.00994213(1)	0.00974034(1)
chr11	68064615	68065785	unannotated	chr11:68064615-68065785	-	1171	CHKA	protein_coding	Alt3SS	AACAGGTAGGAGATG	TTATTTCCAGTTACT	9.79;4.99	1.29278;1.14304	x;x	x;x	x	x	x	x	x	Exon/Cons	0.235066	0.0969932(1)	0.365365(6)	0.242841(3)	0	0(0)	0(0)	0(0)	0	0(0)	0(0)	0(0)
chr11	68072826	68074716	unannotated	chr11:68072826-68074716	-	1891	CHKA	protein_coding	CassetteExon	TCCCGGTAAGATTTG	TTTTTTGTAGAGATG	5.29;7.67	0.669222;0.206478	chr11:68072732-68072825;x	93;x	0.17405376344086	x	x	x	x	x	0.225466	0.290979(3)	0.304471(5)	0.0809469(1)	0	0(0)	0(0)	0(0)	0	0(0)	0(0)	0(0)
chr11	71480880	71481922	unannotated	chr11:71480880-71481922	+	1043	NADSYN1	protein_coding	SkippedExon	ATAAGGTGTGTGGCC	TCCATTCCAGGCAGG	6.64;6.77	1.14344;0.263826	x;x	x;x	x	x	x	x	x	x	0.267397	0.193986(2)	0.365365(6)	0.242841(3)	0.0640276	0.0548443(6)	0.0655316(7)	0.0717069(8)	0.028675	0.0265739(3)	0.0497107(5)	0.00974034(1)
chr11	72228254	72228453	unannotated	chr11:72228254-72228453	+	200	INPPL1	protein_coding	SkippedExon	TGCAGGTAGGAGCTT	CTTCCTGTAGAGGGT	9.79;9.75	1.48233;0.931043	x;x	x;x	x	x	x	x	x	x	0.186205	0.193986(2)	0.121788(2)	0.242841(3)	0	0(0)	0(0)	0(0)	0.025655	0.0177159(2)	0.0397685(4)	0.0194807(2)
chr11	72696653	72696982	unannotated	chr11:72696653-72696982	-	330	ARAP1	protein_coding	Alt3SS	CTCAGGTGGGCCCTG	CCACCCAGAGATTGA	8.07;-0.59	1.27656;0.813217	x;x	x;x	x	x	x	x	x	Exon/Cons	0.193135	0.193986(2)	0.304471(5)	0.0809469(1)	0	0(0)	0(0)	0(0)	0	0(0)	0(0)	0(0)
chr11	73900421	73914412	unannotated	chr11:73900421-73914412	+	13992	PAAF1	protein_coding	SkippedExon	AGGAGGTATGAAGTG	TGTCATGCAGGTGAA	8.55;6.52	1.40633;0.58113	x;x	x;x	x;x	x	x	x	x	x	0	0(0)	0(0)	0(0)	0.0548132	0.0365629(4)	0.0561699(6)	0.0717069(8)	0.121666	0.159443(18)	0.0497107(5)	0.155845(16)
chr11	74203822	74204354	unannotated	chr11:74203822-74204354	+	533	PPME1	protein_coding	Alt3SS	AGGATATATCCTTTG	ATTCATACACTTTTC	-6.54;-3.44	1.60022;1.14075	x;x	x;x	x	x	x	x	x	Exon/Cons	0.152538	0.193986(2)	0.182682(3)	0.0809469(1)	0	0(0)	0(0)	0(0)	0	0(0)	0(0)	0(0)
chr11	74620090	74623721	unannotated	chr11:74620090-74623721	+	3632	POLD3	protein_coding	CassetteExon	TATGAGTAAGCATGT	GCTTGAAAAGGTTTC	8.88;6.30	0.8028;0.206125	x;chr11:74623722-74623793	x;71	0.38312676056338	x	x	x	x	x	0.174172	0.0969932(1)	0.182682(3)	0.242841(3)	0	0(0)	0(0)	0(0)	0	0(0)	0(0)	0(0)
chr11	74623794	74625407	unannotated	chr11:74623794-74625407	+	1614	POLD3	protein_coding	CassetteExon	TTCAGGTAACAAAAA	TTATTTATAGATAAA	8.88;6.30	0.8028;0.206125	chr11:74623722-74623793;x	71;x	0.38312676056338	x	x	x	x	x	0.27943	0.290979(3)	0.304471(5)	0.242841(3)	0	0(0)	0(0)	0(0)	0	0(0)	0(0)	0(0)
chr11	77323361	77336085	unannotated	chr11:77323361-77336085	-	12725	PAK1	protein_coding	SkippedExon	TGAGAGTGAGTGTTA	TCCTTTCTAGCATCA	7.36;8.69	1.39889;0.619783	x;x	x;x	x;x	x	x	x	x	x	0	0(0)	0(0)	0(0)	0.0612317	0.063985(7)	0.0748932(8)	0.0448168(5)	0.0758809	0.0797216(9)	0.0894792(9)	0.058442(6)
chr11	77585460	77619605	unannotated	chr11:77585460-77619605	-	34146	CLNS1A	protein_coding	SkippedExon	TTAAGGTGAGTAGTT	TACATTTTAGGAAGT	10.47;8.49	1.07922;0.301217	x;x	x;x	x	x	x	x	x	x	0.180856	0.0969932(1)	0.121788(2)	0.323788(4)	0.0184433	0.0182814(2)	0.028085(3)	0.00896337(1)	0	0(0)	0(0)	0(0)
chr11	77672192	77675035	unannotated	chr11:77672192-77675035	-	2844	RSF1	protein_coding	Alt3SS	CTCTGGTAAAAATAA	GATTTTGTAGAAACT	4.78;3.19	1.46911;1.12283	x;x	x;x	x	x	x	x	x	Exon/Cons	0.159223	0.193986(2)	0.121788(2)	0.161894(2)	0.180029	0.210237(23)	0.16851(18)	0.161341(18)	0.180395	0.177159(20)	0.178958(18)	0.185066(19)
chr11	77698694	77699780	unannotated	chr11:77698694-77699780	-	1087	RSF1	protein_coding	CassetteExon	CATGAGTGAGTATTT	TTTATACAAGGTAAA	6.51;8.17	1.418;1.19022	x;chr11:77699781-77699813	x;32	0.92821875	x	x	x	x	x	0.260713	0.193986(2)	0.426259(7)	0.161894(2)	0	0(0)	0(0)	0(0)	0.0275235	0.0531477(6)	0.00994213(1)	0.0194807(2)
chr11	77699814	77700720	unannotated	chr11:77699814-77700720	-	907	RSF1	protein_coding	CassetteExon	GCAAGGTAAAACTTG	ACTATTACAGGCAAT	6.51;8.17	1.418;1.19022	chr11:77699781-77699813;x	32;x	0.92821875	x	x	x	x	x	0.160804	0.0969932(1)	0.304471(5)	0.0809469(1)	0.0182368	0.0274222(3)	0.00936165(1)	0.0179267(2)	0	0(0)	0(0)	0(0)
chr11	77702496	77725534	unannotated	chr11:77702496-77725534	-	23039	RSF1	protein_coding	Alt5SS	TTTTTGTGTGTTTTG	TGATTTTTAGAGGAA	-1.62;5.36	1.429;0.908522	x;x	x;x	x	x	x	x	Intron/Cons	x	0.835618	1.06692(11)	1.0352(17)	0.404734(5)	0	0(0)	0(0)	0(0)	0.0566522	0.0620057(7)	0.0397685(4)	0.0681824(7)
chr11	77907811	77918030	unannotated	chr11:77907811-77918030	-	10220	INTS4	protein_coding	SkippedExon	GAAAGGTATCATCTC	TTTACTATAGGGATC	7.22;5.25	0.8572;0.562478	x;x	x;x	x	x	x	x	x	x	0.23215	0.290979(3)	0.243576(4)	0.161894(2)	0	0(0)	0(0)	0(0)	0	0(0)	0(0)	0(0)
chr11	78137646	78138709	unannotated	chr11:78137646-78138709	-	1064	ALG8	protein_coding	SkippedExon	ATACAGTAGGTACTC	CTCTCCTCAGGCCTT	5.67;12.28	0.428222;0.116174	x;x	x;x	x;x	x	x	x	x	x	0	0(0)	0(0)	0(0)	0.0640276	0.0548443(6)	0.0655316(7)	0.0717069(8)	0	0(0)	0(0)	0(0)
chr11	93691776	93695481	unannotated	chr11:93691776-93695481	+	3706	CEP295,KIAA1731	protein_coding,x	SkippedExon	ACAAGGTATTTCTTT	AGATCAATAGTATTT	7.64;-4.02	1.29678;0.652913	x;x	x;x	x	x	x	x	x	x	0.159223	0.193986(2)	0.121788(2)	0.161894(2)	0	0(0)	0(0)	0(0)	0	0(0)	0(0)	0(0)
chr11	94467894	94471573	unannotated	chr11:94467894-94471573	-	3680	MRE11,MRE11A	x,protein_coding	SkippedExon	AAGAAGTGAGTGTTA	AAATTTTGAGATTGA	7.97;0.46	1.24311;0.557958	x;x	x;x	x	x	x	x	x	x	0.313342	0.290979(3)	0.487153(8)	0.161894(2)	0.0212983	0.0182814(2)	0.0187233(2)	0.0268901(3)	0	0(0)	0(0)	0(0)
chr11	95184595	95189778	unannotated	chr11:95184595-95189778	-	5184	SESN3	protein_coding	SkippedExon	TTCAGGTACTGAATG	CTGTTTCCAGATTGT	9.04;9.73	1.58933;0.347783	x;x	x;x	x;x	x	x	x	x	x	0	0(0)	0(0)	0(0)	0.177749	0.155392(17)	0.243403(26)	0.13445(15)	0.127056	0.115153(13)	0.149132(15)	0.116884(12)
chr11	103114239	103116569	unannotated	chr11:103114239-103116569	+	2331	DYNC2H1	protein_coding	SkippedExon	ACGAGGTATATAACC	TTTTTTCTAGGAGTT	7.30;7.87	1.41378;0.463	x;x	x;x	x	x	x	x	x	x	0.274082	0.193986(2)	0.304471(5)	0.323788(4)	0.0240942	0.00914072(1)	0.00936165(1)	0.0537802(6)	0	0(0)	0(0)	0(0)
chr11	103121497	103122873	unannotated	chr11:103121497-103122873	+	1377	DYNC2H1	protein_coding	Alt3SS	TGAAGGTATTTATTT	GACTTGCCAGGATTT	7.64;7.08	1.18522;0.788	x;x	x;x	x	x	x	x	x	Exon/Cons	0.460287	0.387973(4)	0.426259(7)	0.566628(7)	0.0245371	0.0365629(4)	0.028085(3)	0.00896337(1)	0	0(0)	0(0)	0(0)
chr11	103135635	103135866	unannotated	chr11:103135635-103135866	+	232	DYNC2H1	protein_coding	SkippedExon	TACAAGTAAGATGTT	TGATTGATAGAAATG	7.61;3.35	1.56133;1.05926	x;x	x;x	x	x	x	x	x	x	0.490185	0.193986(2)	0.548047(9)	0.728522(9)	0	0(0)	0(0)	0(0)	0	0(0)	0(0)	0(0)
chr11	103135635	103143267	unannotated	chr11:103135635-103143267	+	7633	DYNC2H1	protein_coding	SkippedExon	TACAAGTAAGATGTT	CTTTAAATAGGAATG	7.61;11.50	1.56133;0.834609	x;x	x;x	x	x	x	x	x	x	0.241751	0.0969932(1)	0.304471(5)	0.323788(4)	0	0(0)	0(0)	0(0)	0	0(0)	0(0)	0(0)
chr11	103163148	103163259	unannotated	chr11:103163148-103163259	+	112	DYNC2H1	protein_coding	CassetteExon	CACAGGTAAGGGGGC	TATCTAACAGTTAAC	8.95;10.34	0.447444;0.164174	x;chr11:103163260-103163350	x;90	0.100433333333333	x	x	x	x	x	0.399392	0.387973(4)	0.243576(4)	0.566628(7)	0	0(0)	0(0)	0(0)	0	0(0)	0(0)	0(0)
chr11	103163351	103165897	unannotated	chr11:103163351-103165897	+	2547	DYNC2H1	protein_coding	CassetteExon	CAGTGGTGAGTAGGA	TATTCAATAGATTTT	8.95;10.34	0.447444;0.164174	chr11:103163260-103163350;x	90;x	0.100433333333333	x	x	x	x	x	0.784572	0.872938(9)	1.15699(19)	0.323788(4)	0	0(0)	0(0)	0(0)	0	0(0)	0(0)	0(0)
chr11	103312034	103321028	unannotated	chr11:103312034-103321028	+	8995	DYNC2H1	protein_coding	SkippedExon	CTCAGGTAAGTAAGA	AAAATTATAGGTGCC	10.86;8.70	0.980556;0.40987	x;x	x;x	x	x	x	x	x	x	0.221452	0.0969932(1)	0.243576(4)	0.323788(4)	0	0(0)	0(0)	0(0)	0	0(0)	0(0)	0(0)
chr11	107353676	107390073	unannotated	chr11:107353676-107390073	-	36398	CWF19L2	protein_coding	Alt3SS	CTAAGGTAAGATATA	TCCAAAGCAGCTGAG	10.57;4.55	1.54889;0.954478	x;x	x;x	x	x	x	x	x	Exon/Cons	0.250867	0.387973(4)	0.121788(2)	0.242841(3)	0	0(0)	0(0)	0(0)	0	0(0)	0(0)	0(0)
chr11	107392896	107410086	unannotated	chr11:107392896-107410086	-	17191	CWF19L2	protein_coding	Alt5SS	ATAAGGTAAATCTCT	CTTTTTATAGAATGA	8.88;7.24	1.14378;0.385043	x;x	x;x	x	x	x	x	Intron/Cons	x	0.441569	0.290979(3)	0.548047(9)	0.485681(6)	0	0(0)	0(0)	0(0)	0	0(0)	0(0)	0(0)
chr11	108268610	108271081	unannotated	chr11:108268610-108271081	+	2472	ATM	protein_coding	Alt3SS	ATATGGTGAGTTACG	GCTTTTAAAGGAGCT	10.13;3.73	1.60333;0.748087	x;x	x;x	x	x	x	x	x	Exon/Cons	0.264481	0.387973(4)	0.243576(4)	0.161894(2)	0	0(0)	0(0)	0(0)	0	0(0)	0(0)	0(0)
chr11	108279609	108281086	unannotated	chr11:108279609-108281086	+	1478	ATM	protein_coding	Alt3SS	AAATGGTAATTTTAA	TATCCTGTAGCCCTA	6.49;7.53	1.37444;0.726217	x;x	x;x	x	x	x	x	x	Exon/Cons	1.36008	1.64888(17)	0.974306(16)	1.45704(18)	0	0(0)	0(0)	0(0)	0	0(0)	0(0)	0(0)
chr11	108296394	108297286	unannotated	chr11:108296394-108297286	+	893	ATM	protein_coding	CassetteExon	TACAGGTGTGTGCCA	TTATTTCTAGATAAT	6.99;1.30	0.308889;-0.0943043	chr11:108296278-108296393;x	115;x	-0.235060869565217	x	x	x	x	x	0	0(0)	0(0)	0(0)	0.0736257	0.0914072(10)	0.0936165(10)	0.0358535(4)	0.0465505	0.0708636(8)	0.0298264(3)	0.0389614(4)
chr11	113812483	113813884	unannotated	chr11:113812483-113813884	-	1402	USP28	protein_coding	Alt3SS	GTCAGGTAGAATGAA	TTGCATGCAGTTCTT	6.68;5.74	1.55333;1.034	x;x	x;x	x	x	x	x	x	Exon/Cons	0.140505	0.0969932(1)	0.243576(4)	0.0809469(1)	0	0(0)	0(0)	0(0)	0	0(0)	0(0)	0(0)
chr11	113813956	113817657	unannotated	chr11:113813956-113817657	-	3702	USP28	protein_coding	SkippedExon	GAAAGGTAATGAAAA	TTCCAAACAGATTTA	8.99;10.59	1.4378;0.491913	x;x	x;x	x	x	x	x	x	x	0.287695	0.193986(2)	0.426259(7)	0.242841(3)	0	0(0)	0(0)	0(0)	0	0(0)	0(0)	0(0)
chr11	117293189	117295130	unannotated	chr11:117293189-117295130	-	1942	BACE1	protein_coding	SkippedExon	CCAGGGTGAGAGGAA	TTTTCCCTAGATCAT	6.65;12.40	1.38378;0.582739	x;x	x;x	x;x	x	x	x	x	x	0	0(0)	0(0)	0(0)	0.13761	0.201096(22)	0.131063(14)	0.0806703(9)	0.0955634	0.0797216(9)	0.119306(12)	0.087663(9)
chr11	118372667	118373493	unannotated	chr11:118372667-118373493	+	827	UBE4A	protein_coding	SkippedExon	AGCCCGTGAGTACAT	TCTCTTACAGGTTTT	8.40;11.56	1.57422;0.591087	x;x	x;x	x;x	x	x	x	x	x	0	0(0)	0(0)	0(0)	0.107229	0.0822665(9)	0.149786(16)	0.0896337(10)	0.0846716	0.106295(12)	0.0795371(8)	0.0681824(7)
chr11	118403986	118406936	unannotated	chr11:118403986-118406936	+	2951	ATP5MG,ATP5L	protein_coding,x	SkippedExon	CCAAGGTAATTTTTT	TGTTTTCCAGCTGCT	8.83;11.10	0.747556;1.17913	x;x	x;x	x;x	x	x	x	x	x	0	0(0)	0(0)	0(0)	0.137801	0.12797(14)	0.177871(19)	0.10756(12)	0.117972	0.0974375(11)	0.159074(16)	0.0974034(10)
chr11	118498490	118499302	unannotated	chr11:118498490-118499302	+	813	KMT2A	protein_coding	Alt5SS	AAAAAGTATATTGCC	TTTATTTAAGGTGGT	1.45;6.76	1.3091;0.795583	x;x	x;x	x	x	x	x	Exon/Cons	x	0.245764	0.290979(3)	0.365365(6)	0.0809469(1)	0	0(0)	0(0)	0(0)	0.0255205	0.0177159(2)	0.0198843(2)	0.0389614(4)
chr11	120469410	120473049	unannotated	chr11:120469410-120473049	+	3640	ARHGEF12	protein_coding	Alt5SS	AGAAGGTACAGGATG	TAATTTTCAGCGCCT	8.04;7.74	1.0654;0.566783	x;x	x;x	x;x	x	x	x	Intron/Cons	x	0	0(0)	0(0)	0(0)	0.0609662	0.063985(7)	0.0561699(6)	0.0627436(7)	0.0821476	0.0885795(10)	0.0994213(10)	0.058442(6)
chr11	123059725	123059815	unannotated	chr11:123059725-123059815	-	91	HSPA8	protein_coding	NewIntron	GAGCTGTAAGACGCC	CTCTATGAAGGAATC	4.19;5.69	1.098;0.675304	x;x	x;x	x	98.1047	100	100	Exon/Cons	Exon/Cons	0.539898	0.484966(5)	0.487153(8)	0.647575(8)	0	0(0)	0(0)	0(0)	0	0(0)	0(0)	0(0)
chr11	123594167	123595941	unannotated	chr11:123594167-123595941	+	1775	GRAMD1B	protein_coding	SkippedExon	TGTTGGTGAGTTGGG	TGGATGCCAGCTGAC	9.27;6.29	1.37156;0.653696	x;x	x;x	x	x	x	x	x	x	0.226801	0.193986(2)	0.243576(4)	0.242841(3)	0	0(0)	0(0)	0(0)	0	0(0)	0(0)	0(0)
chr11	123726992	123728132	unannotated	chr11:123726992-123728132	-	1141	ZNF202	protein_coding	SkippedExon	TCTGTGTAAGGAATT	CTTTCTACAGGAGAT	4.52;10.89	1.48811;0.535435	x;x	x;x	x	x	x	x	x	x	0.23215	0.290979(3)	0.243576(4)	0.161894(2)	0.0643377	0.0822665(9)	0.0748932(8)	0.0358535(4)	0.0962862	0.0620057(7)	0.13919(14)	0.087663(9)
chr11	125578258	125580092	unannotated	chr11:125578258-125580092	+	1835	EI24	protein_coding	SkippedExon	TTCAGGTAGGTCCAG	TGTTCTTCAGGGAAT	10.28;10.13	1.30833;0.579391	x;x	x;x	x	x	x	x	x	x	0	0(0)	0(0)	0(0)	0.22894	0.237659(26)	0.234041(25)	0.215121(24)	0.193878	0.168301(19)	0.208785(21)	0.204547(21)
chr11	126017376	126019618	unannotated	chr11:126017376-126019618	-	2243	CDON	protein_coding	SkippedExon	CACAGGTGAGACCTT	CCTTTTCCAGGTCCT	9.22;13.75	1.40133;0.395609	x;x	x;x	x	x	x	x	x	x	0	0(0)	0(0)	0(0)	0.140552	0.0914072(10)	0.177871(19)	0.152377(17)	0.172792	0.212591(24)	0.188901(19)	0.116884(12)
chr11	130133729	130140397	unannotated	chr11:130133729-130140397	+	6669	APLP2	protein_coding	SkippedExon	AATTGGTGGGTACCA	CTCCACACAGGATCT	4.30;10.58	1.33522;0.537522	x;x	x;x	x	x	x	x	x	x	0.365971	0.387973(4)	0.548047(9)	0.161894(2)	1.67525	1.70017(186)	1.90042(203)	1.42518(159)	1.9075	1.71844(194)	1.9586(197)	2.04547(210)
chr11	134146046	134148763	unannotated	chr11:134146046-134148763	+	2718	JAM3	protein_coding	SkippedExon	AGTCTGTGAGTTTCT	CTCCTCATAGTTACA	7.00;9.03	1.51922;0.385652	x;x	x;x	x;x	x	x	x	x	x	0	0(0)	0(0)	0(0)	0.0883292	0.137111(15)	0.0561699(6)	0.0717069(8)	0.075906	0.0708636(8)	0.0497107(5)	0.107144(11)
chr12	318462	322416	unannotated	chr12:318462-322416	-	3955	KDM5A	protein_coding	SkippedExon	CACAGGTAAACCTAA	ACCTTTTCAGAATCT	7.82;10.41	1.33578;0.621	x;x	x;x	x	x	x	x	x	x	0.198238	0.290979(3)	0.0608941(1)	0.242841(3)	0	0(0)	0(0)	0(0)	0	0(0)	0(0)	0(0)
chr12	329030	331793	unannotated	chr12:329030-331793	-	2764	KDM5A	protein_coding	Alt5SS	CTGTTGTACGTCTAC	TCATTTTCAGTTGCC	4.76;6.10	1.25244;0.606696	x;x	x;x	x	x	x	x	Intron/Cons	x	0.4186	0.484966(5)	0.608941(10)	0.161894(2)	0.0215638	0.0182814(2)	0.0374466(4)	0.00896337(1)	0.024865	0.0354318(4)	0.00994213(1)	0.029221(3)
chr12	2581798	2582894	unannotated	chr12:2581798-2582894	+	1097	CACNA1C	protein_coding	Alt3SS	TTCAGGTATGGACTC	TCTTTTCCAGGGATG	9.99;9.59	1.11133;1.2067	x;x	x;x	x	x	x	x	x	Exon/Cons	0.369494	0.581959(6)	0.121788(2)	0.404734(5)	0	0(0)	0(0)	0(0)	0	0(0)	0(0)	0(0)
chr12	3807104	3811965	unannotated	chr12:3807104-3811965	-	4862	PARP11	protein_coding	Alt5SS	TCAAGGTTGGTTTTT	TGTCTCCTAGATAAC	8.46;7.70	1.23167;0.566083	x;x	x;x	x	x	x	x	Exon/Cons	x	0.296812	0.484966(5)	0.243576(4)	0.161894(2)	0.0943484	0.0822665(9)	0.0842549(9)	0.116524(13)	0.0654429	0.0885795(10)	0.0298264(3)	0.0779227(8)
chr12	4505381	4505936	unannotated	chr12:4505381-4505936	-	556	C12orf4	protein_coding	CassetteExon	GTCAGGTAAGAAATA	TTATGAATAGATTCT	10.77;4.74	0.720444;0.605435	x;chr12:4505937-4506042	x;105	0.206495238095238	x	x	x	x	x	0.476571	0.193986(2)	0.426259(7)	0.809469(10)	0.0272739	0.0182814(2)	0.0187233(2)	0.0448168(5)	0.0311989	0.0442898(5)	0.0298264(3)	0.0194807(2)
chr12	4506043	4517060	unannotated	chr12:4506043-4517060	-	11018	C12orf4	protein_coding	CassetteExon	ACTTGGTGGGTAAAA	TTCTTCTAAGAAATA	10.77;4.74	0.720444;0.605435	chr12:4505937-4506042;x	105;x	0.206495238095238	x	x	x	x	x	0.347009	0.290979(3)	0.426259(7)	0.323788(4)	0	0(0)	0(0)	0(0)	0	0(0)	0(0)	0(0)
chr12	4553090	4556352	unannotated	chr12:4553090-4556352	+	3263	RAD51AP1	protein_coding	SkippedExon	TGAAGGTAAAATCCC	TTCAAATAAGTGACT	8.38;1.87	1.26456;0.626826	x;x	x;x	x	x	x	x	x	x	0.563964	0.678952(7)	0.365365(6)	0.647575(8)	0.0917734	0.063985(7)	0.121701(13)	0.0896337(10)	0.0417966	0.0265739(3)	0.0695949(7)	0.029221(3)
chr12	4610276	4612542	unannotated	chr12:4610276-4612542	+	2267	AC005832.4	protein_coding	Alt5SS	AGAAGGTGTTTGGTG	TGGGGTGCAGATGGG	2.06;4.41	1.409;0.726208	x;x	x;x	x;x	x	x	x	Exon/Cons	x	0	0(0)	0(0)	0(0)	0.107392	0.12797(14)	0.140425(15)	0.0537802(6)	0.0574422	0.0442898(5)	0.0695949(7)	0.058442(6)
chr12	6514588	6516827	unannotated	chr12:6514588-6516827	+	2240	NCAPD2	protein_coding	SkippedExon	GTAAGGTGACTCTTC	TCTCTCTTAGAATTA	6.64;9.39	1.249;0.142348	x;x	x;x	x	x	x	x	x	x	0.272746	0.290979(3)	0.365365(6)	0.161894(2)	0	0(0)	0(0)	0(0)	0.0597394	0.0708636(8)	0.0596528(6)	0.0487017(5)
chr12	6517960	6521797	unannotated	chr12:6517960-6521797	+	3838	NCAPD2	protein_coding	SkippedExon	TACAAGTAGGCAAAA	AACTCCTTAGGCCCA	5.30;8.37	1.27211;0.527696	x;x	x;x	x	x	x	x	x	x	0.289031	0.0969932(1)	0.365365(6)	0.404734(5)	0	0(0)	0(0)	0(0)	0	0(0)	0(0)	0(0)
chr12	6522038	6525582	unannotated	chr12:6522038-6525582	+	3545	NCAPD2	protein_coding	SkippedExon	TACAGGTATGCCAGA	TTCTCTTTAGCTCTG	9.37;10.90	1.1603;0.372565	x;x	x;x	x	x	x	x	x	x	0.180856	0.0969932(1)	0.121788(2)	0.323788(4)	0	0(0)	0(0)	0(0)	0	0(0)	0(0)	0(0)
chr12	6968022	6969497	unannotated	chr12:6968022-6969497	-	1476	PHB2	protein_coding	SkippedExon	CAAAGGTAGGTCTGA	CTGCCCTCAGGTATC	10.29;10.14	1.3192;0.334958	x;x	x;x	x	x	x	x	x	x	0.159223	0.193986(2)	0.121788(2)	0.161894(2)	0	0(0)	0(0)	0(0)	0	0(0)	0(0)	0(0)
chr12	6968709	6969497	unannotated	chr12:6968709-6969497	-	789	PHB2	protein_coding	SkippedExon	CAAAGGTAGGTCTGA	CTCCCCCCAGGGTAG	10.29;10.80	1.3192;0.274696	x;x	x;x	x	x	x	x	x	x	0.201154	0.0969932(1)	0.182682(3)	0.323788(4)	0.0516927	0.0365629(4)	0.0468083(5)	0.0717069(8)	0.0610755	0.0265739(3)	0.0397685(4)	0.116884(12)
chr12	8943536	8945417	unannotated	chr12:8943536-8945417	-	1882	M6PR	protein_coding	SkippedExon	CGGAAGTAAGAAAAC	TCATCATCAGGACAA	6.42;7.42	1.4968;0.395348	x;x	x;x	x;x	x	x	x	x	x	0	0(0)	0(0)	0(0)	0.10399	0.063985(7)	0.140425(15)	0.10756(12)	0.134763	0.168301(19)	0.109363(11)	0.126624(13)
chr12	9294519	9294857	unannotated	chr12:9294519-9294857	+	339	AC009533.1,LOC642846	unprocessed_pseudogene,x	Alt3SS	GCCTGGTGAGCCTCA	TCCGCCTCAGCAGGG	8.05;1.86	1.09678;0.741043	x;x	x;x	x	x	x	x	x	Exon/Cons	0.450931	0.581959(6)	0.608941(10)	0.161894(2)	0	0(0)	0(0)	0(0)	0	0(0)	0(0)	0(0)
chr12	9294519	9297780	unannotated	chr12:9294519-9297780	+	3262	AC009533.1,LOC642846	unprocessed_pseudogene,x	SkippedExon	GCCTGGTGAGCCTCA	ACACACACAGAGTGG	8.05;6.26	1.09678;-0.0163478	x;x	x;x	x	x	x	x	x	x	0.152538	0.193986(2)	0.182682(3)	0.0809469(1)	0	0(0)	0(0)	0(0)	0	0(0)	0(0)	0(0)
chr12	9307315	9311549	unannotated	chr12:9307315-9311549	+	4235	AC009533.1,LOC642846	unprocessed_pseudogene,x	SkippedExon	AGCCGGTAAGGACAC	TCTTTCTCAGATATT	10.19;11.60	1.25322;-0.200391	x;x	x;x	x	x	x	x	x	x	0	0(0)	0(0)	0(0)	0.0183841	0.00914072(1)	0.028085(3)	0.0179267(2)	0	0(0)	0(0)	0(0)
chr12	9311609	9311730	unannotated	chr12:9311609-9311730	+	122	AC009533.1,LOC642846	unprocessed_pseudogene,x	Alt5SS	TCCAGGTGCATCCAG	TCTCCTACAGGCCTG	4.89;10.67	1.21233;-0.186565	x;x	x;x	x	x	x	x	Exon/Cons	x	0.14719	0.0969932(1)	0.182682(3)	0.161894(2)	0	0(0)	0(0)	0(0)	0	0(0)	0(0)	0(0)
chr12	9434141	9437402	unannotated	chr12:9434141-9437402	-	3262	DDX12P	unprocessed_pseudogene	SkippedExon	GCCTGGTGAGCCTCA	ACACACACAGAGTGG	8.05;6.34	0.995111;-0.232261	x;x	x;x	x	x	x	x	x	x	0.502218	0.290979(3)	0.487153(8)	0.728522(9)	0	0(0)	0(0)	0(0)	0	0(0)	0(0)	0(0)
chr12	9438260	9447981	unannotated	chr12:9438260-9447981	-	9722	DDX12P	unprocessed_pseudogene	SkippedExon	CAAAGGTGGGTGGCC	CTTCCTGCAGGGGAA	8.23;10.32	-0.113;0.66	x;x	x;x	x	x	x	x	x	x	0.276514	0.484966(5)	0.182682(3)	0.161894(2)	0	0(0)	0(0)	0(0)	0.024865	0.0354318(4)	0.00994213(1)	0.029221(3)
chr12	9443610	9447981	unannotated	chr12:9443610-9447981	-	4372	DDX12P	unprocessed_pseudogene	Alt3SS	CAAAGGTGGGTGGCC	TTCCATCCAGGAAGA	8.23;7.15	-0.113;0.665957	x;x	x;x	x	x	x	x	x	Exon/Cons	0.699604	0.193986(2)	0.852517(14)	1.05231(13)	0.0549605	0.0182814(2)	0.0748932(8)	0.0717069(8)	0.0570808	0.0531477(6)	0.0596528(6)	0.058442(6)
chr12	9443610	9448103	unannotated	chr12:9443610-9448103	-	4494	DDX12P	unprocessed_pseudogene	Alt3SS	AGAAGGTGAGCGCAG	TTCCATCCAGGAAGA	9.60;7.15	0.570889;0.665957	x;x	x;x	x	x	x	x	x	Exon/Cons	0.421026	0.290979(3)	0.243576(4)	0.728522(9)	0	0(0)	0(0)	0(0)	0	0(0)	0(0)	0(0)
chr12	9443683	9448103	unannotated	chr12:9443683-9448103	-	4421	DDX12P	unprocessed_pseudogene	SkippedExon	AGAAGGTGAGCGCAG	TTTTTCCTAGGTCCA	9.60;7.94	0.570889;0.626957	x;x	x;x	x	x	x	x	x	x	0.538555	0.0969932(1)	0.304471(5)	1.2142(15)	0.0946875	0.0731258(8)	0.11234(12)	0.098597(11)	0.123742	0.115153(13)	0.13919(14)	0.116884(12)
chr12	9448879	9480555	unannotated	chr12:9448879-9480555	+	31677	AC092821.3	processed_transcript	SkippedExon	GACAGGTAATTGGTG	TGTTCCCTAGGTTCC	8.55;7.92	0.742444;0.402826	x;x	x;x	x	x	x	x	x	x	0.418355	0.484966(5)	0.365365(6)	0.404734(5)	0.0214165	0.0365629(4)	0.0187233(2)	0.00896337(1)	0	0(0)	0(0)	0(0)
chr12	9540471	9541684	unannotated	chr12:9540471-9541684	+	1214	AC092821.3,AC092821.1	transcribed_unprocessed_pseudogene,processed_transcript	Alt5SS	GACAGGTAATTACTG	TCTCGTACAGCTTAA	8.55;8.43	1.30411;0.414783	x;x	x;x	x	x	x	x	Exon/Cons	x	1.38487	1.3579(14)	1.33967(22)	1.45704(18)	0.0699887	0.0731258(8)	0.0561699(6)	0.0806703(9)	0.121109	0.0885795(10)	0.0994213(10)	0.175326(18)
chr12	9544293	9545597	unannotated	chr12:9544293-9545597	+	1305	AC092821.3,AC092821.1	transcribed_unprocessed_pseudogene,processed_transcript	SkippedExon	CAAAGGTATACATAA	TCTACTTTAGGTTAA	7.64;13.34	0.706556;0.313739	x;x	x;x	x	x	x	x	x	x	0.28745	0.193986(2)	0.182682(3)	0.485681(6)	0	0(0)	0(0)	0(0)	0	0(0)	0(0)	0(0)
chr12	9574950	9584105	unannotated	chr12:9574950-9584105	+	9156	AC092821.3,AC092821.1	transcribed_unprocessed_pseudogene,processed_transcript	SkippedExon	AAAAGGTAGGCAAGC	GATGTTACAGGTCTG	10.08;9.56	1.14;0.0172609	x;x	x;x	x	x	x	x	x	x	0.159223	0.193986(2)	0.121788(2)	0.161894(2)	0.0426111	0.0182814(2)	0.0468083(5)	0.0627436(7)	0	0(0)	0(0)	0(0)
chr12	10373138	10379701	unannotated	chr12:10373138-10379701	+	6564	RP11-277P12.20,AC022075.1	x,antisense	Alt5SS	CAGATGTACGTATTT	TCACTTACAGTTTAG	6.45;10.39	1.11989;0.489174	x;x	x;x	x;x	x	x	x	Intron/Cons	x	0	0(0)	0(0)	0(0)	0.137314	0.155392(17)	0.131063(14)	0.125487(14)	0.130757	0.0974375(11)	0.129248(13)	0.165586(17)
chr12	12187120	12244261	unannotated	chr12:12187120-12244261	-	57142	LRP6	protein_coding	SkippedExon	AGTGGGTAAGTTTTT	ATGTTAATAGGCAGG	10.24;7.74	1.556;0.827565	x;x	x;x	x	x	x	x	x	x	0.44777	0.775945(8)	0.243576(4)	0.323788(4)	0.0275394	0.0182814(2)	0.0374466(4)	0.0268901(3)	0.0603276	0.0531477(6)	0.0596528(6)	0.0681824(7)
chr12	19440371	19473247	unannotated	chr12:19440371-19473247	+	32877	AEBP2	protein_coding	SkippedExon	GACAGGTCAGTGCTC	TTCTTAACAGGTATT	8.94;11.00	1.58511;0.519	x;x	x;x	x	x	x	x	x	x	0.430388	0.581959(6)	0.304471(5)	0.404734(5)	0.021431	0.0182814(2)	0.028085(3)	0.0179267(2)	0.0322159	0.0177159(2)	0.0497107(5)	0.029221(3)
chr12	22518138	22518252	unannotated	chr12:22518138-22518252	-	115	C2CD5	protein_coding	Alt5SS	CACACGTAAGAAATG	CTTCTGGCAGGATTC	7.45;9.76	1.21144;1.20613	x;x	x;x	x	x	x	x	Intron/Cons	x	0.292798	0.290979(3)	0.182682(3)	0.404734(5)	0	0(0)	0(0)	0(0)	0	0(0)	0(0)	0(0)
chr12	22524603	22525609	unannotated	chr12:22524603-22525609	-	1007	C2CD5	protein_coding	Alt3SS	TTGCAGTAAGTAAAT	AATGCTATAGAGCTG	9.07;3.47	1.43289;1.00683	x;x	x;x	x	x	x	x	x	Exon/Cons	0.682836	0.872938(9)	0.608941(10)	0.566628(7)	0.0183105	0.0182814(2)	0.0187233(2)	0.0179267(2)	0	0(0)	0(0)	0(0)
chr12	22666775	22671271	unannotated	chr12:22666775-22671271	+	4497	ETNK1	protein_coding	Alt5SS	ATCAGGTTTTGTTTT	TCTCACATAGGTGAT	1.77;10.44	1.13767;1.13991	x;x	x;x	x	x	x	x	Intron/Cons	x	0.261803	0.0969932(1)	0.121788(2)	0.566628(7)	0	0(0)	0(0)	0(0)	0	0(0)	0(0)	0(0)
chr12	26914002	26914407	unannotated	chr12:26914002-26914407	-	406	ASUN,INTS13	x,protein_coding	Alt3SS	AAGCGGTAAGTGTTA	ATTTCCACAGTTGGT	11.37;9.13	1.31;0.856478	x;x	x;x	x	x	x	x	x	Exon/Cons	0.205167	0.290979(3)	0.243576(4)	0.0809469(1)	0	0(0)	0(0)	0(0)	0	0(0)	0(0)	0(0)
chr12	27145085	27147541	unannotated	chr12:27145085-27147541	+	2457	AC092747.2	unprocessed_pseudogene	SkippedExon	CCAAAGTAAGTTTTT	TAACTTGTAGGATGA	9.72;6.31	1.39744;0.526217	x;x	x;x	x	x	x	x	x	x	0.578913	0.581959(6)	0.426259(7)	0.728522(9)	0	0(0)	0(0)	0(0)	0	0(0)	0(0)	0(0)
chr12	27319424	27322327	unannotated	chr12:27319424-27322327	+	2904	STK38L	protein_coding	SkippedExon	ATAAGGTATGTTCCT	CTCTTTCTAGTGCCA	9.79;10.52	1.49722;0.624333	x;x	x;x	x;x	x	x	x	x	x	0	0(0)	0(0)	0(0)	0.0579929	0.0457036(5)	0.0655316(7)	0.0627436(7)	0.088599	0.0797216(9)	0.0497107(5)	0.136365(14)
chr12	31091857	31092845	unannotated	chr12:31091857-31092845	+	989	DDX11	protein_coding	Alt5SS	TGGAGGTCAGCGGCT	CTTTCCCCAGCTCTG	5.66;8.33	1.31533;0.413217	x;x	x;x	x	x	x	x	Exon/Cons	x	0.160558	0.0969932(1)	0.0608941(1)	0.323788(4)	0	0(0)	0(0)	0(0)	0	0(0)	0(0)	0(0)
chr12	43383978	43425513	unannotated	chr12:43383978-43425513	-	41536	ADAMTS20	protein_coding	SkippedExon	CATCGGTATGATAGC	TCCTTTGTAGTGCTC	7.72;3.64	1.35167;0.521304	x;x	x;x	x	x	x	x	x	x	0.364391	0.484966(5)	0.365365(6)	0.242841(3)	0	0(0)	0(0)	0(0)	0	0(0)	0(0)	0(0)
chr12	43452619	43453906	unannotated	chr12:43452619-43453906	-	1288	ADAMTS20	protein_coding	Alt3SS	CCTGAGTATGTCTTT	TGTCCAAAAGGCACA	4.43;1.84	1.08378;1.03422	x;x	x;x	x	x	x	x	x	Exon/Cons	0.199819	0.193986(2)	0.243576(4)	0.161894(2)	0	0(0)	0(0)	0(0)	0	0(0)	0(0)	0(0)
chr12	43468706	43492504	unannotated	chr12:43468706-43492504	-	23799	ADAMTS20	protein_coding	SkippedExon	ACTAGGTATGATTAT	AATTTTTCAGGTTTA	6.99;6.67	1.15222;0.624826	x;x	x;x	x	x	x	x	x	x	0.23215	0.290979(3)	0.243576(4)	0.161894(2)	0	0(0)	0(0)	0(0)	0	0(0)	0(0)	0(0)
chr12	43502406	43550908	unannotated	chr12:43502406-43550908	-	48503	ADAMTS20	protein_coding	SkippedExon	GCCTGGTGAGTGTCC	TTCTCCCTAGAAAGT	10.10;11.07	1.40367;0.499826	x;x	x;x	x	x	x	x	x	x	0.193135	0.193986(2)	0.304471(5)	0.0809469(1)	0	0(0)	0(0)	0(0)	0	0(0)	0(0)	0(0)
chr12	43746239	43754335	unannotated	chr12:43746239-43754335	-	8097	PUS7L	protein_coding	SkippedExon	TACAGGTAATTTAAT	TTACTTACAGGTTGA	8.55;7.86	1.32789;0.581261	x;x	x;x	x	x	x	x	x	x	0.184869	0.290979(3)	0.182682(3)	0.0809469(1)	0	0(0)	0(0)	0(0)	0	0(0)	0(0)	0(0)
chr12	45228274	45302013	unannotated	chr12:45228274-45302013	+	73740	ANO6	protein_coding	SkippedExon	CACAGGTATGCACCA	TCGTTTTTAGTGTTG	9.37;8.00	0.567333;0.410783	x;x	x;x	x	x	x	x	x	x	0.241751	0.0969932(1)	0.304471(5)	0.323788(4)	0.0576392	0.0731258(8)	0.028085(3)	0.0717069(8)	0.0340843	0.0531477(6)	0.0198843(2)	0.029221(3)
chr12	45821488	45827696	unannotated	chr12:45821488-45827696	+	6209	ARID2	protein_coding	CassetteExon	TTAAGGTAAATCATT	TTTTTAGTAGGTTTG	10.06;2.93	1.0052;0.439957	x;chr12:45827697-45827776	x;79	0.380873417721519	x	x	x	x	x	0.240415	0.193986(2)	0.365365(6)	0.161894(2)	0	0(0)	0(0)	0(0)	0	0(0)	0(0)	0(0)
chr12	45827777	45836588	unannotated	chr12:45827777-45836588	+	8812	ARID2	protein_coding	CassetteExon	CTGAGGTAAGAACAA	ATCATTACAGTTTTG	10.06;2.93	1.0052;0.439957	chr12:45827697-45827776;x	79;x	0.380873417721519	x	x	x	x	x	0.153874	0.0969932(1)	0.121788(2)	0.242841(3)	0	0(0)	0(0)	0(0)	0	0(0)	0(0)	0(0)
chr12	46365190	46366106	unannotated	chr12:46365190-46366106	-	917	SLC38A2	protein_coding	CassetteExon	CACAGGTATTTATCT	TTTTCTTTAGATTGT	7.51;5.80	0.711889;0.385522	x;chr12:46366107-46366240	x;133	0.161511278195489	x	x	x	x	x	0	0(0)	0(0)	0(0)	0.0182514	0.00914072(1)	0.0187233(2)	0.0268901(3)	0	0(0)	0(0)	0(0)
chr12	49330574	49331213	unannotated	chr12:49330574-49331213	+	640	TROAP	protein_coding	SkippedExon	TTGAGGTACCTGAGC	TGCCCCTCAGGCCTC	7.63;6.71	-0.0155556;0.572	x;x	x;x	x	x	x	x	x	x	0.23215	0.290979(3)	0.243576(4)	0.161894(2)	0.0273475	0.00914072(1)	0.028085(3)	0.0448168(5)	0.0463236	0.0797216(9)	0.0397685(4)	0.0194807(2)
chr12	49990344	49991997	unannotated	chr12:49990344-49991997	-	1654	RACGAP1	protein_coding	SkippedExon	TAAAGGTAAGGCCCA	TTTATTGTAGATTTG	10.51;10.16	1.3693;0.560087	x;x	x;x	x	x	x	x	x	x	0.348099	0.193986(2)	0.121788(2)	0.728522(9)	0.396989	0.484458(53)	0.383828(41)	0.322681(36)	0.320953	0.354318(40)	0.228669(23)	0.379873(39)
chr12	50001253	50001940	unannotated	chr12:50001253-50001940	-	688	RACGAP1	protein_coding	CassetteExon	TACAGGTGCCTGCCA	TCCTTTCTAGCGCTC	5.40;4.02	0.354778;-0.0617917	x;chr12:50001941-50002060	x;119	-0.130075630252101	x	x	x	x	x	0.187786	0.0969932(1)	0.304471(5)	0.161894(2)	0.115396	0.0822665(9)	0.0936165(10)	0.170304(19)	0.169626	0.106295(12)	0.159074(16)	0.243508(25)
chr12	50096973	50097195	unannotated	chr12:50096973-50097195	+	223	SMARCD1	protein_coding	CassetteExon	TCAAGGTAAAGAACC	ATCTTGTCAGGGATA	4.94;7.44	0.805889;0.188652	x;chr12:50097196-50097337	x;141	-0.00733333333333334	x	x	x	x	x	0.287695	0.193986(2)	0.426259(7)	0.242841(3)	0.057772	0.0731258(8)	0.0374466(4)	0.0627436(7)	0.0464832	0.0708636(8)	0.0198843(2)	0.0487017(5)
chr12	50097338	50098713	unannotated	chr12:50097338-50098713	+	1376	SMARCD1	protein_coding	CassetteExon	TTGAGGTCAGGAGTT	TTTCCCTCAGACAAT	4.94;7.44	0.805889;0.188652	chr12:50097196-50097337;x	141;x	-0.00733333333333334	x	x	x	x	x	0.160558	0.0969932(1)	0.0608941(1)	0.323788(4)	0	0(0)	0(0)	0(0)	0	0(0)	0(0)	0(0)
chr12	51103764	51106524	unannotated	chr12:51103764-51106524	-	2761	TFCP2	protein_coding	SkippedExon	GAAGGGTAAGTCTGG	TCCCTTTCAGAACCT	10.45;11.00	1.4931;0.663087	x;x	x;x	x	x	x	x	x	x	0.153874	0.0969932(1)	0.121788(2)	0.242841(3)	0	0(0)	0(0)	0(0)	0.0686897	0.0885795(10)	0.0298264(3)	0.087663(9)
chr12	53037519	53038355	unannotated	chr12:53037519-53038355	+	837	EIF4B	protein_coding	Alt5SS	TAAAGGTAATGCCAG	TTCCTTCTAGTGGTG	8.99;9.79	1.63778;0.361522	x;x	x;x	x	x	x	x	Exon/Cons	x	0.654757	0.484966(5)	0.669835(11)	0.809469(10)	0	0(0)	0(0)	0(0)	0	0(0)	0(0)	0(0)
chr12	53181993	53185386	unannotated	chr12:53181993-53185386	+	3394	ZNF740	protein_coding	SkippedExon	CTCAGGTAAAAAGCT	GTCTTCAAAGGGTCA	8.59;6.91	1.6362;0.872609	x;x	x;x	x;x	x	x	x	x	x	0	0(0)	0(0)	0(0)	0.0982655	0.0822665(9)	0.149786(16)	0.0627436(7)	0.0785395	0.0974375(11)	0.0894792(9)	0.0487017(5)
chr12	53270084	53270377	unannotated	chr12:53270084-53270377	+	294	ESPL1	protein_coding	Alt5SS	TGATGGTGTGAGTTA	CCTTCCTCAGGTGTA	1.69;12.54	1.11411;0.257696	x;x	x;x	x	x	x	x	Exon/Cons	x	0.491527	0.581959(6)	0.730729(12)	0.161894(2)	0.0305272	0.0182814(2)	0.0374466(4)	0.0358535(4)	0	0(0)	0(0)	0(0)
chr12	53272858	53276619	unannotated	chr12:53272858-53276619	+	3762	ESPL1	protein_coding	SkippedExon	AGAAGGTACAAGGGA	CCTCTCTCAGGACTC	6.82;5.63	1.04222;0.618783	x;x	x;x	x	x	x	x	x	x	0.29438	0.193986(2)	0.365365(6)	0.323788(4)	0	0(0)	0(0)	0(0)	0	0(0)	0(0)	0(0)
chr12	53456002	53461014	unannotated	chr12:53456002-53461014	+	5013	AC023509.1,PCBP2	processed_transcript,protein_coding	SkippedExon	AAGAGGTTTGTTGTC	TACTCCAAAGAGTAC	6.36;5.37	1.3955;0.853304	x;x	x;x	x;x	x	x	x	x	x	0	0(0)	0(0)	0(0)	0.119962	0.100548(11)	0.196595(21)	0.0627436(7)	0.211661	0.221449(25)	0.218727(22)	0.194807(20)
chr12	53467294	53468779	unannotated	chr12:53467294-53468779	+	1486	AC023509.1,PCBP2	processed_transcript,protein_coding	SkippedExon	CAGTGGTATGGATAC	CTTTTAGCAGGTTTG	5.61;9.97	1.45844;1.13808	x;x	x;x	x	x	x	x	x	x	0	0(0)	0(0)	0(0)	0.289273	0.347347(38)	0.22468(24)	0.295791(33)	0.315813	0.327744(37)	0.298264(30)	0.321431(33)
chr12	54047587	54047768	unannotated	chr12:54047587-54047768	+	182	HOXC4	protein_coding	Alt5SS	ATCACGTAATTAAAA	GCTTGGCTAGGAAGA	4.34;4.05	1.29989;0.554783	x;x	x;x	x	x	x	x	Intron/Cons	x	0.23215	0.290979(3)	0.243576(4)	0.161894(2)	0	0(0)	0(0)	0(0)	0	0(0)	0(0)	0(0)
chr12	54053277	54053986	unannotated	chr12:54053277-54053986	+	710	HOXC4	protein_coding	Alt3SS	GTTGGGTGAGTGTGT	CCATGCGAAGAATAT	8.73;2.43	1.60756;1.26009	x;x	x;x	x	x	x	x	x	Exon/Cons	0.293044	0.290979(3)	0.426259(7)	0.161894(2)	0.0549761	0.0822665(9)	0.0468083(5)	0.0358535(4)	0.0657792	0.0885795(10)	0.0795371(8)	0.029221(3)
chr12	56106717	56107051	unannotated	chr12:56106717-56107051	+	335	AC034102.2,PA2G4	protein_coding,protein_coding	Alt3SS	GAAAGGTAAAAAAAA	CCCTTTGAAGAGCGA	8.38;7.31	1.43922;1.07004	x;x	x;x	x	x	x	x	x	Exon/Cons	0.407903	0.290979(3)	0.608941(10)	0.323788(4)	0	0(0)	0(0)	0(0)	0	0(0)	0(0)	0(0)
chr12	56109936	56110402	unannotated	chr12:56109936-56110402	+	467	PA2G4	protein_coding	Alt3SS	CAGAAGTAGGTGCCA	TTTTAGGAAGGACCA	6.22;-1.15	1.43011;0.750083	x;x	x;x	x	x	x	x	x	Exon/Cons	0.187786	0.0969932(1)	0.304471(5)	0.161894(2)	0	0(0)	0(0)	0(0)	0	0(0)	0(0)	0(0)
chr12	56168195	56169775	unannotated	chr12:56168195-56169775	-	1581	SMARCC2,AC073896.4	sense_overlapping,protein_coding	SkippedExon	AATAGGTGAGCCTCC	CCTTCCCTAGCACTT	7.96;9.86	1.556;0.660348	x;x	x;x	x	x	x	x	x	x	0.574661	0.872938(9)	0.365365(6)	0.485681(6)	0	0(0)	0(0)	0(0)	0	0(0)	0(0)	0(0)
chr12	56178535	56178775	unannotated	chr12:56178535-56178775	-	241	SMARCC2,AC073896.4	sense_overlapping,protein_coding	Alt5SS	TCTATGTGATTCTGA	ATACTCGTAGGATGA	-4.21;3.67	1.08033;0.742087	x;x	x;x	x	x	x	x	Exon/Cons	x	0.198238	0.290979(3)	0.0608941(1)	0.242841(3)	0	0(0)	0(0)	0(0)	0	0(0)	0(0)	0(0)
chr12	56183929	56184174	unannotated	chr12:56183929-56184174	-	246	SMARCC2,AC073896.4	sense_overlapping,protein_coding	Alt3SS	AGAAGGTGAGACCTG	ATCCCCAGAGGAATG	8.68;0.07	1.53667;0.900522	x;x	x;x	x	x	x	x	x	Exon/Cons	0.27943	0.290979(3)	0.304471(5)	0.242841(3)	0	0(0)	0(0)	0(0)	0	0(0)	0(0)	0(0)
chr12	56322787	56323061	unannotated	chr12:56322787-56323061	-	275	PAN2	protein_coding	Alt3SS	TGCAGGTTGTTGAAA	TTAAACTTAGCTTAG	1.87;4.18	1.246;1.02909	x;x	x;x	x	x	x	x	x	Exon/Cons	0.267152	0.193986(2)	0.121788(2)	0.485681(6)	0.0182514	0.00914072(1)	0.0187233(2)	0.0268901(3)	0	0(0)	0(0)	0(0)
chr12	56606734	56606915	unannotated	chr12:56606734-56606915	-	182	BAZ2A	protein_coding	Alt5SS	AGCAGGTGCCTCTCC	GCTCTCACAGAAACA	5.40;10.61	1.10989;0.800652	x;x	x;x	x	x	x	x	Intron/Cons	x	0.284779	0.387973(4)	0.304471(5)	0.161894(2)	0	0(0)	0(0)	0(0)	0	0(0)	0(0)	0(0)
chr12	56739364	56740011	unannotated	chr12:56739364-56740011	-	648	PRIM1	protein_coding	CassetteExon	TACAGGTACCCGCCA	TGTCTTACAGGTCGC	8.63;3.22	0.361667;0.200833	x;chr12:56740012-56740128	x;116	0.0192586206896552	x	x	x	x	x	0.191554	0.290979(3)	0.121788(2)	0.161894(2)	0.118236	0.100548(11)	0.0748932(8)	0.179267(20)	0.122297	0.150585(17)	0.0994213(10)	0.116884(12)
chr12	56740129	56741434	unannotated	chr12:56740129-56741434	-	1306	PRIM1	protein_coding	CassetteExon	AACAGGTACTACACA	TTCGAGACAGAGTCC	8.63;3.22	0.361667;0.200833	chr12:56740012-56740128;x	116;x	0.0192586206896552	x	x	x	x	x	0.120207	0.0969932(1)	0.182682(3)	0.0809469(1)	0.121327	0.0548443(6)	0.102978(11)	0.206157(23)	0.120748	0.0974375(11)	0.0894792(9)	0.175326(18)
chr12	57498624	57500345	unannotated	chr12:57498624-57500345	+	1722	MARS	protein_coding	Alt3SS	ACCAAGTAAGTTTCC	TTTCCAGCAGTTGCT	10.08;1.14	1.2855;0.846739	x;x	x;x	x	x	x	x	x	Exon/Cons	0.226801	0.193986(2)	0.243576(4)	0.242841(3)	0	0(0)	0(0)	0(0)	0	0(0)	0(0)	0(0)
chr12	57615018	57615511	unannotated	chr12:57615018-57615511	+	494	ARHGEF25	protein_coding	SkippedExon	TAGAGGTGAGGACCC	TTGGTTTCAGGGCAA	8.41;9.12	1.62689;0.498087	x;x	x;x	x	x	x	x	x	x	0	0(0)	0(0)	0(0)	0.0213574	0.0274222(3)	0.0187233(2)	0.0179267(2)	0	0(0)	0(0)	0(0)
chr12	57826403	57827551	unannotated	chr12:57826403-57827551	-	1149	CTDSP2	protein_coding	SkippedExon	ACCAGGTACGTGACT	TGCCTTCCAGCCAAT	10.65;8.85	0.982111;0.902783	x;x	x;x	x	x	x	x	x	x	0	0(0)	0(0)	0(0)	0.100428	0.118829(13)	0.0748932(8)	0.10756(12)	0.141147	0.159443(18)	0.0497107(5)	0.214287(22)
chr12	63596038	63597872	unannotated	chr12:63596038-63597872	-	1835	DPY19L2	protein_coding	Alt5SS	TTAAGGTATACAGAT	TATATTTCAGACTCC	7.64;6.36	1.15778;0.719043	x;x	x;x	x	x	x	x	Exon/Cons	x	0.260467	0.193986(2)	0.182682(3)	0.404734(5)	0	0(0)	0(0)	0(0)	0	0(0)	0(0)	0(0)
chr12	63663846	63668056	unannotated	chr12:63663846-63668056	-	4211	DPY19L2,AC084357.2	antisense,protein_coding	SkippedExon	CATCGGTGAGGAGAG	TTTTTTCTAGGTTAC	8.99;8.78	1.184;0.692522	x;x	x;x	x	x	x	x	x	x	0.174172	0.0969932(1)	0.182682(3)	0.242841(3)	0	0(0)	0(0)	0(0)	0	0(0)	0(0)	0(0)
chr12	64416755	64418875	unannotated	chr12:64416755-64418875	+	2121	XPOT	protein_coding	SkippedExon	TACAAGTAAGGCTTT	TGTTTGTCAGATGCT	7.66;9.34	1.539;0.684652	x;x	x;x	x	x	x	x	x	x	0	0(0)	0(0)	0(0)	0.149118	0.173674(19)	0.11234(12)	0.161341(18)	0.148406	0.150585(17)	0.119306(12)	0.175326(18)
chr12	64421908	64422322	unannotated	chr12:64421908-64422322	+	415	XPOT	protein_coding	CassetteExon	CCCAGGTTCAAGCGA	TTTATTGTAGTAAAC	9.11;4.91	0.629889;0.39713	x;chr12:64422323-64422378	x;55	0.124563636363636	x	x	x	x	x	0.159223	0.193986(2)	0.121788(2)	0.161894(2)	0	0(0)	0(0)	0(0)	0	0(0)	0(0)	0(0)
chr12	64464460	64466900	unannotated	chr12:64464460-64466900	+	2441	TBK1	protein_coding	Alt5SS	GAGATGTGGGTATGT	ATTGTTGAAGTGGGT	2.02;3.08	1.49978;0.772792	x;x	x;x	x	x	x	x	Exon/Cons	x	0.165907	0.193986(2)	0.0608941(1)	0.242841(3)	0	0(0)	0(0)	0(0)	0	0(0)	0(0)	0(0)
chr12	64481957	64484302	unannotated	chr12:64481957-64484302	+	2346	TBK1	protein_coding	Alt5SS	GAATGGTAATTCATG	TCTCACACAGTGCTA	6.49;6.65	1.26522;0.756652	x;x	x;x	x	x	x	x	Exon/Cons	x	0.187786	0.0969932(1)	0.304471(5)	0.161894(2)	0	0(0)	0(0)	0(0)	0	0(0)	0(0)	0(0)
chr12	64721706	64728955	unannotated	chr12:64721706-64728955	-	7250	GNS	protein_coding	SkippedExon	TTTTGGTAAGTATAG	ATCCCTACAGCAATG	10.47;6.72	1.29322;0.473609	x;x	x;x	x	x	x	x	x	x	0	0(0)	0(0)	0(0)	0.116399	0.0731258(8)	0.16851(18)	0.10756(12)	0.047206	0.0531477(6)	0.0397685(4)	0.0487017(5)
chr12	67282054	67295032	unannotated	chr12:67282054-67295032	+	12979	CAND1	protein_coding	SkippedExon	AAATGGTAAGTTGTT	ATTCATGCAGGCTCT	11.01;6.81	1.51422;0.604043	x;x	x;x	x	x	x	x	x	x	0.167488	0.0969932(1)	0.243576(4)	0.161894(2)	0	0(0)	0(0)	0(0)	0	0(0)	0(0)	0(0)
chr12	67295157	67297464	unannotated	chr12:67295157-67297464	+	2308	CAND1	protein_coding	Alt3SS	AGCAGGTAAGTGTGC	ACTTCCCCAGTTGAC	10.86;8.72	1.38867;1.00122	x;x	x;x	x	x	x	x	x	Exon/Cons	0.431723	0.484966(5)	0.243576(4)	0.566628(7)	0	0(0)	0(0)	0(0)	0	0(0)	0(0)	0(0)
chr12	68700854	68709237	unannotated	chr12:68700854-68709237	+	8384	NUP107	protein_coding	SkippedExon	TATAGGTAATGGCGT	TTCATAATAGGCTGT	7.57;7.31	1.29989;0.340217	x;x	x;x	x	x	x	x	x	x	0.160804	0.0969932(1)	0.304471(5)	0.0809469(1)	0	0(0)	0(0)	0(0)	0	0(0)	0(0)	0(0)
chr12	68713809	68714680	unannotated	chr12:68713809-68714680	+	872	NUP107	protein_coding	CassetteExon	AATTGGTAAATGTTC	CATCATGTAGATCAT	10.29;2.48	0.542111;0.310739	x;chr12:68714681-68714753	x;72	0.0625138888888889	x	x	x	x	x	0.739472	0.678952(7)	0.487153(8)	1.05231(13)	0	0(0)	0(0)	0(0)	0.0388018	0.00885795(1)	0.0198843(2)	0.087663(9)
chr12	68713999	68715626	unannotated	chr12:68713999-68715626	+	1628	NUP107	protein_coding	Alt5SS	GAATTGTAAGTAATA	CTTCTTACAGGACCC	8.54;12.77	1.11533;0.542261	x;x	x;x	x	x	x	x	Exon/Cons	x	0.340324	0.290979(3)	0.487153(8)	0.242841(3)	0.0275394	0.0182814(2)	0.0374466(4)	0.0268901(3)	0.0567195	0.0620057(7)	0.0497107(5)	0.058442(6)
chr12	69588263	69592058	unannotated	chr12:69588263-69592058	+	3796	CCT2	protein_coding	SkippedExon	CATGGGTTTGTATAG	TTTATTGTAGGCTTC	0.77;8.85	1.44222;0.544292	x;x	x;x	x	x	x	x	x	x	0.248434	0.0969932(1)	0.243576(4)	0.404734(5)	0	0(0)	0(0)	0(0)	0	0(0)	0(0)	0(0)
chr12	69590844	69592058	unannotated	chr12:69590844-69592058	+	1215	CCT2	protein_coding	CassetteExon	CCTGAGTAGGTGGGA	TTTATTGTAGGCTTC	3.27;3.78	0.666556;0.260696	chr12:69590738-69590843;x	105;x	-0.0913809523809524	x	x	x	x	x	0.340079	0.290979(3)	0.243576(4)	0.485681(6)	0	0(0)	0(0)	0(0)	0	0(0)	0(0)	0(0)
chr12	69593104	69593537	unannotated	chr12:69593104-69593537	+	434	CCT2	protein_coding	Alt3SS	AACAGGTCTGTGTTT	TCCTGAACAGCTCTT	6.84;6.40	1.21089;1.04217	x;x	x;x	x	x	x	x	x	Exon/Cons	0.159223	0.193986(2)	0.121788(2)	0.161894(2)	0	0(0)	0(0)	0(0)	0	0(0)	0(0)	0(0)
chr12	69784816	69787099	unannotated	chr12:69784816-69787099	+	2284	RAB3IP	protein_coding	CassetteExon	TTGAGGTTGGTCTAT	ATCTTTTTAGGAATT	10.47;10.22	0.982;0.324652	x;chr12:69787100-69787142	x;42	0.37397619047619	x	x	x	x	x	0.433059	0.387973(4)	0.182682(3)	0.728522(9)	0	0(0)	0(0)	0(0)	0	0(0)	0(0)	0(0)
chr12	69787143	69794436	unannotated	chr12:69787143-69794436	+	7294	RAB3IP	protein_coding	CassetteExon	TTTTGGTAAGTCTGA	ACTTTTTCAGGAAGC	10.47;10.22	0.982;0.324652	chr12:69787100-69787142;x	42;x	0.37397619047619	x	x	x	x	x	0.234821	0.0969932(1)	0.121788(2)	0.485681(6)	0	0(0)	0(0)	0(0)	0	0(0)	0(0)	0(0)
chr12	71615317	71618331	unannotated	chr12:71615317-71618331	-	3015	ZFC3H1	protein_coding	CassetteExon	GTTAAGTAAGTGATC	TTTTTTTCAGGTATC	8.07;7.93	0.842222;0.679696	x;chr12:71618332-71618435	x;103	0.34078640776699	x	x	x	x	x	0.191554	0.290979(3)	0.121788(2)	0.161894(2)	0.069664	0.063985(7)	0.0374466(4)	0.10756(12)	0.0598317	0.0620057(7)	0.0298264(3)	0.087663(9)
chr12	71618436	71619314	unannotated	chr12:71618436-71619314	-	879	ZFC3H1	protein_coding	CassetteExon	TTTCGGTAAGTTGTA	TTTGTATTAGGAAGA	8.07;7.93	0.842222;0.679696	chr12:71618332-71618435;x	103;x	0.34078640776699	x	x	x	x	x	0.489947	0.678952(7)	0.548047(9)	0.242841(3)	0	0(0)	0(0)	0(0)	0	0(0)	0(0)	0(0)
chr12	71633038	71633263	unannotated	chr12:71633038-71633263	-	226	ZFC3H1	protein_coding	Alt3SS	AACAAGTAATTATTT	ACATTTTCAGGATTA	3.86;10.70	1.48767;0.727435	x;x	x;x	x	x	x	x	x	Exon/Cons	0.18754	0.0969932(1)	0.0608941(1)	0.404734(5)	0	0(0)	0(0)	0(0)	0	0(0)	0(0)	0(0)
chr12	71634822	71635442	unannotated	chr12:71634822-71635442	-	621	ZFC3H1	protein_coding	Alt3SS	CTGAGGTAAGTGCAA	TTTTAGCAAGCTTCA	11.08;-1.00	1.37778;0.777043	x;x	x;x	x	x	x	x	x	Exon/Cons	0.27785	0.387973(4)	0.121788(2)	0.323788(4)	0	0(0)	0(0)	0(0)	0	0(0)	0(0)	0(0)
chr12	71644319	71644979	unannotated	chr12:71644319-71644979	-	661	ZFC3H1	protein_coding	Alt5SS	AGCAGGTGATGAAAG	TTATTTAAAGCTAAA	5.99;8.00	1.47311;0.602333	x;x	x;x	x	x	x	x	Exon/Cons	x	0.213187	0.193986(2)	0.121788(2)	0.323788(4)	0	0(0)	0(0)	0(0)	0	0(0)	0(0)	0(0)
chr12	76048462	76049199	unannotated	chr12:76048462-76049199	-	738	NAP1L1	protein_coding	Alt3SS	CAAAGGTGAGCAAAA	TTAACAGAAGGATCA	9.60;2.35	1.53389;1.26352	x;x	x;x	x;x	x	x	x	x	Exon/Cons	0	0(0)	0(0)	0(0)	0.0852968	0.109689(12)	0.0655316(7)	0.0806703(9)	0.0823072	0.0797216(9)	0.0795371(8)	0.087663(9)
chr12	76056673	76059797	unannotated	chr12:76056673-76059797	-	3125	NAP1L1	protein_coding	SkippedExon	TTTCGGTTAGTACCA	TTCATGGTAGGCTGA	5.63;6.48	1.0994;0.031	x;x	x;x	x	x	x	x	x	x	0.326711	0.290979(3)	0.365365(6)	0.323788(4)	0	0(0)	0(0)	0(0)	0	0(0)	0(0)	0(0)
chr12	76059515	76059797	unannotated	chr12:76059515-76059797	-	283	NAP1L1	protein_coding	CassetteExon	TTTCGGTTAGTACCA	CAATTTGCAGCACCT	4.82;8.27	0.817111;0.129043	chr12:76059392-76059514;x	122;x	0.134598360655738	x	x	x	x	x	0.160558	0.0969932(1)	0.0608941(1)	0.323788(4)	0	0(0)	0(0)	0(0)	0	0(0)	0(0)	0(0)
chr12	76809858	76812859	unannotated	chr12:76809858-76812859	+	3002	ZDHHC17	protein_coding	Alt3SS	GACAGGTAAAAAAAA	TGATTTTCAGGAGAA	8.59;6.40	1.51711;0.967739	x;x	x;x	x	x	x	x	x	Intron/Cons	0.453602	0.387973(4)	0.487153(8)	0.485681(6)	0.0515599	0.0365629(4)	0.0374466(4)	0.0806703(9)	0	0(0)	0(0)	0(0)
chr12	88093884	88096887	unannotated	chr12:88093884-88096887	-	3004	CEP290	protein_coding	Alt3SS	ATTAGGTAAGTTTTA	GGAAATGAAGGAATT	9.66;-2.05	1.3141;0.916174	x;x	x;x	x	x	x	x	x	Exon/Cons	0.201154	0.0969932(1)	0.182682(3)	0.323788(4)	0	0(0)	0(0)	0(0)	0	0(0)	0(0)	0(0)
chr12	88102942	88106674	unannotated	chr12:88102942-88106674	-	3733	CEP290	protein_coding	Alt3SS	TTAAGGTACATCTGA	TCTGAACTAGAACTG	7.87;8.32	1.13411;0.965043	x;x	x;x	x	x	x	x	x	Exon/Cons	0.257797	0.387973(4)	0.304471(5)	0.0809469(1)	0	0(0)	0(0)	0(0)	0.0186656	0.0265739(3)	0.00994213(1)	0.0194807(2)
chr12	88131219	88139144	unannotated	chr12:88131219-88139144	-	7926	CEP290	protein_coding	SkippedExon	TGGAGGTATGTCTTT	ACTATTTTAGTTGGC	9.81;9.86	1.32533;0.602417	x;x	x;x	x	x	x	x	x	x	0.33364	0.290979(3)	0.548047(9)	0.161894(2)	0	0(0)	0(0)	0(0)	0	0(0)	0(0)	0(0)
chr12	88166583	88172651	unannotated	chr12:88166583-88172651	+	6069	TMTC3	protein_coding	Alt3SS	TAATGGTAAGAAACT	TTTTTTCCAGTTGGA	9.48;6.18	1.63778;0.978292	x;x	x;x	x	x	x	x	x	Exon/Cons	0.167488	0.0969932(1)	0.243576(4)	0.161894(2)	0.0213719	0.00914072(1)	0.028085(3)	0.0268901(3)	0	0(0)	0(0)	0(0)
chr12	89421258	89459637	unannotated	chr12:89421258-89459637	-	38380	POC1B	protein_coding	SkippedExon	CCACAGTAAGTCGGG	CTTTTTGCAGACTGT	9.49;11.02	1.35444;0.824348	x;x	x;x	x;x	x	x	x	x	x	0	0(0)	0(0)	0(0)	0.164618	0.219377(24)	0.131063(14)	0.143414(16)	0.112355	0.150585(17)	0.0695949(7)	0.116884(12)
chr12	89611373	89619998	unannotated	chr12:89611373-89619998	-	8626	ATP2B1	protein_coding	SkippedExon	AAAAAGTAAGAGTAA	TGTAAACCAGGTGCC	6.91;7.47	1.4254;0.559261	x;x	x;x	x	x	x	x	x	x	0.280765	0.193986(2)	0.243576(4)	0.404734(5)	0	0(0)	0(0)	0(0)	0	0(0)	0(0)	0(0)
chr12	92799087	92800880	unannotated	chr12:92799087-92800880	-	1794	EEA1	protein_coding	CassetteExon	GCCATGTAAGTAGCA	TTTCTTTCAGGCTTC	8.31;6.97	1.05078;0.54913	x;chr12:92800881-92800921	x;40	0.50425	x	x	x	x	x	0.328046	0.193986(2)	0.304471(5)	0.485681(6)	0	0(0)	0(0)	0(0)	0	0(0)	0(0)	0(0)
chr12	92800922	92801599	unannotated	chr12:92800922-92801599	-	678	EEA1	protein_coding	CassetteExon	AGGAGGTAAGATTTT	TGTATTCTAGTTGTT	8.31;6.97	1.05078;0.54913	chr12:92800881-92800921;x	40;x	0.50425	x	x	x	x	x	0.580494	0.484966(5)	0.608941(10)	0.647575(8)	0	0(0)	0(0)	0(0)	0	0(0)	0(0)	0(0)
chr12	92821117	92826165	unannotated	chr12:92821117-92826165	-	5049	EEA1	protein_coding	Alt3SS	CTCAGGTAAACATTA	TATTTCCCAGGAAAT	7.82;9.45	1.26911;0.678348	x;x	x;x	x	x	x	x	x	Intron/Cons	2.13687	2.13385(22)	2.25308(37)	2.02367(25)	0.0183841	0.00914072(1)	0.028085(3)	0.0179267(2)	0.0753177	0.0885795(10)	0.0497107(5)	0.087663(9)
chr12	93469356	93473281	unannotated	chr12:93469356-93473281	+	3926	MRPL42	protein_coding	CassetteExon	CCAAAGTAAGTGAAA	TTTTTTCAAGGTGAA	7.47;9.83	0.837667;0.0657391	x;chr12:93473282-93473388	x;106	0.158075471698113	x	x	x	x	x	0.415922	0.193986(2)	0.487153(8)	0.566628(7)	0.0306599	0.0182814(2)	0.0468083(5)	0.0268901(3)	0	0(0)	0(0)	0(0)
chr12	93473389	93476953	unannotated	chr12:93473389-93476953	+	3565	MRPL42	protein_coding	CassetteExon	CCCAAGTAAGCAAGA	GTTTTTGCAGATGGA	7.47;9.83	0.837667;0.0657391	chr12:93473282-93473388;x	106;x	0.158075471698113	x	x	x	x	x	0.207838	0.0969932(1)	0.121788(2)	0.404734(5)	0	0(0)	0(0)	0(0)	0	0(0)	0(0)	0(0)
chr12	94400982	94402250	unannotated	chr12:94400982-94402250	-	1269	CEP83	protein_coding	SkippedExon	ATACAGTAGGTGCTC	CTCCCTTTAGGAGGT	5.67;8.88	0.537556;0.508174	x;x	x;x	x	x	x	x	x	x	1.08089	1.3579(14)	0.913412(15)	0.971363(12)	0.057801	0.0365629(4)	0.0561699(6)	0.0806703(9)	0.0312662	0.0442898(5)	0.0397685(4)	0.00974034(1)
chr12	94928264	94994169	unannotated	chr12:94928264-94994169	-	65906	NDUFA12	protein_coding	SkippedExon	GAATGGTAAGCTAAG	ATGGATCTAGGTGCC	9.26;7.16	1.17289;0.0422609	x;x	x;x	x	x	x	x	x	x	0.299483	0.290979(3)	0.121788(2)	0.485681(6)	0	0(0)	0(0)	0(0)	0	0(0)	0(0)	0(0)
chr12	95028525	95049067	unannotated	chr12:95028525-95049067	-	20543	NR2C1	protein_coding	SkippedExon	TCAGGGTATTTCTAT	TTAATTAAAGATAAA	4.53;5.12	1.36711;0.78513	x;x	x;x	x	x	x	x	x	x	0.319781	0.290979(3)	0.182682(3)	0.485681(6)	0	0(0)	0(0)	0(0)	0	0(0)	0(0)	0(0)
chr12	95257240	95266356	unannotated	chr12:95257240-95266356	+	9117	VEZT	protein_coding	SkippedExon	AGTTGGTAAGTGGTC	TTGTTCCCAGGGATC	10.47;10.51	1.50867;0.756217	x;x	x;x	x;x	x	x	x	x	x	0	0(0)	0(0)	0(0)	0.106757	0.0914072(10)	0.11234(12)	0.116524(13)	0.0502259	0.0620057(7)	0.0497107(5)	0.0389614(4)
chr12	95266633	95282312	unannotated	chr12:95266633-95282312	+	15680	VEZT	protein_coding	SkippedExon	ACACTGTGAGTTCAT	TTTCTTTAAGGTTTT	7.94;11.82	1.5418;0.486348	x;x	x;x	x;x	x	x	x	x	x	0	0(0)	0(0)	0(0)	0.0699741	0.0914072(10)	0.0468083(5)	0.0717069(8)	0.100477	0.115153(13)	0.0596528(6)	0.126624(13)
chr12	96945850	96951436	unannotated	chr12:96945850-96951436	+	5587	NEDD1	protein_coding	Alt3SS	TTTAGGTAGTAATTG	CCTAGAGAAGCATGC	3.02;-4.31	1.18322;0.755913	x;x	x;x	x	x	x	x	x	Exon/Cons	0	0(0)	0(0)	0(0)	0.0211655	0.0182814(2)	0.00936165(1)	0.0358535(4)	0	0(0)	0(0)	0(0)
chr12	100167640	100168923	unannotated	chr12:100167640-100168923	-	1284	GOLGA2P5	transcribed_unprocessed_pseudogene	SkippedExon	AACAGGTAGCATGGG	CACCATCCAGTTTTC	6.37;6.70	0.746889;0.264696	x;x	x;x	x	x	x	x	x	x	0.167488	0.0969932(1)	0.243576(4)	0.161894(2)	0	0(0)	0(0)	0(0)	0	0(0)	0(0)	0(0)
chr12	100167640	100170564	unannotated	chr12:100167640-100170564	-	2925	GOLGA2P5	transcribed_unprocessed_pseudogene	SkippedExon	ACAGGGTGAGTCCAA	CACCATCCAGTTTTC	9.25;6.70	0.907778;0.264696	x;x	x;x	x	x	x	x	x	x	0.24868	0.0969932(1)	0.487153(8)	0.161894(2)	0	0(0)	0(0)	0(0)	0	0(0)	0(0)	0(0)
chr12	101714238	101716727	unannotated	chr12:101714238-101716727	+	2490	CHPT1	protein_coding	SkippedExon	CACAGGTAAATTAGT	TCCTCTTTAGAGTGG	8.76;11.00	1.54789;0.727348	x;x	x;x	x	x	x	x	x	x	0.211852	0.290979(3)	0.182682(3)	0.161894(2)	0	0(0)	0(0)	0(0)	0	0(0)	0(0)	0(0)
chr12	102120287	102148234	unannotated	chr12:102120287-102148234	+	27948	PARPBP	protein_coding	SkippedExon	ATCACGTAAGTCTCG	TTCAGCACAGTGGAG	10.16;1.00	0.907667;0.697043	x;x	x;x	x;x	x	x	x	x	x	0	0(0)	0(0)	0(0)	0.0427148	0.0548443(6)	0.0374466(4)	0.0358535(4)	0.110848	0.106295(12)	0.109363(11)	0.116884(12)
chr12	102165884	102195311	unannotated	chr12:102165884-102195311	+	29428	PARPBP	protein_coding	SkippedExon	CCAAGGTAATGACTT	CTGTTACTAGATGAA	8.99;9.37	1.24311;0.69913	x;x	x;x	x	x	x	x	x	x	0.201154	0.0969932(1)	0.182682(3)	0.323788(4)	0	0(0)	0(0)	0(0)	0	0(0)	0(0)	0(0)
chr12	103934288	103938339	unannotated	chr12:103934288-103938339	+	4052	HSP90B1	protein_coding	SkippedExon	ATTACGTGAGTATGA	ATTTCAACAGACTGA	7.77;7.82	1.606;0.578174	x;x	x;x	x	x	x	x	x	x	2.63108	3.49175(36)	3.34918(55)	1.05231(13)	0.0797631	0.0548443(6)	0.121701(13)	0.0627436(7)	0.0604622	0.0531477(6)	0.0795371(8)	0.0487017(5)
chr12	103943320	103943533	unannotated	chr12:103943320-103943533	+	214	HSP90B1	protein_coding	CassetteExon	ACAAGGTACTGTGGA	TTTTTAAAAGGTGGT	10.08;6.38	0.585111;0.383739	x;chr12:103943534-103943573	x;39	0.214641025641026	x	x	x	x	x	1.60742	1.3579(14)	1.27878(21)	2.18557(27)	0.110158	0.0731258(8)	0.149786(16)	0.10756(12)	0.137814	0.0885795(10)	0.169016(17)	0.155845(16)
chr12	103943574	103943737	unannotated	chr12:103943574-103943737	+	164	HSP90B1	protein_coding	CassetteExon	ATCAAGTAAGTGCCC	TTTCCCTAAGATTGA	10.08;6.38	0.585111;0.383739	chr12:103943534-103943573;x	39;x	0.214641025641026	x	x	x	x	x	0.984137	0.581959(6)	0.913412(15)	1.45704(18)	0.119254	0.0731258(8)	0.159148(17)	0.125487(14)	0.126855	0.115153(13)	0.119306(12)	0.146105(15)
chr12	104123424	104128423	unannotated	chr12:104123424-104128423	-	5000	NFYB	protein_coding	SkippedExon	TGATGGTAAGCAAGC	TTCTCTTCAGATTGC	9.26;10.45	1.45478;0.735652	x;x	x;x	x	x	x	x	x	x	0	0(0)	0(0)	0(0)	0.0886238	0.100548(11)	0.0936165(10)	0.0717069(8)	0.0354626	0.0177159(2)	0.0497107(5)	0.0389614(4)
chr12	105115729	105116446	unannotated	chr12:105115729-105116446	+	718	WASHC4,KIAA1033	x,protein_coding	CassetteExon	TACAGGTAACTGATT	TGTTATTCAGGGTCC	8.55;6.32	0.336444;0.526087	x;chr12:105116447-105116565	x;118	0.198364406779661	x	x	x	x	x	0.179521	0.193986(2)	0.182682(3)	0.161894(2)	0	0(0)	0(0)	0(0)	0.0290614	0.00885795(1)	0.0198843(2)	0.058442(6)
chr12	105122239	105122559	unannotated	chr12:105122239-105122559	+	321	WASHC4,KIAA1033	x,protein_coding	CassetteExon	TCCAGGTAAGTAGGT	CATTTCCCAGGTAAT	5.73;7.91	1.03656;0.13	x;chr12:105122560-105122670	x;110	0.256036363636364	x	x	x	x	x	0.507567	0.387973(4)	0.487153(8)	0.647575(8)	0.0427439	0.0182814(2)	0.0561699(6)	0.0537802(6)	0.057375	0.0442898(5)	0.0596528(6)	0.0681824(7)
chr12	105122671	105126003	unannotated	chr12:105122671-105126003	+	3333	WASHC4,KIAA1033	x,protein_coding	CassetteExon	TTTTGGTAATTCTTG	TCCTGTCTAGGCCTG	5.73;7.91	1.03656;0.13	chr12:105122560-105122670;x	110;x	0.256036363636364	x	x	x	x	x	0.322697	0.0969932(1)	0.304471(5)	0.566628(7)	0	0(0)	0(0)	0(0)	0	0(0)	0(0)	0(0)
chr12	105155231	105156725	unannotated	chr12:105155231-105156725	+	1495	WASHC4,KIAA1033	x,protein_coding	CassetteExon	ACTGGGTAAGGAGAT	GGTTTTTAAGGTAAT	9.08;6.59	1.03867;0.403913	chr12:105155062-105155230;x	168;x	0.255482142857143	x	x	x	x	x	0.296812	0.484966(5)	0.243576(4)	0.161894(2)	0	0(0)	0(0)	0(0)	0	0(0)	0(0)	0(0)
chr12	107741148	107742220	unannotated	chr12:107741148-107742220	-	1073	PRDM4	protein_coding	Alt3SS	GATTGGTAAGTTAAT	TCCTACCCAGGGACA	10.47;7.84	1.42789;0.748304	x;x	x;x	x	x	x	x	x	Exon/Cons	0.275417	0.0969932(1)	0.243576(4)	0.485681(6)	0.0399334	0.0457036(5)	0.0561699(6)	0.0179267(2)	0	0(0)	0(0)	0(0)
chr12	108531281	108535358	unannotated	chr12:108531281-108535358	-	4078	SART3	protein_coding	SkippedExon	GAAAGGTAACTGATC	TTCTTTCAAGGTTCT	9.01;11.07	1.05733;0.572565	x;x	x;x	x	x	x	x	x	x	0.499547	0.484966(5)	0.608941(10)	0.404734(5)	0	0(0)	0(0)	0(0)	0	0(0)	0(0)	0(0)
chr12	110282796	110296598	unannotated	chr12:110282796-110296598	+	13803	ATP2A2	protein_coding	SkippedExon	CTTTTGTAAGTATAA	TTTTATACAGGAAAG	7.40;10.11	1.51;0.48413	x;x	x;x	x	x	x	x	x	x	0.573081	0.969932(10)	0.182682(3)	0.566628(7)	0.273698	0.228518(25)	0.234041(25)	0.358535(40)	0.323349	0.292312(33)	0.27838(28)	0.399354(41)
chr12	110455931	110459694	unannotated	chr12:110455931-110459694	-	3764	GPN3	protein_coding	SkippedExon	TCCAGGTGAATCAAC	CCTCCTTCAGTTTAT	6.60;11.44	1.0881;0.736957	x;x	x;x	x	x	x	x	x	x	0.140505	0.0969932(1)	0.243576(4)	0.0809469(1)	0	0(0)	0(0)	0(0)	0.0282463	0.0354318(4)	0.0298264(3)	0.0194807(2)
chr12	110486701	110487860	unannotated	chr12:110486701-110487860	+	1160	FAM216A	protein_coding	Alt5SS	GGCCAGTGAGAAACA	TTTCTTATAGGATAA	3.73;10.42	1.167;0.473957	x;x	x;x	x	x	x	x	Exon/Cons	x	0.221452	0.0969932(1)	0.243576(4)	0.323788(4)	0	0(0)	0(0)	0(0)	0.0189597	0.0177159(2)	0.00994213(1)	0.029221(3)
chr12	110722270	110722623	unannotated	chr12:110722270-110722623	-	354	PPP1CC	protein_coding	SkippedExon	TCAAGGTCTTCTTTG	TCTCTTCAAGGTGGT	0.45;8.16	1.54211;0.551261	x;x	x;x	x	x	x	x	x	x	0.340079	0.290979(3)	0.243576(4)	0.485681(6)	0	0(0)	0(0)	0(0)	0	0(0)	0(0)	0(0)
chr12	111510445	111513356	unannotated	chr12:111510445-111513356	-	2912	ATXN2	protein_coding	Alt3SS	TGGGGGTAGGTAACA	CCTATTCCAGCTGCA	6.59;8.06	1.3709;0.819478	x;x	x;x	x;x	x	x	x	x	Exon/Cons	0	0(0)	0(0)	0(0)	0.10402	0.109689(12)	0.121701(13)	0.0806703(9)	0.0758809	0.0797216(9)	0.0894792(9)	0.058442(6)
chr12	111692897	111709525	unannotated	chr12:111692897-111709525	+	16629	ACAD10	protein_coding	SkippedExon	TGCAGGTGAGCTATT	CCTCCATCAGATTGT	9.60;8.35	0.932111;0.234609	x;x	x;x	x	x	x	x	x	x	0.403889	0.0969932(1)	0.548047(9)	0.566628(7)	0	0(0)	0(0)	0(0)	0	0(0)	0(0)	0(0)
chr12	111702311	111705784	unannotated	chr12:111702311-111705784	+	3474	ACAD10	protein_coding	Alt3SS	AAATGGTGAGTGGTA	TGTTGACCAGTGAGC	10.13;6.73	1.34067;0.835609	x;x	x;x	x	x	x	x	x	Exon/Cons	0.233731	0.193986(2)	0.426259(7)	0.0809469(1)	0	0(0)	0(0)	0(0)	0	0(0)	0(0)	0(0)
chr12	111702311	111709525	unannotated	chr12:111702311-111709525	+	7215	ACAD10	protein_coding	SkippedExon	AAATGGTGAGTGGTA	CCTCCATCAGATTGT	10.13;8.35	1.34067;0.234609	x;x	x;x	x	x	x	x	x	x	0.301064	0.193986(2)	0.304471(5)	0.404734(5)	0.0214902	0.0274222(3)	0.028085(3)	0.00896337(1)	0.0351685	0.0265739(3)	0.0497107(5)	0.029221(3)
chr12	111721740	111733922	unannotated	chr12:111721740-111733922	+	12183	ACAD10	protein_coding	SkippedExon	TCAAGGTAAAGTTCA	GACTTTTCAGGCTCG	9.06;7.84	1.22711;0.644	x;x	x;x	x	x	x	x	x	x	0.180856	0.0969932(1)	0.121788(2)	0.323788(4)	0.0245371	0.0365629(4)	0.028085(3)	0.00896337(1)	0	0(0)	0(0)	0(0)
chr12	111745044	111746189	unannotated	chr12:111745044-111746189	+	1146	ACAD10	protein_coding	Alt3SS	TCAAGGTAAAGCAGC	CTACCCTTAGAGGCT	9.06;7.80	1.27722;0.767783	x;x	x;x	x	x	x	x	x	Exon/Cons	0.207838	0.0969932(1)	0.121788(2)	0.404734(5)	0	0(0)	0(0)	0(0)	0	0(0)	0(0)	0(0)
chr12	111749104	111753771	unannotated	chr12:111749104-111753771	+	4668	ACAD10	protein_coding	SkippedExon	CTGAGGTGAGGAATA	GTGTCGACAGGTGAA	8.41;9.11	0.803889;0.0193913	x;x	x;x	x	x	x	x	x	x	0.193135	0.193986(2)	0.304471(5)	0.0809469(1)	0	0(0)	0(0)	0(0)	0.0187328	0.0265739(3)	0.0198843(2)	0.00974034(1)
chr12	111842770	111866155	unannotated	chr12:111842770-111866155	+	23386	MAPKAPK5	protein_coding	SkippedExon	TCAAGGTAAGGGGGA	CCAAATCTAGAGTCT	10.51;7.87	1.42889;0.569696	x;x	x;x	x	x	x	x	x	x	0.152538	0.193986(2)	0.182682(3)	0.0809469(1)	0	0(0)	0(0)	0(0)	0	0(0)	0(0)	0(0)
chr12	111865324	111867571	unannotated	chr12:111865324-111867571	+	2248	MAPKAPK5	protein_coding	SkippedExon	GTTAGGTAAGAGATC	TCTCTTTAAGGTACG	9.14;12.83	1.43644;0.923652	x;x	x;x	x	x	x	x	x	x	0.165907	0.193986(2)	0.0608941(1)	0.242841(3)	0.0366355	0.0182814(2)	0.0468083(5)	0.0448168(5)	0	0(0)	0(0)	0(0)
chr12	111890145	111890471	unannotated	chr12:111890145-111890471	+	327	MAPKAPK5	protein_coding	CassetteExon	GAATGGTAGGAGCCT	TATTCACCAGGTCAT	6.38;1.47	0.932333;0.379957	x;chr12:111890472-111890639	x;167	0.155808383233533	x	x	x	x	x	0.211852	0.290979(3)	0.182682(3)	0.161894(2)	0.064485	0.063985(7)	0.0936165(10)	0.0358535(4)	0.0343785	0.0442898(5)	0.0198843(2)	0.0389614(4)
chr12	111890640	111892966	unannotated	chr12:111890640-111892966	+	2327	MAPKAPK5	protein_coding	CassetteExon	ATAAGGTAGAGATGA	TTGCTTTCAGGTCGT	6.38;1.47	0.932333;0.379957	chr12:111890472-111890639;x	167;x	0.155808383233533	x	x	x	x	x	0.207838	0.0969932(1)	0.121788(2)	0.404734(5)	0.0667063	0.109689(12)	0.0187233(2)	0.0717069(8)	0.0399896	0.0708636(8)	0.0198843(2)	0.029221(3)
chr12	112043676	112047664	unannotated	chr12:112043676-112047664	-	3989	NAA25	protein_coding	Alt3SS	GACAGGTAACTGGAA	CCTTCAACAGCTGGA	8.63;7.44	1.20089;0.992522	x;x	x;x	x	x	x	x	x	Exon/Cons	0.315768	0.0969932(1)	0.121788(2)	0.728522(9)	0	0(0)	0(0)	0(0)	0	0(0)	0(0)	0(0)
chr12	112060360	112068879	unannotated	chr12:112060360-112068879	-	8520	NAA25	protein_coding	SkippedExon	CAAAAGTAAGTACTA	TCCCCCATAGGGAAA	9.72;11.36	1.20456;0.288348	x;x	x;x	x	x	x	x	x	x	0.559951	0.484966(5)	0.304471(5)	0.890416(11)	0	0(0)	0(0)	0(0)	0.0249323	0.0354318(4)	0.0198843(2)	0.0194807(2)
chr12	112074706	112075677	unannotated	chr12:112074706-112075677	-	972	NAA25	protein_coding	Alt3SS	AAAAAGTGAGTAAAA	CTGATTGAAGAGGCC	8.40;1.09	1.24844;0.961609	x;x	x;x	x	x	x	x	x	Exon/Cons	0.199819	0.193986(2)	0.243576(4)	0.161894(2)	0	0(0)	0(0)	0(0)	0	0(0)	0(0)	0(0)
chr12	112078742	112090725	unannotated	chr12:112078742-112090725	-	11984	NAA25	protein_coding	SkippedExon	CCGACGTATGTTTCT	CTTCTTTCAGTCTAT	7.83;9.20	1.01233;0.22313	x;x	x;x	x	x	x	x	x	x	0.252448	0.290979(3)	0.304471(5)	0.161894(2)	0	0(0)	0(0)	0(0)	0	0(0)	0(0)	0(0)
chr12	112167918	112170332	unannotated	chr12:112167918-112170332	-	2415	HECTD4	protein_coding	SkippedExon	GGGAGGTGGGGTTGG	TGTCCTACAGGCGGC	4.41;9.76	1.1366;0.0157391	x;x	x;x	x	x	x	x	x	x	0.191554	0.290979(3)	0.121788(2)	0.161894(2)	0.0211655	0.0182814(2)	0.00936165(1)	0.0358535(4)	0	0(0)	0(0)	0(0)
chr12	112228147	112228646	unannotated	chr12:112228147-112228646	-	500	HECTD4	protein_coding	Alt3SS	CAGAGGTAAGGTGAT	CCTGCAACAGGAGAT	10.28;6.15	1.51933;1.10848	x;x	x;x	x	x	x	x	x	Exon/Cons	0.402309	0.193986(2)	0.365365(6)	0.647575(8)	0.0398888	0.0182814(2)	0.0655316(7)	0.0358535(4)	0.0407124	0.0531477(6)	0.0397685(4)	0.029221(3)
chr12	112247040	112247461	unannotated	chr12:112247040-112247461	-	422	HECTD4	protein_coding	Alt3SS	CTGAGGTTAGTCGTA	TCTTATTCAGAAACC	7.15;4.65	1.41511;1.09983	x;x	x;x	x	x	x	x	x	Exon/Cons	0.191554	0.290979(3)	0.121788(2)	0.161894(2)	0	0(0)	0(0)	0(0)	0	0(0)	0(0)	0(0)
chr12	112247077	112248066	unannotated	chr12:112247077-112248066	-	990	HECTD4	protein_coding	SkippedExon	ATGAGGTGAGCAAAT	TTCTTTATAGGGAGA	8.70;8.75	1.42;0.756625	x;x	x;x	x	x	x	x	x	x	0.153874	0.0969932(1)	0.121788(2)	0.242841(3)	0	0(0)	0(0)	0(0)	0.0254532	0.0177159(2)	0.00994213(1)	0.0487017(5)
chr12	112254190	112256319	unannotated	chr12:112254190-112256319	-	2130	HECTD4	protein_coding	Alt3SS	ACAAAGTAAGTAAGA	TCTTTTACAGTCTAA	9.72;11.36	1.45756;1.28143	x;x	x;x	x	x	x	x	x	Intron/Cons	1.04698	1.3579(14)	0.730729(12)	1.05231(13)	0.256317	0.210237(23)	0.28085(30)	0.277864(31)	0.258144	0.292312(33)	0.238611(24)	0.243508(25)
chr12	112269827	112270226	unannotated	chr12:112269827-112270226	-	400	HECTD4	protein_coding	Alt3SS	TTCAGGTAAATACAC	TTTTCTTCAGCCCAC	8.76;6.61	1.25733;1.21337	x;x	x;x	x	x	x	x	x	Exon/Cons	0.275417	0.0969932(1)	0.243576(4)	0.485681(6)	0	0(0)	0(0)	0(0)	0	0(0)	0(0)	0(0)
chr12	112269850	112273654	unannotated	chr12:112269850-112273654	-	3805	HECTD4	protein_coding	SkippedExon	CAAAGGTGAGGTGCA	GTTTCTGTAGGTGGT	9.16;10.03	1.4968;0.917696	x;x	x;x	x	x	x	x	x	x	0.14719	0.0969932(1)	0.182682(3)	0.161894(2)	0	0(0)	0(0)	0(0)	0	0(0)	0(0)	0(0)
chr12	112279387	112306063	unannotated	chr12:112279387-112306063	-	26677	HECTD4	protein_coding	SkippedExon	TTGTGGTAAGTTTGA	CTTTCTCCAGCAAAT	10.36;8.01	1.351;0.808	x;x	x;x	x	x	x	x	x	x	0.140505	0.0969932(1)	0.243576(4)	0.0809469(1)	0	0(0)	0(0)	0(0)	0	0(0)	0(0)	0(0)
chr12	116111513	116277059	unannotated	chr12:116111513-116277059	-	165547	MED13L	protein_coding	SkippedExon	CGCTGGTGAGTAGCC	TTTTTTTCAGTTGTG	10.10;11.35	1.44611;0.876913	x;x	x;x	x	x	x	x	x	x	0.152538	0.193986(2)	0.182682(3)	0.0809469(1)	0	0(0)	0(0)	0(0)	0	0(0)	0(0)	0(0)
chr12	116230623	116237467	unannotated	chr12:116230623-116237467	-	6845	MED13L	protein_coding	SkippedExon	GCAGGGTAAGGTTTC	TTTTTTTTAGTGGTA	9.16;10.05	1.53667;0.310696	x;x	x;x	x;x	x	x	x	x	x	0	0(0)	0(0)	0(0)	0.118856	0.155392(17)	0.0936165(10)	0.10756(12)	0.156289	0.212591(24)	0.149132(15)	0.107144(11)
chr12	116232157	116237467	unannotated	chr12:116232157-116237467	-	5311	MED13L	protein_coding	SkippedExon	GCAGGGTAAGGTTTC	TATTTTTAAGAGTGC	9.16;7.96	1.53667;0.381435	x;x	x;x	x;x	x	x	x	x	x	0	0(0)	0(0)	0(0)	0.155831	0.164533(18)	0.16851(18)	0.13445(15)	0.207293	0.159443(18)	0.228669(23)	0.233768(24)
chr12	116719877	116737789	unannotated	chr12:116719877-116737789	-	17913	C12orf49	protein_coding	SkippedExon	AGCAGGTCAGTGGCC	GTTTCCATAGCAACT	8.94;7.97	1.22789;1.09365	x;x	x;x	x;x	x	x	x	x	x	0	0(0)	0(0)	0(0)	0.119092	0.109689(12)	0.131063(14)	0.116524(13)	0.0749986	0.106295(12)	0.0894792(9)	0.029221(3)
chr12	116964855	116988662	unannotated	chr12:116964855-116988662	+	23808	FBXW8	protein_coding	SkippedExon	GGATGGTAAGTAACC	CTTTTAACAGGTTCA	11.01;8.68	1.46833;0.599783	x;x	x;x	x	x	x	x	x	x	0.265816	0.290979(3)	0.182682(3)	0.323788(4)	0	0(0)	0(0)	0(0)	0	0(0)	0(0)	0(0)
chr12	119728607	119734163	unannotated	chr12:119728607-119734163	-	5557	CIT	protein_coding	SkippedExon	AGCAGGTGGGGCTTT	AAATGTCTAGCTCAA	6.92;4.24	1.42867;0.702913	x;x	x;x	x	x	x	x	x	x	0.223885	0.387973(4)	0.121788(2)	0.161894(2)	0	0(0)	0(0)	0(0)	0	0(0)	0(0)	0(0)
chr12	120130754	120131925	unannotated	chr12:120130754-120131925	-	1172	GCN1,GCN1L1	x,protein_coding	SkippedExon	GCTGGGTAAGTACAC	TTCTCCACAGATCCC	10.24;11.84	0.845222;0.526435	x;x	x;x	x	x	x	x	x	x	0.228136	0.0969932(1)	0.182682(3)	0.404734(5)	0.0398152	0.0274222(3)	0.0561699(6)	0.0358535(4)	0.028179	0.0354318(4)	0.0198843(2)	0.029221(3)
chr12	120144449	120144922	unannotated	chr12:120144449-120144922	-	474	GCN1,GCN1L1	x,protein_coding	SkippedExon	ACAGGGTAAGGCCAG	GTGTGCCCAGGCTCT	9.16;7.94	1.25133;0.549478	x;x	x;x	x	x	x	x	x	x	1.11213	1.06692(11)	0.974306(16)	1.29515(16)	0.0824709	0.0731258(8)	0.0936165(10)	0.0806703(9)	0.0255878	0.0177159(2)	0.0298264(3)	0.029221(3)
chr12	120149714	120149921	unannotated	chr12:120149714-120149921	-	208	GCN1,GCN1L1	x,protein_coding	Alt3SS	GTGAGGTAAGTCCCC	GAGGCTGCAGATGAC	11.08;1.80	1.43267;1.15335	x;x	x;x	x	x	x	x	x	Exon/Cons	0.648072	0.484966(5)	0.730729(12)	0.728522(9)	0.0863289	0.063985(7)	0.159148(17)	0.0358535(4)	0.102486	0.0708636(8)	0.13919(14)	0.0974034(10)
chr12	120170322	120175161	unannotated	chr12:120170322-120175161	-	4840	GCN1,GCN1L1	x,protein_coding	SkippedExon	CTCAGGTATAGGATT	CTCTCCACAGGTGAC	8.73;13.93	1.09978;0.690913	x;x	x;x	x	x	x	x	x	x	0	0(0)	0(0)	0(0)	0.0913015	0.0731258(8)	0.0842549(9)	0.116524(13)	0.0730206	0.0620057(7)	0.0596528(6)	0.0974034(10)
chr12	120464123	120469502	unannotated	chr12:120464123-120469502	-	5380	SRSF9	protein_coding	Alt5SS	TACAAGTACGGCCGC	CCATGCCTAGGACTT	5.98;8.29	1.33322;0.629739	x;x	x;x	x	x	x	x	Exon/Cons	x	0	0(0)	0(0)	0(0)	0.0888447	0.0731258(8)	0.121701(13)	0.0717069(8)	0.0899522	0.0531477(6)	0.119306(12)	0.0974034(10)
chr12	121420335	121423385	unannotated	chr12:121420335-121423385	+	3051	RNF34	protein_coding	SkippedExon	ATCGGGTGAGGCCAC	TGCCTTTCAGATGGC	8.48;10.61	0.816111;0.955083	x;x	x;x	x	x	x	x	x	x	0.226801	0.193986(2)	0.243576(4)	0.242841(3)	0.0272002	0.0274222(3)	0.00936165(1)	0.0448168(5)	0.0504528	0.0531477(6)	0.0397685(4)	0.058442(6)
chr12	122542128	122544158	unannotated	chr12:122542128-122544158	+	2031	KNTC1	protein_coding	SkippedExon	ACAAGGTAAGTAATA	AATTTTGCAGTTACA	11.00;8.79	1.17367;0.763522	x;x	x;x	x	x	x	x	x	x	0.180856	0.0969932(1)	0.121788(2)	0.323788(4)	0	0(0)	0(0)	0(0)	0	0(0)	0(0)	0(0)
chr12	122546675	122547914	unannotated	chr12:122546675-122547914	+	1240	KNTC1	protein_coding	SkippedExon	CTGATGTATGTTTCT	TCTCTTTTAGGCAAG	6.31;10.02	1.0596;0.684833	x;x	x;x	x	x	x	x	x	x	0.229234	0.484966(5)	0.121788(2)	0.0809469(1)	0	0(0)	0(0)	0(0)	0	0(0)	0(0)	0(0)
chr12	122562700	122568321	unannotated	chr12:122562700-122568321	+	5622	KNTC1	protein_coding	Alt3SS	TTCAGGTGTGTACAT	TTTTTTACAGCTAAA	6.99;5.83	1.14122;0.892652	x;x	x;x	x	x	x	x	x	Exon/Cons	0.206503	0.193986(2)	0.182682(3)	0.242841(3)	0	0(0)	0(0)	0(0)	0	0(0)	0(0)	0(0)
chr12	122562700	122569680	unannotated	chr12:122562700-122569680	+	6981	KNTC1	protein_coding	SkippedExon	TTCAGGTGTGTACAT	TATAATTTAGGCAAA	6.99;8.06	1.14122;0.226783	x;x	x;x	x	x	x	x	x	x	0.340079	0.290979(3)	0.243576(4)	0.485681(6)	0	0(0)	0(0)	0(0)	0	0(0)	0(0)	0(0)
chr12	122571127	122572940	unannotated	chr12:122571127-122572940	+	1814	KNTC1	protein_coding	Alt3SS	CCTTGGTATGATGTG	TTTTAGAAAGATTAT	5.24;-0.37	1.39522;0.909	x;x	x;x	x	x	x	x	x	Exon/Cons	0.326711	0.290979(3)	0.365365(6)	0.323788(4)	0	0(0)	0(0)	0(0)	0	0(0)	0(0)	0(0)
chr12	122573286	122573621	unannotated	chr12:122573286-122573621	+	336	KNTC1	protein_coding	CassetteExon	TAGAGGTAACTTTTC	TATATTTTAGGGAGA	2.23;9.27	0.871;0.372957	x;chr12:122573622-122573745	x;123	0.202056910569106	x	x	x	x	x	0.391373	0.484966(5)	0.365365(6)	0.323788(4)	0	0(0)	0(0)	0(0)	0	0(0)	0(0)	0(0)
chr12	122573746	122574281	unannotated	chr12:122573746-122574281	+	536	KNTC1	protein_coding	CassetteExon	GATAGGTGATACAAA	CCCTTTTTAGGATTT	2.23;9.27	0.871;0.372957	chr12:122573622-122573745;x	123;x	0.202056910569106	x	x	x	x	x	0.313342	0.290979(3)	0.487153(8)	0.161894(2)	0	0(0)	0(0)	0(0)	0	0(0)	0(0)	0(0)
chr12	122580671	122584277	unannotated	chr12:122580671-122584277	+	3607	KNTC1	protein_coding	SkippedExon	TACAGGTAAACATAT	TCTTCCAAAGCGACT	7.82;7.61	1.45656;0.430043	x;x	x;x	x	x	x	x	x	x	1.1543	0.484966(5)	1.0352(17)	1.94273(24)	0.0459826	0.0365629(4)	0.0655316(7)	0.0358535(4)	0.0220469	0.0265739(3)	0.0298264(3)	0.00974034(1)
chr12	122585775	122587710	unannotated	chr12:122585775-122587710	+	1936	KNTC1	protein_coding	SkippedExon	AGCTGGTAAGTCTTA	CACTCTGCAGGAGAT	10.65;7.83	1.14956;0.47687	x;x	x;x	x	x	x	x	x	x	0.180856	0.0969932(1)	0.121788(2)	0.323788(4)	0	0(0)	0(0)	0(0)	0	0(0)	0(0)	0(0)
chr12	122586758	122587760	unannotated	chr12:122586758-122587760	+	1003	KNTC1	protein_coding	Alt3SS	TGAAGGTATTTGGCA	CCTGCTTCAGAATCT	7.64;7.62	1.44278;0.701043	x;x	x;x	x	x	x	x	x	Exon/Cons	0.510483	0.193986(2)	0.608941(10)	0.728522(9)	0.0181777	0.0182814(2)	0.00936165(1)	0.0268901(3)	0	0(0)	0(0)	0(0)
chr12	122622608	122626204	unannotated	chr12:122622608-122626204	+	3597	KNTC1	protein_coding	SkippedExon	TTAAGGTAAGTTAAT	TCCCATTTAGATGTT	11.00;10.39	1.41711;0.86813	x;x	x;x	x	x	x	x	x	x	0.181102	0.0969932(1)	0.365365(6)	0.0809469(1)	0.0301289	0.0182814(2)	0.00936165(1)	0.0627436(7)	0	0(0)	0(0)	0(0)
chr12	122981300	122981703	unannotated	chr12:122981300-122981703	+	404	ARL6IP4,AC026362.1	processed_transcript,protein_coding	Alt3SS	GGAGGGTGAGGACCA	CTTCCTCCAGTGATG	7.13;10.04	1.49989;0.66513	x;x	x;x	x	x	x	x	x	Exon/Cons	0.301064	0.193986(2)	0.304471(5)	0.404734(5)	0	0(0)	0(0)	0(0)	0	0(0)	0(0)	0(0)
chr12	123164091	123166654	unannotated	chr12:123164091-123166654	-	2564	MPHOSPH9	protein_coding	SkippedExon	CTAGGGTGAGATAAC	TCTGCTGTAGTAAAT	6.65;7.05	1.14133;0.211435	x;x	x;x	x	x	x	x	x	x	0.250867	0.387973(4)	0.121788(2)	0.242841(3)	0	0(0)	0(0)	0(0)	0	0(0)	0(0)	0(0)
chr12	123214835	123221371	unannotated	chr12:123214835-123221371	-	6537	MPHOSPH9	protein_coding	SkippedExon	AATAGGTAAGTAGAA	TTTCTTGTAGTCTGA	9.66;6.63	1.34856;0.576522	x;x	x;x	x	x	x	x	x	x	0.152538	0.193986(2)	0.182682(3)	0.0809469(1)	0	0(0)	0(0)	0(0)	0	0(0)	0(0)	0(0)
chr12	123336489	123340987	unannotated	chr12:123336489-123340987	-	4499	SBNO1	protein_coding	Alt3SS	CCATGGTGAGTTTCA	GTTGCAGAAGGTTCC	10.13;3.10	1.36022;0.663304	x;x	x;x	x	x	x	x	x	Exon/Cons	0.159223	0.193986(2)	0.121788(2)	0.161894(2)	0.0878863	0.109689(12)	0.0374466(4)	0.116524(13)	0.0413007	0.0354318(4)	0.0397685(4)	0.0487017(5)
chr12	123403633	123407492	unannotated	chr12:123403633-123407492	+	3860	KMT5A	protein_coding	SkippedExon	TGAAGGTAAGGGGCT	TCCCCTCCAGCGTGG	10.51;9.70	1.5575;0.21787	x;x	x;x	x;x	x	x	x	x	x	0	0(0)	0(0)	0(0)	0.12838	0.118829(13)	0.149786(16)	0.116524(13)	0.0664598	0.0620057(7)	0.0497107(5)	0.087663(9)
chr12	123605982	123606079	unannotated	chr12:123605982-123606079	+	98	DDX55	protein_coding	Alt3SS	AAGCGGTGAGTGCCT	CAGGTCACAGGTAGT	10.49;0.54	1.47811;0.77713	x;x	x;x	x	x	x	x	x	Exon/Cons	0.313096	0.290979(3)	0.243576(4)	0.404734(5)	0	0(0)	0(0)	0(0)	0	0(0)	0(0)	0(0)
chr12	123699811	123706725	unannotated	chr12:123699811-123706725	+	6915	TCTN2	protein_coding	SkippedExon	AATACGTAAGTCAAA	TCCCTCCTAGGTTCT	9.27;10.32	1.31922;0.333696	x;x	x;x	x	x	x	x	x	x	0.159223	0.193986(2)	0.121788(2)	0.161894(2)	0	0(0)	0(0)	0(0)	0	0(0)	0(0)	0(0)
chr12	124795269	124807760	unannotated	chr12:124795269-124807760	-	12492	SCARB1	protein_coding	SkippedExon	GTTCAGTACGTGCCG	GTTGCCGCAGGTCAC	5.95;10.00	1.1067;0.197609	x;x	x;x	x	x	x	x	x	x	0.187786	0.0969932(1)	0.304471(5)	0.161894(2)	0	0(0)	0(0)	0(0)	0.0219123	0.0265739(3)	0.00994213(1)	0.029221(3)
chr12	124807928	124811869	unannotated	chr12:124807928-124811869	-	3942	SCARB1	protein_coding	SkippedExon	GCAAGGTGAGGGGCG	TCCCCTGCAGATCCA	9.16;12.03	1.32378;0.460478	x;x	x;x	x	x	x	x	x	x	0.165907	0.193986(2)	0.0608941(1)	0.242841(3)	0.0336477	0.0182814(2)	0.0468083(5)	0.0358535(4)	0.0222065	0.0177159(2)	0.00994213(1)	0.0389614(4)
chr12	124972600	124977341	unannotated	chr12:124972600-124977341	-	4742	DHX37	protein_coding	SkippedExon	AGCAGGTAGGGGCTG	GCCCATACAGGGTCG	9.46;5.85	1.31267;-0.332435	x;x	x;x	x;x	x	x	x	x	x	0	0(0)	0(0)	0(0)	0.143127	0.109689(12)	0.140425(15)	0.179267(20)	0.128141	0.0885795(10)	0.178958(18)	0.116884(12)
chr12	125091524	125102999	unannotated	chr12:125091524-125102999	+	11476	AACS	protein_coding	SkippedExon	TGAATGTGAGTCAGG	CTCCTTCCAGGCCTA	7.80;12.38	1.21089;-0.00578261	x;x	x;x	x	x	x	x	x	x	0.152538	0.193986(2)	0.182682(3)	0.0809469(1)	0	0(0)	0(0)	0(0)	0	0(0)	0(0)	0(0)
chr12	132020219	132023776	unannotated	chr12:132020219-132023776	+	3558	EP400	protein_coding	SkippedExon	AAAAGGTAGACTTCA	GTTTCAACAGGTGGA	7.07;11.79	1.20489;0.357958	x;x	x;x	x	x	x	x	x	x	0.286114	0.290979(3)	0.243576(4)	0.323788(4)	0.186005	0.210237(23)	0.16851(18)	0.179267(20)	0.157037	0.186017(21)	0.129248(13)	0.155845(16)
chr12	132668940	132669338	unannotated	chr12:132668940-132669338	-	399	POLE	protein_coding	CassetteExon	TACAGGTGCCACCGC	TTCTCTGCAGGTGTG	3.75;10.62	0.671889;0.0408696	x;chr12:132669339-132669456	x;117	0.112059829059829	x	x	x	x	x	0.214768	0.0969932(1)	0.304471(5)	0.242841(3)	0.0459972	0.0182814(2)	0.0748932(8)	0.0448168(5)	0.0381212	0.0354318(4)	0.0497107(5)	0.029221(3)
chr12	132669457	132672214	unannotated	chr12:132669457-132672214	-	2758	POLE	protein_coding	CassetteExon	AAGAGGTAACCATCA	TCTGAAACAGGATCT	3.75;10.62	0.671889;0.0408696	chr12:132669339-132669456;x	117;x	0.112059829059829	x	x	x	x	x	0.370223	0.0969932(1)	0.608941(10)	0.404734(5)	0.0456435	0.0457036(5)	0.0374466(4)	0.0537802(6)	0	0(0)	0(0)	0(0)
chr12	132673708	132675734	unannotated	chr12:132673708-132675734	-	2027	POLE	protein_coding	SkippedExon	GACTGGTGAGTCTGT	CTCCTTCCAGGTGGG	10.10;13.25	1.44444;0.451043	x;x	x;x	x	x	x	x	x	x	0.334976	0.193986(2)	0.487153(8)	0.323788(4)	0.0183105	0.0182814(2)	0.0187233(2)	0.0179267(2)	0	0(0)	0(0)	0(0)
chr12	132676654	132676849	unannotated	chr12:132676654-132676849	-	196	POLE	protein_coding	CassetteExon	CTTAGGTATGTCAGT	GTCCCCACAGGACCC	7.76;6.84	0.0367778;-0.0427826	x;chr12:132676850-132676959	x;109	-0.0472110091743119	x	x	x	x	x	0.89177	1.3579(14)	0.669835(11)	0.647575(8)	0.0852968	0.109689(12)	0.0655316(7)	0.0806703(9)	0.0732475	0.0531477(6)	0.0497107(5)	0.116884(12)
chr12	132676960	132677362	unannotated	chr12:132676960-132677362	-	403	POLE	protein_coding	CassetteExon	GACCTGTAAGTTTTG	TGTGCCACAGTTACC	7.76;6.84	0.0367778;-0.0427826	chr12:132676850-132676959;x	109;x	-0.0472110091743119	x	x	x	x	x	0.819089	1.26091(13)	0.791623(13)	0.404734(5)	0.0306454	0.0365629(4)	0.0374466(4)	0.0179267(2)	0.0275908	0.0531477(6)	0.0198843(2)	0.00974034(1)
chr12	132680688	132681172	unannotated	chr12:132680688-132681172	-	485	POLE	protein_coding	Alt5SS	GCCTGGTGAGAAGAC	TCTCTTGTAGACCGA	7.54;7.30	1.16278;0.515478	x;x	x;x	x	x	x	x	Exon/Cons	x	0.474752	0.775945(8)	0.243576(4)	0.404734(5)	0	0(0)	0(0)	0(0)	0	0(0)	0(0)	0(0)
chr12	132717565	132717989	unannotated	chr12:132717565-132717989	+	425	PGAM5	protein_coding	SkippedExon	GCCAGGTGAGTGCTG	CCCCCAGCAGTATTA	10.67;3.13	1.39744;0.61025	x;x	x;x	x	x	x	x	x	x	0	0(0)	0(0)	0(0)	0.103564	0.182814(20)	0.0561699(6)	0.0717069(8)	0.0190942	0.0177159(2)	0.0298264(3)	0.00974034(1)
chr13	20064546	20065033	unannotated	chr13:20064546-20065033	+	488	ZMYM2	protein_coding	CassetteExon	AAAAGGTACATTCAC	TCTCTTTTAGGCATA	6.89;10.83	0.42;0.233348	x;chr13:20065034-20065081	x;47	0.154723404255319	x	x	x	x	x	0.229234	0.484966(5)	0.121788(2)	0.0809469(1)	0	0(0)	0(0)	0(0)	0	0(0)	0(0)	0(0)
chr13	20065082	20066850	unannotated	chr13:20065082-20066850	+	1769	ZMYM2	protein_coding	CassetteExon	TTCAGGTAGACCAAA	TTACTAATAGGGAGC	6.89;10.83	0.42;0.233348	chr13:20065034-20065081;x	47;x	0.154723404255319	x	x	x	x	x	0.159223	0.193986(2)	0.121788(2)	0.161894(2)	0	0(0)	0(0)	0(0)	0	0(0)	0(0)	0(0)
chr13	20082849	20082946	unannotated	chr13:20082849-20082946	+	98	ZMYM2	protein_coding	NewIntron	CTCCAGTAGCTCTTC	CTGTGTTTAGGCATT	-4.04;6.48	1.362;1.18574	x;x	x;x	x	96.7836	100	100	Exon/Cons	Exon/Cons	0.254029	0.193986(2)	0.487153(8)	0.0809469(1)	0	0(0)	0(0)	0(0)	0	0(0)	0(0)	0(0)
chr13	23356008	23365165	unannotated	chr13:23356008-23365165	-	9158	SACS	protein_coding	SkippedExon	TCAGGGTAAGAATCA	TTCTTTACAGATGTT	9.21;10.98	1.41622;0.716565	x;x	x;x	x	x	x	x	x	x	0	0(0)	0(0)	0(0)	0.188918	0.137111(15)	0.196595(21)	0.233048(26)	0.157785	0.159443(18)	0.109363(11)	0.204547(21)
chr13	24884246	24884400	unannotated	chr13:24884246-24884400	-	155	CENPJ	protein_coding	Alt5SS	AGGAAGTGAGTGCAG	GTCTTTACAGATCTA	7.97;11.82	1.437;0.620522	x;x	x;x	x	x	x	x	Exon/Cons	x	0	0(0)	0(0)	0(0)	0	0(0)	0(0)	0(0)	0.0696142	0.0708636(8)	0.0795371(8)	0.058442(6)
chr13	24892868	24903925	unannotated	chr13:24892868-24903925	-	11058	CENPJ	protein_coding	SkippedExon	CTCAGGTACGTTTGG	TTTTTGAGAGACTTT	10.65;1.35	0.942556;0.54875	x;x	x;x	x	x	x	x	x	x	0.248434	0.0969932(1)	0.243576(4)	0.404734(5)	0	0(0)	0(0)	0(0)	0	0(0)	0(0)	0(0)
chr13	31269278	31276701	unannotated	chr13:31269278-31276701	+	7424	B3GLCT	protein_coding	SkippedExon	ATGAGGTATGTCATG	TTTTTTTTAGAGAAA	9.81;11.45	1.25011;0.543	x;x	x;x	x;x	x	x	x	x	x	0	0(0)	0(0)	0(0)	0.1009	0.109689(12)	0.11234(12)	0.0806703(9)	0.100679	0.115153(13)	0.0894792(9)	0.0974034(10)
chr13	32742728	32753331	unannotated	chr13:32742728-32753331	+	10604	PDS5B	protein_coding	SkippedExon	ATTAGGTATGCAATT	GTCTTTACAGGATGA	7.53;8.94	1.25422;0.886217	x;x	x;x	x	x	x	x	x	x	0.152538	0.193986(2)	0.182682(3)	0.0809469(1)	0	0(0)	0(0)	0(0)	0	0(0)	0(0)	0(0)
chr13	33818266	33820397	unannotated	chr13:33818266-33820397	+	2132	RFC3	protein_coding	CassetteExon	ACCTGGTGAGTCTGC	TTCTAAGCAGGCTTC	6.29;5.87	0.563444;0.415833	x;chr13:33820398-33820468	x;70	0.0100428571428571	x	x	x	x	x	0.261803	0.0969932(1)	0.121788(2)	0.566628(7)	0	0(0)	0(0)	0(0)	0	0(0)	0(0)	0(0)
chr13	33820469	33821131	unannotated	chr13:33820469-33821131	+	663	RFC3	protein_coding	CassetteExon	CTCTGGTGGGTGTTT	TTTTTTTCAGGTGCA	6.29;5.87	0.563444;0.415833	chr13:33820398-33820468;x	70;x	0.0100428571428571	x	x	x	x	x	0.326711	0.290979(3)	0.365365(6)	0.323788(4)	0	0(0)	0(0)	0(0)	0	0(0)	0(0)	0(0)
chr13	33823985	33829835	unannotated	chr13:33823985-33829835	+	5851	RFC3	protein_coding	SkippedExon	CCTAGGTAAGTTACT	TTTGACTCAGTGGTA	9.66;6.76	1.23589;0.702304	x;x	x;x	x	x	x	x	x	x	0.165907	0.193986(2)	0.0608941(1)	0.242841(3)	0	0(0)	0(0)	0(0)	0	0(0)	0(0)	0(0)
chr13	35041165	35044980	unannotated	chr13:35041165-35044980	+	3816	NBEA	protein_coding	Alt3SS	AGCAGGTATGGGGTT	TTCTTGCCAGCTACA	9.99;3.48	1.35011;1.06187	x;x	x;x	x	x	x	x	x	Exon/Cons	0.255119	0.0969932(1)	0.182682(3)	0.485681(6)	0	0(0)	0(0)	0(0)	0	0(0)	0(0)	0(0)
chr13	35132301	35142268	unannotated	chr13:35132301-35142268	+	9968	NBEA	protein_coding	CassetteExon	TACAGGTGCGTGCCA	TTCTCTCCAGGAGAA	9.73;3.33	0.351778;0.0554348	chr13:35132203-35132300;x	97;x	-0.086319587628866	x	x	x	x	x	0.181102	0.0969932(1)	0.365365(6)	0.0809469(1)	0	0(0)	0(0)	0(0)	0	0(0)	0(0)	0(0)
chr13	35184072	35194231	unannotated	chr13:35184072-35194231	+	10160	NBEA	protein_coding	CassetteExon	CAAAGGTAATACTGA	AATTTTTTAGTATGT	7.58;7.81	0.729333;0.389261	x;chr13:35194232-35194347	x;115	0.180086956521739	x	x	x	x	x	0.233485	0.193986(2)	0.182682(3)	0.323788(4)	0	0(0)	0(0)	0(0)	0.0190269	0.0177159(2)	0.0198843(2)	0.0194807(2)
chr13	35194348	35195863	unannotated	chr13:35194348-35195863	+	1516	NBEA	protein_coding	CassetteExon	TCAAGGTAGCCTATT	TTCATTACAGAAACA	7.58;7.81	0.729333;0.389261	chr13:35194232-35194347;x	115;x	0.180086956521739	x	x	x	x	x	0.220117	0.193986(2)	0.304471(5)	0.161894(2)	0	0(0)	0(0)	0(0)	0	0(0)	0(0)	0(0)
chr13	36331572	36335020	unannotated	chr13:36331572-36335020	-	3449	SPG20,	protein_coding,x	Alt3SS	TTCAGGTAAGCGAAA	TATCCTCTAGTTCCT	9.88;6.08	1.40667;1.06822	x;x	x;x	x	x	x	x	x	Exon/Cons	0.213187	0.193986(2)	0.121788(2)	0.323788(4)	0	0(0)	0(0)	0(0)	0	0(0)	0(0)	0(0)
chr13	36993673	36995426	unannotated	chr13:36993673-36995426	-	1754	ALG5	protein_coding	Alt5SS	AAACGGTGTAAGCCC	TTTCTTGCAGAAACG	-1.73;11.53	1.46544;0.531261	x;x	x;x	x	x	x	x	Exon/Cons	x	0.220117	0.193986(2)	0.304471(5)	0.161894(2)	0	0(0)	0(0)	0(0)	0	0(0)	0(0)	0(0)
chr13	36995036	36995426	unannotated	chr13:36995036-36995426	-	391	ALG5	protein_coding	Alt5SS	AAACGGTGTAAGCCC	TTTCTTCAAGTGCCT	-1.73;5.56	1.46544;0.705609	x;x	x;x	x	x	x	x	Exon/Cons	x	0.345428	0.387973(4)	0.243576(4)	0.404734(5)	0	0(0)	0(0)	0(0)	0.0249995	0.0354318(4)	0.0298264(3)	0.00974034(1)
chr13	39012234	39017499	unannotated	chr13:39012234-39017499	-	5266	PROSER1	protein_coding	SkippedExon	TCAAAGTAAGTAGCA	ATTGTTTTAGTTTAT	9.72;8.95	1.45756;0.483348	x;x	x;x	x	x	x	x	x	x	0.159223	0.193986(2)	0.121788(2)	0.161894(2)	0.0667499	0.0548443(6)	0.0468083(5)	0.098597(11)	0	0(0)	0(0)	0(0)
chr13	39682265	39683798	unannotated	chr13:39682265-39683798	+	1534	COG6	protein_coding	CassetteExon	TATAAGTTGGTGACT	TTTTCAACAGCTGAC	8.23;10.36	0.608;0.0179565	x;chr13:39683799-39683883	x;84	0.121678571428571	x	x	x	x	x	0.14719	0.0969932(1)	0.182682(3)	0.161894(2)	0	0(0)	0(0)	0(0)	0	0(0)	0(0)	0(0)
chr13	39683884	39687502	unannotated	chr13:39683884-39687502	+	3619	COG6	protein_coding	CassetteExon	ATAAGGTGGGTTCTT	TTTCTTCTAGATATA	8.23;10.36	0.608;0.0179565	chr13:39683799-39683883;x	84;x	0.121678571428571	x	x	x	x	x	0.164571	0.290979(3)	0.121788(2)	0.0809469(1)	0.0212983	0.0182814(2)	0.0187233(2)	0.0268901(3)	0.0252936	0.0265739(3)	0.0298264(3)	0.0194807(2)
chr13	41316931	41318807	unannotated	chr13:41316931-41318807	+	1877	NAA16	protein_coding	Alt3SS	TGGAGGTATTGTCTC	TTTTTCAGAGACTTT	7.44;-2.98	1.26556;0.963667	x;x	x;x	x	x	x	x	x	Exon/Cons	0.274327	0.193986(2)	0.548047(9)	0.0809469(1)	0	0(0)	0(0)	0(0)	0	0(0)	0(0)	0(0)
chr13	41605277	41607755	unannotated	chr13:41605277-41607755	-	2479	VWA8	protein_coding	CassetteExon	TAACTGTAAGTAGAA	CTGATTTCAGGCTAA	8.59;4.77	-1.44767;0.287609	x;chr13:41607756-41607863	x;107	-1.03680373831776	x	x	x	x	x	0.186205	0.193986(2)	0.121788(2)	0.242841(3)	0	0(0)	0(0)	0(0)	0	0(0)	0(0)	0(0)
chr13	41727314	41732079	unannotated	chr13:41727314-41732079	-	4766	VWA8	protein_coding	SkippedExon	CTTTGGTTAGTAACC	TGTTTTTCAGATTCT	4.82;8.99	1.28511;0.774217	x;x	x;x	x	x	x	x	x	x	0.230569	0.387973(4)	0.0608941(1)	0.242841(3)	0	0(0)	0(0)	0(0)	0	0(0)	0(0)	0(0)
chr13	41727314	41761127	unannotated	chr13:41727314-41761127	-	33814	VWA8	protein_coding	SkippedExon	CACAGGTAAGACTAT	TGTTTTTCAGATTCT	10.77;8.99	1.23267;0.774217	x;x	x;x	x	x	x	x	x	x	0.187786	0.0969932(1)	0.304471(5)	0.161894(2)	0	0(0)	0(0)	0(0)	0	0(0)	0(0)	0(0)
chr13	41833532	41837118	unannotated	chr13:41833532-41837118	-	3587	VWA8	protein_coding	CassetteExon	ACAGAGTGAGAACTT	TTTGTTTTAGGATAT	2.37;9.90	0.740111;0.489826	x;chr13:41837119-41837250	x;131	0.264137404580153	x	x	x	x	x	0.336311	0.0969932(1)	0.426259(7)	0.485681(6)	0	0(0)	0(0)	0(0)	0	0(0)	0(0)	0(0)
chr13	41837251	41865735	unannotated	chr13:41837251-41865735	-	28485	VWA8	protein_coding	CassetteExon	ATCAGGTACAGTGTT	TTTCTCTTAGGAAGG	2.37;9.90	0.740111;0.489826	chr13:41837119-41837250;x	131;x	0.264137404580153	x	x	x	x	x	0.368642	0.193986(2)	0.426259(7)	0.485681(6)	0	0(0)	0(0)	0(0)	0	0(0)	0(0)	0(0)
chr13	41868478	41881999	unannotated	chr13:41868478-41881999	-	13522	VWA8	protein_coding	Alt5SS	GAGAAGTGAGGAGCC	AATTTTACAGCGCTT	3.71;9.51	5;0.66687	x;x	x;x	x	x	x	x	Exon/Cons	x	0.435737	0.678952(7)	0.304471(5)	0.323788(4)	0	0(0)	0(0)	0(0)	0	0(0)	0(0)	0(0)
chr13	41868478	41882039	unannotated	chr13:41868478-41882039	-	13562	VWA8	protein_coding	Alt5SS	GAGAAGTGAGGAGCC	AATTTTACAGCGCTT	3.71;9.51	5;0.66687	x;x	x;x	x	x	x	x	Exon/Cons	x	0.550595	0.678952(7)	0.487153(8)	0.485681(6)	0	0(0)	0(0)	0(0)	0	0(0)	0(0)	0(0)
chr13	42209466	42214506	unannotated	chr13:42209466-42214506	+	5041	DGKH	protein_coding	SkippedExon	ACAGAGTATGTAACA	TTGCTTTTAGGATAT	5.66;11.66	1.28878;0.527696	x;x	x;x	x	x	x	x	x	x	0.322459	0.581959(6)	0.304471(5)	0.0809469(1)	0	0(0)	0(0)	0(0)	0	0(0)	0(0)	0(0)
chr13	44979282	44979889	unannotated	chr13:44979282-44979889	-	608	NUFIP1	protein_coding	Alt3SS	GAAATGTAAGTTCTG	TGTTCAGCAGGCTTT	8.62;4.77	1.46456;0.862913	x;x	x;x	x	x	x	x	x	Intron/Cons	0.309329	0.0969932(1)	0.426259(7)	0.404734(5)	0	0(0)	0(0)	0(0)	0	0(0)	0(0)	0(0)
chr13	44989743	45006201	unannotated	chr13:44989743-45006201	+	16459	KIAA1704,GPALPP1	protein_coding,x	SkippedExon	CCCTGGTAAGCGGCG	ATGTTTTCAGAAAAC	8.69;6.94	0.804778;0.790522	x;x	x;x	x	x	x	x	x	x	0.247099	0.193986(2)	0.304471(5)	0.242841(3)	0	0(0)	0(0)	0(0)	0	0(0)	0(0)	0(0)
chr13	45975839	45976211	unannotated	chr13:45975839-45976211	-	373	ZC3H13	protein_coding	Alt5SS	CTCAGGTCCTGCTGG	TTCATTGTAGATCAA	0.70;6.95	1.48378;1.19246	x;x	x;x	x	x	x	x	Intron/Cons	x	0.159223	0.193986(2)	0.121788(2)	0.161894(2)	0.0455844	0.0365629(4)	0.0374466(4)	0.0627436(7)	0	0(0)	0(0)	0(0)
chr13	46020554	46042163	unannotated	chr13:46020554-46042163	-	21610	ZC3H13	protein_coding	Alt3SS	TTAGGGTAGGATTGA	TTTTAGAAAGAATCT	6.45;-3.58	1.42422;0.721542	x;x	x;x	x	x	x	x	x	Exon/Cons	0.159223	0.193986(2)	0.121788(2)	0.161894(2)	0	0(0)	0(0)	0(0)	0	0(0)	0(0)	0(0)
chr13	48053492	48079843	unannotated	chr13:48053492-48079843	-	26352	MED4	protein_coding	SkippedExon	GCCAGGTAATGTTAA	TTTTTGGTAGAGATG	9.43;5.33	1.4481;0.266609	x;x	x;x	x;x	x	x	x	x	x	0	0(0)	0(0)	0(0)	0.0912724	0.109689(12)	0.0655316(7)	0.098597(11)	0.0974569	0.106295(12)	0.0497107(5)	0.136365(14)
chr13	49131371	49136331	unannotated	chr13:49131371-49136331	+	4961	FNDC3A	protein_coding	Alt5SS	GAGATGTAGGTAAGA	TGCCTCCTAGATGCT	4.90;9.14	1.47389;0.584826	x;x	x;x	x	x	x	x	Exon/Cons	x	0.228382	0.0969932(1)	0.426259(7)	0.161894(2)	0	0(0)	0(0)	0(0)	0	0(0)	0(0)	0(0)
chr13	49476699	49476792	unannotated	chr13:49476699-49476792	+	94	SETDB2	protein_coding	NewIntron	TCCACGTGAGTTATA	TTATTTACAGATAAC	9.30;8.82	1.3067;0.999174	x;x	x;x	x	89.8551	100	100	Exon/Cons	Exon/Cons	0.179521	0.193986(2)	0.182682(3)	0.161894(2)	0	0(0)	0(0)	0(0)	0	0(0)	0(0)	0(0)
chr13	49476699	49480218	unannotated	chr13:49476699-49480218	+	3520	SETDB2	protein_coding	Alt5SS	TCCACGTGAGTTATA	TGCCTTTTAGAACAA	9.30;6.84	1.3067;0.425522	x;x	x;x	x	x	x	x	Exon/Cons	x	0.365971	0.387973(4)	0.548047(9)	0.161894(2)	0.0241533	0.0182814(2)	0.00936165(1)	0.0448168(5)	0.0220469	0.0265739(3)	0.0298264(3)	0.00974034(1)
chr13	49485724	49490821	unannotated	chr13:49485724-49490821	+	5098	SETDB2	protein_coding	SkippedExon	ACAAAGTAGGCTTTG	TATTTAACAGCATAG	5.00;8.62	1.35478;0.782826	x;x	x;x	x	x	x	x	x	x	0.180856	0.0969932(1)	0.121788(2)	0.323788(4)	0	0(0)	0(0)	0(0)	0	0(0)	0(0)	0(0)
chr13	49538084	49540875	unannotated	chr13:49538084-49540875	-	2792	RCBTB1	protein_coding	SkippedExon	CAGAGGTAACTTAAA	TTATTTTTAGAGCTC	8.77;2.85	1.55333;0.123217	x;x	x;x	x	x	x	x	x	x	0.179521	0.193986(2)	0.182682(3)	0.161894(2)	0	0(0)	0(0)	0(0)	0	0(0)	0(0)	0(0)
chr13	72792548	72793136	unannotated	chr13:72792548-72793136	+	589	PIBF1	protein_coding	CassetteExon	GCCAGGTAAGAAAAG	TGTCTTTTAGGATCT	8.76;10.26	0.5089;0.12413	x;chr13:72793137-72793291	x;154	0.196772727272727	x	x	x	x	x	0	0(0)	0(0)	0(0)	0.0182514	0.00914072(1)	0.0187233(2)	0.0268901(3)	0	0(0)	0(0)	0(0)
chr13	72793292	72795358	unannotated	chr13:72793292-72795358	+	2067	PIBF1	protein_coding	CassetteExon	AACAGGTAAATTTTC	TCTAATGTAGCAAAT	8.76;10.26	0.5089;0.12413	chr13:72793137-72793291;x	154;x	0.196772727272727	x	x	x	x	x	0.407903	0.290979(3)	0.608941(10)	0.323788(4)	0	0(0)	0(0)	0(0)	0	0(0)	0(0)	0(0)
chr13	72835369	72893783	unannotated	chr13:72835369-72893783	+	58415	PIBF1	protein_coding	SkippedExon	AACAGGTAAAAAAAA	CTTCTTTCAGGTACA	8.59;9.70	1.25611;0.643174	x;x	x;x	x	x	x	x	x	x	0.401825	0.678952(7)	0.121788(2)	0.404734(5)	0	0(0)	0(0)	0(0)	0	0(0)	0(0)	0(0)
chr13	77156725	77157936	unannotated	chr13:77156725-77157936	-	1212	MYCBP2	protein_coding	CassetteExon	GCAAGGTAAATGTAC	TGCATTTTAGGTGGA	3.10;8.21	0.394667;0.064913	chr13:77156642-77156724;x	82;x	0.111463414634146	x	x	x	x	x	0.179521	0.193986(2)	0.182682(3)	0.161894(2)	0	0(0)	0(0)	0(0)	0	0(0)	0(0)	0(0)
chr13	77185372	77185870	unannotated	chr13:77185372-77185870	-	499	MYCBP2	protein_coding	Alt3SS	GTCAGGTATGATGCA	AAAGCTACAGGAAAA	9.46;1.15	1.363;0.713261	x;x	x;x	x	x	x	x	x	Exon/Cons	0.26983	0.484966(5)	0.243576(4)	0.0809469(1)	0	0(0)	0(0)	0(0)	0.0227024	0.00885795(1)	0.0397685(4)	0.0194807(2)
chr13	77227158	77233155	unannotated	chr13:77227158-77233155	-	5998	MYCBP2	protein_coding	Alt3SS	CAAAGGTATTTGGTC	GAATTTTCAGGGTCA	7.64;9.95	1.554;1.28458	x;x	x;x	x	x	x	x	x	Intron/Cons	0.548163	0.387973(4)	0.608941(10)	0.647575(8)	0.0633928	0.0182814(2)	0.0374466(4)	0.13445(15)	0.0349417	0.0354318(4)	0.0596528(6)	0.00974034(1)
chr13	77234141	77243058	unannotated	chr13:77234141-77243058	-	8918	MYCBP2	protein_coding	CassetteExon	AAGAGGTAAGATGTA	TCTTTTCAAGGTAAA	7.43;10.08	0.981333;0.556167	chr13:77234030-77234140;x	110;x	0.196490909090909	x	x	x	x	x	0.171256	0.290979(3)	0.0608941(1)	0.161894(2)	0	0(0)	0(0)	0(0)	0	0(0)	0(0)	0(0)
chr13	77273566	77278757	unannotated	chr13:77273566-77278757	-	5192	MYCBP2	protein_coding	Alt3SS	CCTAGGTAAGAGCCA	GCCTCTTTAGTCTGG	9.14;8.49	1.35667;1.14261	x;x	x;x	x	x	x	x	x	Exon/Cons	0.314678	0.193986(2)	0.426259(7)	0.323788(4)	0	0(0)	0(0)	0(0)	0	0(0)	0(0)	0(0)
chr13	79320711	79321233	unannotated	chr13:79320711-79321233	-	523	RBM26	protein_coding	Alt5SS	ATTAGGTATTTTGAA	TAACCTAAAGTTTCA	5.39;2.15	1.4852;1.13522	x;x	x;x	x	x	x	x	Intron/Cons	x	0.666304	1.06692(11)	0.365365(6)	0.566628(7)	0.124803	0.191955(21)	0.0748932(8)	0.10756(12)	0.128594	0.0708636(8)	0.159074(16)	0.155845(16)
chr13	79334431	79336455	unannotated	chr13:79334431-79336455	-	2025	RBM26	protein_coding	CassetteExon	CAAAGGTTGGTTACT	TAATTTAAAGCAATA	8.46;3.45	0.437333;0.63713	x;chr13:79336456-79336535	x;79	0.178151898734177	x	x	x	x	x	0.268487	0.0969932(1)	0.0608941(1)	0.647575(8)	0	0(0)	0(0)	0(0)	0.0252264	0.0265739(3)	0.0198843(2)	0.029221(3)
chr13	79336536	79337101	unannotated	chr13:79336536-79337101	-	566	RBM26	protein_coding	CassetteExon	TTGCGGTACTTTCTT	GATTTATTAGGCTCA	8.46;3.45	0.437333;0.63713	chr13:79336456-79336535;x	79;x	0.178151898734177	x	x	x	x	x	0.292798	0.290979(3)	0.182682(3)	0.404734(5)	0.0214165	0.0365629(4)	0.0187233(2)	0.00896337(1)	0	0(0)	0(0)	0(0)
chr13	91350227	91350558	unannotated	chr13:91350227-91350558	+	332	MIR17HG	processed_transcript	Alt3SS	AAAAGGTACACATGG	TCAAATTTAGCAGGA	7.56;5.46	0.799;0.993083	x;x	x;x	x	x	x	x	x	Exon/Cons	0.184869	0.290979(3)	0.182682(3)	0.0809469(1)	0	0(0)	0(0)	0(0)	0	0(0)	0(0)	0(0)
chr13	94581634	94583093	unannotated	chr13:94581634-94583093	-	1460	TGDS	protein_coding	CassetteExon	ATAAGGTGAGCTTAG	TTTTTATCAGGTAAA	8.62;8.24	0.592889;0.0640435	chr13:94581561-94581633;x	72;x	0.141333333333333	x	x	x	x	x	0.207838	0.0969932(1)	0.121788(2)	0.404734(5)	0	0(0)	0(0)	0(0)	0	0(0)	0(0)	0(0)
chr13	95166368	95177706	unannotated	chr13:95166368-95177706	-	11339	ABCC4	protein_coding	SkippedExon	GAACTGTGAGTGTGT	TTTATTTTAGGGTAA	7.94;10.01	1.262;0.877304	x;x	x;x	x	x	x	x	x	x	0.223885	0.387973(4)	0.121788(2)	0.161894(2)	0	0(0)	0(0)	0(0)	0	0(0)	0(0)	0(0)
chr13	95619948	95624767	unannotated	chr13:95619948-95624767	-	4820	DZIP1	protein_coding	SkippedExon	AATATGTAAGTATTA	TCTTTTGTAGGAAAG	6.69;10.59	1.26533;0.395522	x;x	x;x	x	x	x	x	x	x	1.76288	1.84287(19)	1.82682(30)	1.61894(20)	0.139962	0.0822665(9)	0.140425(15)	0.197194(22)	0.187182	0.168301(19)	0.178958(18)	0.214287(22)
chr13	95624930	95641294	unannotated	chr13:95624930-95641294	-	16365	DZIP1	protein_coding	SkippedExon	ACCAGGTGGGCAGCT	ATAATTTCAGGAATA	8.07;5.95	1.42844;0.847696	x;x	x;x	x	x	x	x	x	x	0.167488	0.0969932(1)	0.243576(4)	0.161894(2)	0	0(0)	0(0)	0(0)	0	0(0)	0(0)	0(0)
chr13	95633322	95634639	unannotated	chr13:95633322-95634639	-	1318	DZIP1	protein_coding	CassetteExon	CAGGGGTGAGTATAT	TCCTTTTCAGTGCCA	7.93;7.26	0.336889;0.337435	x;chr13:95634640-95634707	x;67	0.328626865671642	x	x	x	x	x	0.835858	0.581959(6)	1.0352(17)	0.890416(11)	0.0305126	0.0365629(4)	0.028085(3)	0.0268901(3)	0.0193211	0.00885795(1)	0.0198843(2)	0.029221(3)
chr13	95634708	95641294	unannotated	chr13:95634708-95641294	-	6587	DZIP1	protein_coding	CassetteExon	ACCAGGTGGGCAGCT	TTCCTTTTAGAGATA	7.93;7.26	0.336889;0.337435	chr13:95634640-95634707;x	67;x	0.328626865671642	x	x	x	x	x	0.570041	0.290979(3)	0.852517(14)	0.566628(7)	0.0242124	0.0274222(3)	0.00936165(1)	0.0358535(4)	0	0(0)	0(0)	0(0)
chr13	95947144	95947995	unannotated	chr13:95947144-95947995	-	852	UGGT2	protein_coding	Alt3SS	CTTAGGTAATTGTCA	CTTAATACAGATGAT	7.27;7.65	1.3233;0.815042	x;x	x;x	x	x	x	x	x	Exon/Cons	0.454938	0.290979(3)	0.426259(7)	0.647575(8)	0	0(0)	0(0)	0(0)	0	0(0)	0(0)	0(0)
chr13	96023760	96030898	unannotated	chr13:96023760-96030898	-	7139	UGGT2	protein_coding	CassetteExon	GTCAGGTAACTAATA	CTTTTTATAGAATCA	8.63;6.53	1.15956;0.367739	x;chr13:96030899-96030951	x;52	0.304	x	x	x	x	x	0.247099	0.193986(2)	0.304471(5)	0.242841(3)	0	0(0)	0(0)	0(0)	0	0(0)	0(0)	0(0)
chr13	96030952	96031888	unannotated	chr13:96030952-96031888	-	937	UGGT2	protein_coding	CassetteExon	AACAGGTAGGTGATA	TTATTGGCAGAATAC	8.63;6.53	1.15956;0.367739	chr13:96030899-96030951;x	52;x	0.304	x	x	x	x	x	0.293044	0.290979(3)	0.426259(7)	0.161894(2)	0	0(0)	0(0)	0(0)	0	0(0)	0(0)	0(0)
chr13	97989165	97989849	unannotated	chr13:97989165-97989849	+	685	IPO5	protein_coding	CassetteExon	TTCTGGTATATACAT	TGCACTCCAGGTCAG	7.82;8.49	0.614556;0.300783	x;chr13:97989850-97990033	x;183	0.155	x	x	x	x	x	0.372656	0.387973(4)	0.487153(8)	0.242841(3)	0	0(0)	0(0)	0(0)	0	0(0)	0(0)	0(0)
chr13	97990034	97990125	unannotated	chr13:97990034-97990125	+	92	IPO5	protein_coding	CassetteExon	GTCAGGTAAACAAAC	TATCTTTTAGGAACT	7.82;8.49	0.614556;0.300783	chr13:97989850-97990033;x	183;x	0.155	x	x	x	x	x	0.540749	0.872938(9)	0.182682(3)	0.566628(7)	0.0214165	0.0365629(4)	0.0187233(2)	0.00896337(1)	0	0(0)	0(0)	0(0)
chr13	97990538	97991902	unannotated	chr13:97990538-97991902	+	1365	IPO5	protein_coding	CassetteExon	TACAGGTATGAAAGC	TGTGTCACAGGTGCA	-1.10;10.50	0.891;0.156043	x;chr13:97991903-97992035	x;132	0.227719696969697	x	x	x	x	x	0.211852	0.290979(3)	0.182682(3)	0.161894(2)	0	0(0)	0(0)	0(0)	0	0(0)	0(0)	0(0)
chr13	97992036	97992891	unannotated	chr13:97992036-97992891	+	856	IPO5	protein_coding	CassetteExon	TGAAGGTTTCCACAT	TCTTTTCTAGGCGGT	-1.10;10.50	0.891;0.156043	chr13:97991903-97992035;x	132;x	0.227719696969697	x	x	x	x	x	0.66655	1.06692(11)	0.608941(10)	0.323788(4)	0	0(0)	0(0)	0(0)	0	0(0)	0(0)	0(0)
chr13	98505054	98519242	unannotated	chr13:98505054-98519242	-	14189	STK24	protein_coding	SkippedExon	TGAAGGTAAGGCTTA	TTGATTACAGGGACC	10.51;6.07	1.47156;0.927652	x;x	x;x	x	x	x	x	x	x	0.160804	0.0969932(1)	0.304471(5)	0.0809469(1)	0.0361045	0.0182814(2)	0.00936165(1)	0.0806703(9)	0	0(0)	0(0)	0(0)
chr13	100112062	100154493	unannotated	chr13:100112062-100154493	+	42432	PCCA	protein_coding	SkippedExon	GTTCTGTAAGTATAT	TTCGTCTTAGGCTTT	7.96;9.71	1.47967;0.729708	x;x	x;x	x	x	x	x	x	x	0.488366	0.775945(8)	0.365365(6)	0.323788(4)	0	0(0)	0(0)	0(0)	0	0(0)	0(0)	0(0)
chr13	100235879	100268688	unannotated	chr13:100235879-100268688	+	32810	PCCA	protein_coding	SkippedExon	AATTGGTAAGTCCTT	GCTCTTTCAGGTTCT	10.47;8.23	1.61844;0.555522	x;x	x;x	x	x	x	x	x	x	0.192889	0.193986(2)	0.0608941(1)	0.323788(4)	0	0(0)	0(0)	0(0)	0	0(0)	0(0)	0(0)
chr13	100656469	100664220	unannotated	chr13:100656469-100664220	-	7752	TMTC4	protein_coding	SkippedExon	TTCAGGTAAGCTGTG	CTTTTTTAAGGTTGC	9.88;12.19	1.02678;0.678304	x;x	x;x	x	x	x	x	x	x	0.152538	0.193986(2)	0.182682(3)	0.0809469(1)	0.0182368	0.0274222(3)	0.00936165(1)	0.0179267(2)	0	0(0)	0(0)	0(0)
chr13	102801768	102805306	unannotated	chr13:102801768-102805306	+	3539	BIVM,BIVM-ERCC5	protein_coding,protein_coding	SkippedExon	CAGAAGTAAGTGTAA	TTCCCTAAAGGAATC	9.82;9.37	0.473889;0.555913	x;x	x;x	x	x	x	x	x	x	0	0(0)	0(0)	0(0)	0.0395942	0.0548443(6)	0.028085(3)	0.0358535(4)	0.0503182	0.0531477(6)	0.0198843(2)	0.0779227(8)
chr13	102822160	102834465	unannotated	chr13:102822160-102834465	+	12306	BIVM,BIVM-ERCC5,ERCC5,	protein_coding,protein_coding,protein_coding	SkippedExon	AACTGGTAGGTAAAC	TTATATTTAGCAGGG	8.37;3.94	1.45833;0.9115	x;x	x;x	x	x	x	x	x	x	0.267397	0.193986(2)	0.365365(6)	0.242841(3)	0.0636148	0.0731258(8)	0.028085(3)	0.0896337(10)	0.0376925	0.0442898(5)	0.0298264(3)	0.0389614(4)
chr13	102831698	102834468	unannotated	chr13:102831698-102834468	+	2771	BIVM,BIVM-ERCC5,ERCC5,	protein_coding,protein_coding,protein_coding	Alt3SS	TTCAGGTAAGCATTG	TATTTAGCAGGGGAC	9.88;4.54	1.41433;0.940565	x;x	x;x	x	x	x	x	x	Exon/Cons	0.159223	0.193986(2)	0.121788(2)	0.161894(2)	0.0212983	0.0182814(2)	0.0187233(2)	0.0268901(3)	0.0192538	0.00885795(1)	0.00994213(1)	0.0389614(4)
chr13	102861715	102862084	unannotated	chr13:102861715-102862084	+	370	BIVM-ERCC5,ERCC5	protein_coding,protein_coding	Alt3SS	AAAAGGTATCAGGCA	CTTCTTCCAGCAAAA	7.22;7.79	1.01678;0.837913	x;x	x;x	x	x	x	x	x	Exon/Cons	0.499547	0.484966(5)	0.608941(10)	0.404734(5)	0.0211064	0.00914072(1)	0.00936165(1)	0.0448168(5)	0.0219123	0.0265739(3)	0.00994213(1)	0.029221(3)
chr13	106557132	106557504	unannotated	chr13:106557132-106557504	-	373	ARGLU1	protein_coding	Alt5SS	CGTAGGTATACATAA	TCCCCTTTAGGAGGA	4.69;8.66	1.4432;1.10143	x;x	x;x	x	x	x	x	Exon/Cons	x	0.179521	0.193986(2)	0.182682(3)	0.161894(2)	0	0(0)	0(0)	0(0)	0	0(0)	0(0)	0(0)
chr13	110664047	110667339	unannotated	chr13:110664047-110667339	-	3293	CARS2	protein_coding	SkippedExon	TTCTGGTAAGTAATA	ACATACATAGGGGAT	10.65;7.63	1.27844;0.127348	x;x	x;x	x;x	x	x	x	x	x	0	0(0)	0(0)	0(0)	0.0483512	0.063985(7)	0.00936165(1)	0.0717069(8)	0.102326	0.0797216(9)	0.159074(16)	0.0681824(7)
chr13	110911772	110914724	unannotated	chr13:110911772-110914724	-	2953	ANKRD10	protein_coding	SkippedExon	GCAAGGTGGGTGCGA	TTTGAGACAGGGTCT	8.23;3.67	1.45933;-0.0926087	x;x	x;x	x	x	x	x	x	x	0.160804	0.0969932(1)	0.304471(5)	0.0809469(1)	0	0(0)	0(0)	0(0)	0.0216855	0.0354318(4)	0.0198843(2)	0.00974034(1)
chr13	111286241	111300747	unannotated	chr13:111286241-111300747	+	14507	ARHGEF7	protein_coding	SkippedExon	GAAAAGTGAGTACCT	ATGATCCTAGGTTCA	8.40;8.41	1.36222;0.441348	x;x	x;x	x	x	x	x	x	x	0.504165	1.06692(11)	0.121788(2)	0.323788(4)	0	0(0)	0(0)	0(0)	0	0(0)	0(0)	0(0)
chr13	112569260	112570993	unannotated	chr13:112569260-112570993	-	1734	TUBGCP3	protein_coding	CassetteExon	AAGAGGTAACTGAAC	TGTCTTTCAGCTGAT	8.77;3.64	0.532444;-0.298087	x;chr13:112570994-112571114	x;120	0.121175	x	x	x	x	x	0.205167	0.290979(3)	0.243576(4)	0.0809469(1)	0	0(0)	0(0)	0(0)	0	0(0)	0(0)	0(0)
chr13	113253196	113254952	unannotated	chr13:113253196-113254952	+	1757	CUL4A	protein_coding	SkippedExon	AAGAAGTAAGTTGTC	TCCCATTCAGAGGAT	9.82;6.89	1.20033;0.301043	x;x	x;x	x	x	x	x	x	x	0.186205	0.193986(2)	0.121788(2)	0.242841(3)	0	0(0)	0(0)	0(0)	0	0(0)	0(0)	0(0)
chr13	113309863	113319468	unannotated	chr13:113309863-113319468	+	9606	LAMP1	protein_coding	SkippedExon	CAAAGGTAAGAACCA	GCACCTGCAGAGACA	10.57;7.73	1.16489;0.369565	x;x	x;x	x	x	x	x	x	x	0	0(0)	0(0)	0(0)	0.0760825	0.0914072(10)	0.0561699(6)	0.0806703(9)	0.106651	0.132869(15)	0.0994213(10)	0.087663(9)
chr13	113611063	113631622	unannotated	chr13:113611063-113631622	+	20560	TFDP1	protein_coding	SkippedExon	GAAAGGTAAGGGCAC	TCGACTGTAGGTAAT	10.51;10.01	1.48111;0.534565	x;x	x;x	x	x	x	x	x	x	0.126892	0.0969932(1)	0.121788(2)	0.161894(2)	0.0792767	0.0822665(9)	0.0748932(8)	0.0806703(9)	0.115901	0.0620057(7)	0.159074(16)	0.126624(13)
chr13	113611063	113633119	unannotated	chr13:113611063-113633119	+	22057	TFDP1	protein_coding	SkippedExon	GAAAGGTAAGGGCAC	TATTTTGAAGGAAGC	10.51;9.77	1.48111;0.690043	x;x	x;x	x;x	x	x	x	x	x	0	0(0)	0(0)	0(0)	0.0674728	0.063985(7)	0.0936165(10)	0.0448168(5)	0.0664598	0.0620057(7)	0.0497107(5)	0.087663(9)
chr13	113839851	113863574	unannotated	chr13:113839851-113863574	-	23724	GAS6	protein_coding	SkippedExon	AGACGGTGAGCAGCC	CCCCAATCAGACCTG	9.44;7.45	1.39256;-0.0488696	x;x	x;x	x	x	x	x	x	x	0.320878	0.678952(7)	0.121788(2)	0.161894(2)	0	0(0)	0(0)	0(0)	0.0219796	0.0265739(3)	0.0198843(2)	0.0194807(2)
chr13	114242281	114243287	unannotated	chr13:114242281-114243287	+	1007	CDC16	protein_coding	Alt3SS	AGAAGGTTTGGAAAC	TACCCCTTAGCAAGC	5.28;0.29	1.41811;0.679652	x;x	x;x	x	x	x	x	x	Exon/Cons	0.262294	0.0969932(1)	0.608941(10)	0.0809469(1)	0.021431	0.0182814(2)	0.028085(3)	0.0179267(2)	0	0(0)	0(0)	0(0)
chr14	20350623	20352244	unannotated	chr14:20350623-20352244	+	1622	PARP2	protein_coding	SkippedExon	CCGAGGTAATGATTT	GACTCTACAGATTCC	8.73;6.05	1.28067;0.548826	x;x	x;x	x	x	x	x	x	x	0.361474	0.678952(7)	0.243576(4)	0.161894(2)	0	0(0)	0(0)	0(0)	0	0(0)	0(0)	0(0)
chr14	20354248	20355751	unannotated	chr14:20354248-20355751	+	1504	PARP2	protein_coding	SkippedExon	ACTTGGTAGGACTTC	CTGTTCTTAGACTCC	5.00;7.07	1.60667;0.565478	x;x	x;x	x	x	x	x	x	x	0.179521	0.193986(2)	0.182682(3)	0.161894(2)	0	0(0)	0(0)	0(0)	0	0(0)	0(0)	0(0)
chr14	21353833	21354415	unannotated	chr14:21353833-21354415	-	583	SUPT16H	protein_coding	Alt5SS	TGAGGGTGAGGTGCG	AACTCACCAGGGGAG	7.13;6.17	1.52056;0.35087	x;x	x;x	x	x	x	x	Exon/Cons	x	0.700461	1.06692(11)	0.791623(13)	0.242841(3)	0.0427293	0.0365629(4)	0.0468083(5)	0.0448168(5)	0.0666616	0.0620057(7)	0.0795371(8)	0.058442(6)
chr14	21415908	21421171	unannotated	chr14:21415908-21421171	-	5264	CHD8	protein_coding	CassetteExon	GAATGGTAAGTGGGT	TGCTCTACAGAAGAG	11.01;5.77	0.9263;0.37113	x;chr14:21421172-21421223	x;51	0.234039215686275	x	x	x	x	x	0.589856	0.775945(8)	0.669835(11)	0.323788(4)	0	0(0)	0(0)	0(0)	0.0193211	0.00885795(1)	0.0198843(2)	0.029221(3)
chr14	21421224	21426127	unannotated	chr14:21421224-21426127	-	4904	CHD8	protein_coding	CassetteExon	TTCAGGTAAAAGGAT	TTTCTGGAAGGATAT	11.01;5.77	0.9263;0.37113	chr14:21421172-21421223;x	51;x	0.234039215686275	x	x	x	x	x	0.472565	0.484966(5)	0.608941(10)	0.323788(4)	0	0(0)	0(0)	0(0)	0	0(0)	0(0)	0(0)
chr14	22904172	22904260	unannotated	chr14:22904172-22904260	-	89	RBM23	protein_coding	Alt3SS	TCACGGTGAGTCTCT	CCTCCTTTAGGAACT	11.45;10.13	1.20256;0.863261	x;x	x;x	x	x	x	x	x	Exon/Cons	0.322943	0.0969932(1)	0.548047(9)	0.323788(4)	0	0(0)	0(0)	0(0)	0	0(0)	0(0)	0(0)
chr14	23567316	23567450	unannotated	chr14:23567316-23567450	-	135	AP1G2	protein_coding	SkippedExon	GAAAGGTAAAATGCG	TGCCAGTCAGGATGG	8.38;0.03	0.615667;0.710043	x;x	x;x	x	x	x	x	x	x	0.140505	0.0969932(1)	0.243576(4)	0.0809469(1)	0	0(0)	0(0)	0(0)	0	0(0)	0(0)	0(0)
chr14	24300728	24301611	unannotated	chr14:24300728-24301611	+	884	NOP9	protein_coding	Alt5SS	CTGAGGTGTGTGATG	CTTCCTTCAGAAGCA	6.14;8.22	1.46133;0.697708	x;x	x;x	x	x	x	x	Exon/Cons	x	0.334492	0.678952(7)	0.243576(4)	0.0809469(1)	0.033545	0.063985(7)	0.0187233(2)	0.0179267(2)	0.051041	0.0354318(4)	0.0397685(4)	0.0779227(8)
chr14	24300858	24301614	unannotated	chr14:24300858-24301614	+	757	NOP9	protein_coding	Alt3SS	ATCTGGTAAGTATTA	CCTTCAGAAGCACAG	10.65;0.92	1.51478;0.737565	x;x	x;x	x	x	x	x	x	Exon/Cons	0.14719	0.0969932(1)	0.182682(3)	0.161894(2)	0	0(0)	0(0)	0(0)	0	0(0)	0(0)	0(0)
chr14	30673348	30673930	unannotated	chr14:30673348-30673930	+	583	SCFD1	protein_coding	Alt3SS	TTATGGTAAGATTCT	AAGGGACTAGAAGGG	9.48;-5.44	1.48067;0.711417	x;x	x;x	x	x	x	x	x	Exon/Cons	0.14719	0.0969932(1)	0.182682(3)	0.161894(2)	0	0(0)	0(0)	0(0)	0	0(0)	0(0)	0(0)
chr14	30877729	30879012	unannotated	chr14:30877729-30879012	+	1284	COCH	protein_coding	CassetteExon	CACAGGTAAGCCCAA	CTTTTTTTAGCTCAG	7.20;9.76	1.04244;0.424217	x;chr14:30879013-30879072	x;59	0.265033898305085	x	x	x	x	x	0.159223	0.193986(2)	0.121788(2)	0.161894(2)	0	0(0)	0(0)	0(0)	0	0(0)	0(0)	0(0)
chr14	30878949	30879422	unannotated	chr14:30878949-30879422	+	474	COCH	protein_coding	Alt5SS	AGTAGGTATAATTAT	ATTTTAACAGAAGGC	4.04;7.05	1.38578;0.618292	x;x	x;x	x	x	x	x	Intron/Cons	x	0.364145	0.484966(5)	0.121788(2)	0.485681(6)	0	0(0)	0(0)	0(0)	0	0(0)	0(0)	0(0)
chr14	30879073	30879422	unannotated	chr14:30879073-30879422	+	350	COCH	protein_coding	CassetteExon	TAGAGGTAAACTGTA	ATTTTAACAGAAGGC	7.20;9.76	1.04244;0.424217	chr14:30879013-30879072;x	59;x	0.265033898305085	x	x	x	x	x	0.214768	0.0969932(1)	0.304471(5)	0.242841(3)	0	0(0)	0(0)	0(0)	0	0(0)	0(0)	0(0)
chr14	31133676	31134942	unannotated	chr14:31133676-31134942	-	1267	HECTD1	protein_coding	Alt5SS	TCCAGGTATCCAAAG	ATATTAACAGGTCAA	7.91;8.02	1.5293;0.728042	x;x	x;x	x	x	x	x	Exon/Cons	x	0.406322	0.387973(4)	0.426259(7)	0.404734(5)	0	0(0)	0(0)	0(0)	0.0597394	0.0708636(8)	0.0596528(6)	0.0487017(5)
chr14	31152696	31156839	unannotated	chr14:31152696-31156839	-	4144	HECTD1	protein_coding	CassetteExon	AAAAAGTGAGTGGTC	ATTTTTGTAGAGATG	8.78;7.25	0.711333;0.426391	chr14:31152577-31152695;x	118;x	0.0953389830508475	x	x	x	x	x	0	0(0)	0(0)	0(0)	0	0(0)	0(0)	0(0)	0.0224083	0.0177159(2)	0.0397685(4)	0.00974034(1)
chr14	31175053	31178019	unannotated	chr14:31175053-31178019	-	2967	HECTD1	protein_coding	Alt3SS	TAAAGGTAAGTATTA	TTCGTGACAGTGGAC	11.00;7.21	1.508;1.07222	x;x	x;x	x	x	x	x	x	Exon/Cons	0.207838	0.0969932(1)	0.121788(2)	0.404734(5)	0	0(0)	0(0)	0(0)	0	0(0)	0(0)	0(0)
chr14	31344066	31347747	unannotated	chr14:31344066-31347747	-	3682	HEATR5A,AL139353.1	protein_coding,protein_coding	SkippedExon	TGCAGGTGGGTACCT	TTTATTTTAGGTAAC	8.56;12.66	1.04022;0.812826	x;x	x;x	x	x	x	x	x	x	0.179521	0.193986(2)	0.182682(3)	0.161894(2)	0	0(0)	0(0)	0(0)	0	0(0)	0(0)	0(0)
chr14	35831501	35862589	unannotated	chr14:35831501-35862589	+	31089	BRMS1L	protein_coding	SkippedExon	GATCAGTAAGTAGTG	TTCTCCCCAGAGCGA	9.14;10.66	1.62111;0.454739	x;x	x;x	x	x	x	x	x	x	0.159223	0.193986(2)	0.121788(2)	0.161894(2)	0	0(0)	0(0)	0(0)	0	0(0)	0(0)	0(0)
chr14	35833106	35862589	unannotated	chr14:35833106-35862589	+	29484	BRMS1L	protein_coding	SkippedExon	AGCAGGTAGGAAAGT	TTCTCCCCAGAGCGA	9.79;10.66	1.30311;0.454739	x;x	x;x	x	x	x	x	x	x	0.62	0.581959(6)	1.0352(17)	0.242841(3)	0.0458499	0.0365629(4)	0.0561699(6)	0.0448168(5)	0	0(0)	0(0)	0(0)
chr14	37198105	37240432	unannotated	chr14:37198105-37240432	+	42328	MIPOL1	protein_coding	SkippedExon	CTCAGGTAAACGGTT	ACATTTTCAGCTTTG	7.82;7.02	1.37856;0.509792	x;x	x;x	x	x	x	x	x	x	0.26983	0.484966(5)	0.243576(4)	0.0809469(1)	0	0(0)	0(0)	0(0)	0	0(0)	0(0)	0(0)
chr14	37219692	37220146	unannotated	chr14:37219692-37220146	+	455	MIPOL1	protein_coding	CassetteExon	CTGAGGTATTAAGTC	TTATTTTAAGGTATG	8.83;9.34	1.1916;0.254522	x;chr14:37220147-37220226	x;79	0.179493670886076	x	x	x	x	x	0.193135	0.193986(2)	0.304471(5)	0.0809469(1)	0	0(0)	0(0)	0(0)	0	0(0)	0(0)	0(0)
chr14	37220227	37227725	unannotated	chr14:37220227-37227725	+	7499	MIPOL1	protein_coding	CassetteExon	GAAAGGTAATTTCCT	ACTCATACAGAGTTT	8.83;9.34	1.1916;0.254522	chr14:37220147-37220226;x	79;x	0.179493670886076	x	x	x	x	x	0.264481	0.387973(4)	0.243576(4)	0.161894(2)	0	0(0)	0(0)	0(0)	0	0(0)	0(0)	0(0)
chr14	37285448	37369516	unannotated	chr14:37285448-37369516	+	84069	MIPOL1	protein_coding	SkippedExon	AAAGTGTATGTACAC	CCTGTGGCAGTGCAA	4.80;4.15	1.01078;1.01848	x;x	x;x	x	x	x	x	x	x	0.213187	0.193986(2)	0.121788(2)	0.323788(4)	0	0(0)	0(0)	0(0)	0.0219123	0.0265739(3)	0.00994213(1)	0.029221(3)
chr14	37290369	37308055	unannotated	chr14:37290369-37308055	+	17687	MIPOL1	protein_coding	CassetteExon	TACAGGTGAGTGCCA	TTTTTTCTAGGCTAG	10.67;2.33	0.507889;0.27413	chr14:37290251-37290368;x	117;x	0.0396068376068376	x	x	x	x	x	0.193135	0.193986(2)	0.304471(5)	0.0809469(1)	0	0(0)	0(0)	0(0)	0.0685973	0.0974375(11)	0.0596528(6)	0.0487017(5)
chr14	37596009	37622049	unannotated	chr14:37596009-37622049	+	26041	TTC6	protein_coding	SkippedExon	AGCAGGTGAGTCACA	TACTTTACAGGTCAA	10.67;8.20	1.61889;0.438522	x;x	x;x	x	x	x	x	x	x	0.253783	0.193986(2)	0.243576(4)	0.323788(4)	0	0(0)	0(0)	0(0)	0.0293305	0.00885795(1)	0.0596528(6)	0.0194807(2)
chr14	37596009	37680150	unannotated	chr14:37596009-37680150	+	84142	TTC6	protein_coding	SkippedExon	AGCAGGTGAGTCACA	CTCATTCAAGGATAT	10.67;8.53	1.61889;0.311652	x;x	x;x	x	x	x	x	x	x	0.159223	0.193986(2)	0.121788(2)	0.161894(2)	0	0(0)	0(0)	0(0)	0	0(0)	0(0)	0(0)
chr14	39302286	39303477	unannotated	chr14:39302286-39303477	+	1192	CTAGE5,	x	Alt5SS	AAATGGTGACTAGCT	TTCACTGTAGATAAT	3.33;8.00	1.04967;0.574609	x;x	x;x	x	x	x	x	Intron/Cons	x	0.287695	0.193986(2)	0.426259(7)	0.242841(3)	0	0(0)	0(0)	0(0)	0	0(0)	0(0)	0(0)
chr14	45025873	45028175	unannotated	chr14:45025873-45028175	+	2303	TOGARAM1	protein_coding	SkippedExon	AAAAGGTATTTCAAA	TTTCATGCAGGCTAA	7.64;8.68	1.59422;0.938478	x;x	x;x	x	x	x	x	x	x	0.525432	0.0969932(1)	0.669835(11)	0.809469(10)	0.0727991	0.0457036(5)	0.0561699(6)	0.116524(13)	0	0(0)	0(0)	0(0)
chr14	45095306	45095405	unannotated	chr14:45095306-45095405	+	100	PRPF39	protein_coding	NewIntron	CAGAGGTAGTGGTAG	GCATCTACAGAAGAA	4.58;3.14	1.18689;0.655739	x;x	x;x	x	96.8391	92.8943	100	Exon/Cons	Exon/Cons	0.268733	0.0969932(1)	0.304471(5)	0.404734(5)	0.124758	0.164533(18)	0.0842549(9)	0.125487(14)	0.0420235	0.0177159(2)	0.0596528(6)	0.0487017(5)
chr14	45110629	45112317	unannotated	chr14:45110629-45112317	+	1689	PRPF39	protein_coding	Alt5SS	GAAGAGTAAGTTTAG	TTTTACACAGGAGAA	9.35;6.91	1.4891;0.999087	x;x	x;x	x	x	x	x	Exon/Cons	x	0.627536	0.969932(10)	0.669835(11)	0.242841(3)	0.0241533	0.0182814(2)	0.00936165(1)	0.0448168(5)	0.0286077	0.0265739(3)	0.0397685(4)	0.0194807(2)
chr14	45159281	45164469	unannotated	chr14:45159281-45164469	+	5189	FANCM	protein_coding	Alt3SS	TGGAGGTAATTATTT	TGATTCCCAGAAGAG	8.88;6.10	1.40911;1.03657	x;x	x;x	x	x	x	x	x	Exon/Cons	0.160558	0.0969932(1)	0.0608941(1)	0.323788(4)	0	0(0)	0(0)	0(0)	0	0(0)	0(0)	0(0)
chr14	49655812	49663314	unannotated	chr14:49655812-49663314	-	7503	POLE2	protein_coding	Alt3SS	ACTAGGTATTAAAAT	TTTTTTGGAGGTCCT	4.71;-4.02	1.16178;0.942739	x;x	x;x	x	x	x	x	x	Exon/Cons	0.545247	0.581959(6)	0.487153(8)	0.566628(7)	0	0(0)	0(0)	0(0)	0.0546241	0.0354318(4)	0.0894792(9)	0.0389614(4)
chr14	49833468	49834362	unannotated	chr14:49833468-49834362	-	895	NEMF	protein_coding	Alt3SS	TAAAGGTATGTCTGC	TTCTCTGCAGAAAGC	9.79;8.18	1.4146;0.868583	x;x	x;x	x	x	x	x	x	Exon/Cons	0.335827	0.581959(6)	0.182682(3)	0.242841(3)	0	0(0)	0(0)	0(0)	0.0450684	0.0177159(2)	0.0298264(3)	0.087663(9)
chr14	50140060	50145476	unannotated	chr14:50140060-50145476	-	5417	SOS2	protein_coding	SkippedExon	GAAAAGTAAGTTTTA	ATACTTTAAGGCACT	9.72;3.63	1.45733;0.670957	x;x	x;x	x	x	x	x	x	x	0.238834	0.290979(3)	0.182682(3)	0.242841(3)	0	0(0)	0(0)	0(0)	0	0(0)	0(0)	0(0)
chr14	50150231	50153076	unannotated	chr14:50150231-50153076	-	2846	SOS2	protein_coding	Alt5SS	CAAGTGTAAGAGGTA	CTTTTTCCAGGGAAA	4.57;11.11	1.5254;0.544696	x;x	x;x	x	x	x	x	Exon/Cons	x	0.206503	0.193986(2)	0.182682(3)	0.242841(3)	0	0(0)	0(0)	0(0)	0.0569463	0.0531477(6)	0.0397685(4)	0.0779227(8)
chr14	50466646	50468648	unannotated	chr14:50466646-50468648	-	2003	MAP4K5	protein_coding	Alt5SS	GAGGTGTTCTCATTA	TTTATTTCAGGGCTC	-27.50;8.15	1.46111;0.731391	x;x	x;x	x	x	x	x	Exon/Cons	x	0.281011	0.193986(2)	0.487153(8)	0.161894(2)	0	0(0)	0(0)	0(0)	0	0(0)	0(0)	0(0)
chr14	50754868	50759993	unannotated	chr14:50754868-50759993	-	5126	NIN	protein_coding	Alt5SS	AGAAGGTGAGAGGCT	TGTGCTTCAGATATG	8.68;8.14	1.33178;0.844348	x;x	x;x	x	x	x	x	Exon/Cons	x	0.196903	0.387973(4)	0.121788(2)	0.0809469(1)	0	0(0)	0(0)	0(0)	0	0(0)	0(0)	0(0)
chr14	52440725	52470036	unannotated	chr14:52440725-52470036	-	29312	TXNDC16	protein_coding	SkippedExon	AACAGGTAAGCAGAG	TCTTTGACAGCCGGA	9.88;8.99	1.43322;0.410913	x;x	x;x	x	x	x	x	x	x	0.201154	0.0969932(1)	0.182682(3)	0.323788(4)	0	0(0)	0(0)	0(0)	0	0(0)	0(0)	0(0)
chr14	52511341	52514879	unannotated	chr14:52511341-52514879	-	3539	TXNDC16	protein_coding	Alt3SS	ATTGGGTATGTATAA	TGTAAACTAGTCTTG	7.43;4.76	1.46556;0.94887	x;x	x;x	x	x	x	x	x	Exon/Cons	0.167488	0.0969932(1)	0.243576(4)	0.161894(2)	0	0(0)	0(0)	0(0)	0	0(0)	0(0)	0(0)
chr14	54408790	54411486	unannotated	chr14:54408790-54411486	+	2697	CDKN3	protein_coding	Alt3SS	TACAGGTAGGTATAA	TTGGCAGAAGAACTA	10.28;4.94	1.47744;1.05404	x;x	x;x	x;x	x	x	x	x	Exon/Cons	0	0(0)	0(0)	0(0)	0.137831	0.173674(19)	0.159148(17)	0.0806703(9)	0.0781108	0.106295(12)	0.0695949(7)	0.058442(6)
chr14	54984861	54987218	unannotated	chr14:54984861-54987218	-	2358	WDHD1	protein_coding	Alt5SS	AAGAGGTATTCAGCC	TTCTCATTAGGTACA	6.35;8.05	1.19222;0.567783	x;x	x;x	x	x	x	x	Exon/Cons	x	0.260467	0.193986(2)	0.182682(3)	0.404734(5)	0	0(0)	0(0)	0(0)	0	0(0)	0(0)	0(0)
chr14	55154807	55162970	unannotated	chr14:55154807-55162970	-	8164	DLGAP5	protein_coding	SkippedExon	TTAGGGTAAGTTTGT	CATCTTCTAGGACTT	10.45;11.98	1.12078;0.484739	x;x	x;x	x	x	x	x	x	x	0.218536	0.290979(3)	0.121788(2)	0.242841(3)	0.0729028	0.0822665(9)	0.0468083(5)	0.0896337(10)	0.0719114	0.0974375(11)	0.0695949(7)	0.0487017(5)
chr14	55664042	55665655	unannotated	chr14:55664042-55665655	+	1614	KTN1	protein_coding	CassetteExon	CCAAGGTTGTAATGC	GTCTTTACAGGATTA	7.14;8.93	0.329556;0.173348	x;chr14:55665656-55665726	x;70	0.0154857142857143	x	x	x	x	x	0.213187	0.193986(2)	0.121788(2)	0.323788(4)	0	0(0)	0(0)	0(0)	0	0(0)	0(0)	0(0)
chr14	55665727	55667240	unannotated	chr14:55665727-55667240	+	1514	KTN1	protein_coding	CassetteExon	AGATGGTATGCAAAT	TCTGCTTTAGGAAAG	7.14;8.93	0.329556;0.173348	chr14:55665656-55665726;x	70;x	0.0154857142857143	x	x	x	x	x	0.191554	0.290979(3)	0.121788(2)	0.161894(2)	0.0184433	0.0182814(2)	0.028085(3)	0.00896337(1)	0	0(0)	0(0)	0(0)
chr14	58346506	58347646	unannotated	chr14:58346506-58347646	+	1141	ARID4A	protein_coding	SkippedExon	ACAATGTAAGTATAA	GTTTGTTTAGGTATC	8.62;6.46	1.63356;0.968652	x;x	x;x	x	x	x	x	x	x	0.348344	0.193986(2)	0.365365(6)	0.485681(6)	0.0277458	0.00914072(1)	0.0561699(6)	0.0179267(2)	0.0440937	0.0531477(6)	0.0596528(6)	0.0194807(2)
chr14	59565276	59574942	unannotated	chr14:59565276-59574942	-	9667	CCDC175	protein_coding	SkippedExon	AATTGGTATTGTATT	TTCCTCCCAGGGAGA	1.45;6.45	1.36967;0.426087	x;x	x;x	x	x	x	x	x	x	0.153874	0.0969932(1)	0.121788(2)	0.242841(3)	0	0(0)	0(0)	0(0)	0	0(0)	0(0)	0(0)
chr14	59952267	59959817	unannotated	chr14:59952267-59959817	+	7551	LRRC9	protein_coding	Alt5SS	TCCAGGTGCGTCCGT	TTTTCCACAGTTGGA	9.73;8.54	5;0.438348	x;x	x;x	x	x	x	x	Exon/Cons	x	0.257797	0.387973(4)	0.304471(5)	0.0809469(1)	0	0(0)	0(0)	0(0)	0	0(0)	0(0)	0(0)
chr14	60796370	60808324	unannotated	chr14:60796370-60808324	+	11955	MNAT1	protein_coding	SkippedExon	AAGATGTAAGTATTC	TCTAATGCAGTTTTC	9.11;7.69	1.52456;0.623625	x;x	x;x	x	x	x	x	x	x	0.225466	0.290979(3)	0.304471(5)	0.0809469(1)	0	0(0)	0(0)	0(0)	0	0(0)	0(0)	0(0)
chr14	60808429	60809460	unannotated	chr14:60808429-60809460	+	1032	MNAT1	protein_coding	CassetteExon	AGCTGGTCGGTTGCT	CTTTGCCTAGTAACC	7.53;5.77	0.618667;0.436783	x;chr14:60809461-60809500	x;39	0.310230769230769	x	x	x	x	x	0.477914	0.581959(6)	0.608941(10)	0.242841(3)	0	0(0)	0(0)	0(0)	0	0(0)	0(0)	0(0)
chr14	60809501	60811986	unannotated	chr14:60809501-60811986	+	2486	MNAT1	protein_coding	CassetteExon	AATAGGTATGCGTAG	TTTGTTTTAGACTCG	7.53;5.77	0.618667;0.436783	chr14:60809461-60809500;x	39;x	0.310230769230769	x	x	x	x	x	0.499064	0.969932(10)	0.365365(6)	0.161894(2)	0	0(0)	0(0)	0(0)	0	0(0)	0(0)	0(0)
chr14	61721824	61724196	unannotated	chr14:61721824-61724196	+	2373	HIF1A	protein_coding	CassetteExon	AAATGGTAAGAAAAG	TAATCTGCAGGTCCC	8.68;8.89	1.19511;0.56713	x;chr14:61724197-61724230	x;33	0.115030303030303	x	x	x	x	x	0.226801	0.193986(2)	0.243576(4)	0.242841(3)	0	0(0)	0(0)	0(0)	0	0(0)	0(0)	0(0)
chr14	61737110	61740504	unannotated	chr14:61737110-61740504	+	3395	HIF1A,AL137129.1	processed_transcript,protein_coding	SkippedExon	CAACGGTGAGTAGTT	CTTTTTACAGCCTAA	11.45;7.13	0.963778;0.498739	x;x	x;x	x	x	x	x	x	x	0.213187	0.193986(2)	0.121788(2)	0.323788(4)	0.0396088	0.0365629(4)	0.0374466(4)	0.0448168(5)	0.0193211	0.00885795(1)	0.0198843(2)	0.029221(3)
chr14	63993970	63996946	unannotated	chr14:63993970-63996946	+	2977	SYNE2	protein_coding	SkippedExon	GGGAGGTAAGAACAT	CTTCAATTAGGCCTG	10.06;8.06	1.23322;0.52013	x;x	x;x	x	x	x	x	x	x	0.292798	0.290979(3)	0.182682(3)	0.404734(5)	0	0(0)	0(0)	0(0)	0	0(0)	0(0)	0(0)
chr14	64003331	64009965	unannotated	chr14:64003331-64009965	+	6635	SYNE2	protein_coding	SkippedExon	CATCGGTAAGTATTG	CTATTCTTAGTCTTG	11.78;6.11	0.996;0.47487	x;x	x;x	x	x	x	x	x	x	0.18754	0.0969932(1)	0.0608941(1)	0.404734(5)	0	0(0)	0(0)	0(0)	0	0(0)	0(0)	0(0)
chr14	64388469	64390336	unannotated	chr14:64388469-64390336	+	1868	MTHFD1	protein_coding	SkippedExon	TCCGCGTAAGCACCT	TACATGGTAGCTGCT	5.72;6.71	1.405;-0.161696	x;x	x;x	x	x	x	x	x	x	0.265816	0.290979(3)	0.182682(3)	0.323788(4)	0.0272147	0.00914072(1)	0.0187233(2)	0.0537802(6)	0.024865	0.0354318(4)	0.00994213(1)	0.029221(3)
chr14	64411150	64411365	unannotated	chr14:64411150-64411365	+	216	MTHFD1	protein_coding	CassetteExon	AAGAGGTAACGCCAG	CTTCCCAAAGAGCAG	5.37;4.61	0.4657;0.531783	x;chr14:64411366-64411506	x;140	0.214721428571429	x	x	x	x	x	0.282347	0.0969932(1)	0.426259(7)	0.323788(4)	0	0(0)	0(0)	0(0)	0	0(0)	0(0)	0(0)
chr14	64411507	64412471	unannotated	chr14:64411507-64412471	+	965	MTHFD1	protein_coding	CassetteExon	AAAGGGTGGGTTATT	TGTTTTGCAGATTGG	5.37;4.61	0.4657;0.531783	chr14:64411366-64411506;x	140;x	0.214721428571429	x	x	x	x	x	0.548163	0.387973(4)	0.608941(10)	0.647575(8)	0	0(0)	0(0)	0(0)	0.0384404	0.0177159(2)	0.00994213(1)	0.087663(9)
chr14	64427474	64427651	unannotated	chr14:64427474-64427651	+	178	MTHFD1	protein_coding	CassetteExon	AAAAGGTACTAGTGA	ATCTCCCCAGCTCCT	7.46;6.54	0.711111;0.22187	x;chr14:64427652-64427761	x;109	0.27143119266055	x	x	x	x	x	0.472565	0.484966(5)	0.608941(10)	0.323788(4)	0	0(0)	0(0)	0(0)	0	0(0)	0(0)	0(0)
chr14	64427762	64430183	unannotated	chr14:64427762-64430183	+	2422	MTHFD1	protein_coding	CassetteExon	TAAAGGTAATCATAG	TGTCCCCTAGGTGGC	7.46;6.54	0.711111;0.22187	chr14:64427652-64427761;x	109;x	0.27143119266055	x	x	x	x	x	0.456518	0.193986(2)	0.608941(10)	0.566628(7)	0	0(0)	0(0)	0(0)	0	0(0)	0(0)	0(0)
chr14	64435672	64440125	unannotated	chr14:64435672-64440125	+	4454	MTHFD1	protein_coding	SkippedExon	AAGAGGTACCAGAGC	CTGCCCACAGGCCCA	6.43;12.80	1.20033;0.407208	x;x	x;x	x	x	x	x	x	x	0.213433	0.193986(2)	0.365365(6)	0.0809469(1)	0	0(0)	0(0)	0(0)	0	0(0)	0(0)	0(0)
chr14	64449623	64454722	unannotated	chr14:64449623-64454722	+	5100	MTHFD1	protein_coding	SkippedExon	TCAAGGTGGGTGATT	CTTTCCCCAGGGCTT	8.23;13.08	1.20922;0.543391	x;x	x;x	x	x	x	x	x	x	0	0(0)	0(0)	0(0)	0.0703724	0.0914072(10)	0.0748932(8)	0.0448168(5)	0.104758	0.106295(12)	0.169016(17)	0.0389614(4)
chr14	66496343	66505284	unannotated	chr14:66496343-66505284	-	8942	AL359232.1	lincRNA	SkippedExon	GAAAGGTAGGAGAGA	ATTTTGCCAGCTACA	9.45;1.87	1.16078;0.50587	x;x	x;x	x	x	x	x	x	x	0	0(0)	0(0)	0(0)	0.106787	0.137111(15)	0.0936165(10)	0.0896337(10)	0.0640954	0.0354318(4)	0.0497107(5)	0.107144(11)
chr14	66776522	66793329	unannotated	chr14:66776522-66793329	+	16808	GPHN	protein_coding	CassetteExon	TCAAGGTATAGTATG	TATTTGACAGGGAAA	9.07;4.36	0.561222;0.288	x;chr14:66793330-66793371	x;41	0.0758536585365854	x	x	x	x	x	0.288547	0.581959(6)	0.121788(2)	0.161894(2)	0	0(0)	0(0)	0(0)	0	0(0)	0(0)	0(0)
chr14	66793372	66824473	unannotated	chr14:66793372-66824473	+	31102	GPHN	protein_coding	CassetteExon	TTGCAGTAAGTACAT	TTTCTTTCAGGAAAC	9.07;4.36	0.561222;0.288	chr14:66793330-66793371;x	41;x	0.0758536585365854	x	x	x	x	x	0.323794	0.484966(5)	0.243576(4)	0.242841(3)	0	0(0)	0(0)	0(0)	0	0(0)	0(0)	0(0)
chr14	66824567	66916002	unannotated	chr14:66824567-66916002	+	91436	GPHN	protein_coding	SkippedExon	CAGAGGTGAGATAGT	TTTCTTTCAGGCCTG	7.66;11.34	1.53611;0.540826	x;x	x;x	x	x	x	x	x	x	0.176605	0.387973(4)	0.0608941(1)	0.0809469(1)	0	0(0)	0(0)	0(0)	0	0(0)	0(0)	0(0)
chr14	73147877	73170796	unannotated	chr14:73147877-73170796	+	22920	PSEN1	protein_coding	SkippedExon	GAAAGGTTTGTTTCT	GTGCTTATAGAATGA	7.81;8.71	1.4591;0.732696	x;x	x;x	x	x	x	x	x	x	0.152538	0.193986(2)	0.182682(3)	0.0809469(1)	0	0(0)	0(0)	0(0)	0	0(0)	0(0)	0(0)
chr14	73874215	73877001	unannotated	chr14:73874215-73877001	+	2787	PTGR2,AC005520.1	protein_coding,protein_coding	Alt3SS	AAAAGGTGATATATA	TTTTAGGTAGACCCA	4.18;-0.79	1.37467;0.89375	x;x	x;x	x	x	x	x	x	Exon/Cons	0.153874	0.0969932(1)	0.121788(2)	0.242841(3)	0	0(0)	0(0)	0(0)	0	0(0)	0(0)	0(0)
chr14	73886916	73888272	unannotated	chr14:73886916-73888272	+	1357	AC005520.1,ZNF410	protein_coding,protein_coding	SkippedExon	GGAAGGTGAGCTCCG	ACATTGTTAGGTTTG	9.60;3.26	1.23389;0.711435	x;x	x;x	x;x	x	x	x	x	x	0	0(0)	0(0)	0(0)	0.112895	0.137111(15)	0.102978(11)	0.098597(11)	0.0894563	0.0620057(7)	0.0894792(9)	0.116884(12)
chr14	74667378	74669648	unannotated	chr14:74667378-74669648	-	2271	AREL1	protein_coding	SkippedExon	ATAAGGTGAGAAAGA	TTTGTTTCAGGCCTG	8.68;9.78	1.53667;0.876458	x;x	x;x	x	x	x	x	x	x	0.2014	0.0969932(1)	0.426259(7)	0.0809469(1)	0.069664	0.063985(7)	0.0374466(4)	0.10756(12)	0.0513101	0.0354318(4)	0.0795371(8)	0.0389614(4)
chr14	75669523	75680667	unannotated	chr14:75669523-75680667	+	11145	TTLL5	protein_coding	CassetteExon	TGGAGGTGCGTATAA	TGTCCCCCAGGCTGG	9.73;9.94	0.451667;0.234304	x;chr14:75680668-75680767	x;99	-0.0911515151515152	x	x	x	x	x	0.37934	0.387973(4)	0.426259(7)	0.323788(4)	0.0183841	0.00914072(1)	0.028085(3)	0.0179267(2)	0	0(0)	0(0)	0(0)
chr14	75680768	75681544	unannotated	chr14:75680768-75681544	+	777	TTLL5	protein_coding	CassetteExon	TACAGGTGCGTACCA	TTTTCTTTAGAACGT	9.73;9.94	0.451667;0.234304	chr14:75680668-75680767;x	99;x	-0.0911515151515152	x	x	x	x	x	0.274082	0.193986(2)	0.304471(5)	0.323788(4)	0.107229	0.0822665(9)	0.149786(16)	0.0896337(10)	0.0863019	0.0531477(6)	0.0596528(6)	0.146105(15)
chr14	75720704	75745094	unannotated	chr14:75720704-75745094	+	24391	TTLL5	protein_coding	SkippedExon	TTTTGGTAAGGAGAC	TTCTCCTTAGCGTTG	8.92;9.98	1.40056;0.632261	x;x	x;x	x	x	x	x	x	x	0.371075	0.484966(5)	0.304471(5)	0.323788(4)	0	0(0)	0(0)	0(0)	0	0(0)	0(0)	0(0)
chr14	75745587	75752892	unannotated	chr14:75745587-75752892	+	7306	TTLL5	protein_coding	Alt5SS	GTGAGGTGACTACCT	TGCTTTTCAGGTCCT	5.88;13.04	1.606;0.633292	x;x	x;x	x	x	x	x	Intron/Cons	x	0.400973	0.290979(3)	0.426259(7)	0.485681(6)	0	0(0)	0(0)	0(0)	0	0(0)	0(0)	0(0)
chr14	75764715	75766061	unannotated	chr14:75764715-75766061	+	1347	TTLL5	protein_coding	Alt5SS	TGGAGGTGCGAAAAC	TCGTATTTAGTGATT	5.51;3.59	1.5628;1.15078	x;x	x;x	x	x	x	x	Exon/Cons	x	0.14719	0.0969932(1)	0.182682(3)	0.161894(2)	0	0(0)	0(0)	0(0)	0	0(0)	0(0)	0(0)
chr14	80778047	80792759	unannotated	chr14:80778047-80792759	-	14713	CEP128	protein_coding	SkippedExon	ATCAGGTATAAAAGC	TTTTTCTCAGGCTGA	7.46;10.90	1.44167;0.783208	x;x	x;x	x	x	x	x	x	x	0.390037	0.581959(6)	0.426259(7)	0.161894(2)	0	0(0)	0(0)	0(0)	0	0(0)	0(0)	0(0)
chr14	80793111	80838203	unannotated	chr14:80793111-80838203	-	45093	CEP128	protein_coding	SkippedExon	ATCAGGTAAGTCTAT	TTATTCGTAGAATTT	10.86;7.14	1.44911;0.364292	x;x	x;x	x	x	x	x	x	x	0.140505	0.0969932(1)	0.243576(4)	0.0809469(1)	0	0(0)	0(0)	0(0)	0	0(0)	0(0)	0(0)
chr14	80831295	80834905	unannotated	chr14:80831295-80834905	-	3611	CEP128	protein_coding	CassetteExon	ATTTGGTGAGGACAA	ATCTTTTAAGGGGTT	6.90;3.56	1.0168;0.0647391	x;chr14:80834906-80835069	x;163	0.0771840490797546	x	x	x	x	x	0.165907	0.193986(2)	0.0608941(1)	0.242841(3)	0	0(0)	0(0)	0(0)	0	0(0)	0(0)	0(0)
chr14	80831295	80836391	unannotated	chr14:80831295-80836391	-	5097	CEP128	protein_coding	CassetteExon	TTGAAGTAGGTCTTT	ATCTTTTAAGGGGTT	6.22;6.20	0.482333;-0.0801739	x;chr14:80836392-80836533	x;141	0.157085106382979	x	x	x	x	x	0.211852	0.290979(3)	0.182682(3)	0.161894(2)	0	0(0)	0(0)	0(0)	0	0(0)	0(0)	0(0)
chr14	80836534	80838203	unannotated	chr14:80836534-80838203	-	1670	CEP128	protein_coding	CassetteExon	ATCAGGTAAGTCTAT	TTTGCCTCAGTGGAC	6.22;6.20	0.482333;-0.0801739	chr14:80836392-80836533;x	141;x	0.157085106382979	x	x	x	x	x	0.164571	0.290979(3)	0.121788(2)	0.0809469(1)	0	0(0)	0(0)	0(0)	0	0(0)	0(0)	0(0)
chr14	92008292	92010985	unannotated	chr14:92008292-92010985	-	2694	TRIP11	protein_coding	CassetteExon	AAAAGGTGGGTGCTG	TTTTATTTAGTCTGA	6.93;7.61	0.938889;0.470783	chr14:92008218-92008291;x	73;x	0.310452054794521	x	x	x	x	x	0.179521	0.193986(2)	0.182682(3)	0.161894(2)	0	0(0)	0(0)	0(0)	0	0(0)	0(0)	0(0)
chr14	94234670	94237569	unannotated	chr14:94234670-94237569	+	2900	PPP4R4	protein_coding	Alt3SS	ATTGGGTAGGTATAC	TGCAGGACAGAACTT	6.86;-0.16	1.48989;0.986348	x;x	x;x	x	x	x	x	x	Exon/Cons	0.22522	0.290979(3)	0.0608941(1)	0.323788(4)	0	0(0)	0(0)	0(0)	0	0(0)	0(0)	0(0)
chr14	96343206	96344653	unannotated	chr14:96343206-96344653	-	1448	ATG2B	protein_coding	Alt3SS	GAAAGGTAAGAATTC	TGCTCACAAGTTACT	10.57;2.81	1.398;1.03996	x;x	x;x	x	x	x	x	x	Exon/Cons	0.213433	0.193986(2)	0.365365(6)	0.0809469(1)	0	0(0)	0(0)	0(0)	0	0(0)	0(0)	0(0)
chr14	96847345	96852836	unannotated	chr14:96847345-96852836	+	5492	VRK1	protein_coding	Alt3SS	AAAAGGTAAAAATAT	TCAGTTACAGGTTTA	8.38;4.76	1.67222;0.904833	x;x	x;x	x	x	x	x	x	Exon/Cons	0	0(0)	0(0)	0(0)	0.0917143	0.0548443(6)	0.121701(13)	0.098597(11)	0.110217	0.115153(13)	0.0596528(6)	0.155845(16)
chr14	96852944	96853073	unannotated	chr14:96852944-96853073	+	130	VRK1	protein_coding	Alt5SS	TGTATGTGAGCTATG	ACTTTCATAGCTGGA	2.97;5.44	1.37367;0.278826	x;x	x;x	x	x	x	x	Exon/Cons	x	0.213187	0.193986(2)	0.121788(2)	0.323788(4)	0.049015	0.063985(7)	0.0561699(6)	0.0268901(3)	0.0578709	0.0354318(4)	0.0894792(9)	0.0487017(5)
chr14	96855353	96856129	unannotated	chr14:96855353-96856129	+	777	VRK1	protein_coding	Alt5SS	ATGGCGTGGGTATGT	GCATTTGTAGCCCCA	-0.32;9.33	1.16889;0.603208	x;x	x;x	x	x	x	x	Exon/Cons	x	0.286114	0.290979(3)	0.243576(4)	0.323788(4)	0.0337514	0.0548443(6)	0.0374466(4)	0.00896337(1)	0.103724	0.115153(13)	0.0596528(6)	0.136365(14)
chr14	102022881	102024475	unannotated	chr14:102022881-102024475	+	1595	DYNC1H1	protein_coding	CassetteExon	CAAAGGTAGCAAACT	GTGTGTTTAGGTCTT	8.23;9.96	0.452778;0.211652	x;chr14:102024476-102024580	x;104	0.0265865384615385	x	x	x	x	x	0.179521	0.193986(2)	0.182682(3)	0.161894(2)	0	0(0)	0(0)	0(0)	0	0(0)	0(0)	0(0)
chr14	102024581	102026573	unannotated	chr14:102024581-102026573	+	1993	DYNC1H1	protein_coding	CassetteExon	GTAAGGTGGGTGTGT	TTTTCTATAGGATTA	8.23;9.96	0.452778;0.211652	chr14:102024476-102024580;x	104;x	0.0265865384615385	x	x	x	x	x	0.174172	0.0969932(1)	0.182682(3)	0.242841(3)	0	0(0)	0(0)	0(0)	0.022341	0.0177159(2)	0.0298264(3)	0.0194807(2)
chr14	102081822	102083033	unannotated	chr14:102081822-102083033	-	1212	HSP90AA1	protein_coding	SkippedExon	AAAAGGTATGTGAAT	TTGGAAACAGGTATT	9.79;4.82	1.26022;0.485957	x;x	x;x	x;x	x	x	x	x	x	0	0(0)	0(0)	0(0)	0.0851495	0.12797(14)	0.0468083(5)	0.0806703(9)	0.0225679	0.00885795(1)	0.0198843(2)	0.0389614(4)
chr14	102083193	102083545	unannotated	chr14:102083193-102083545	-	353	HSP90AA1	protein_coding	Alt3SS	CACAGGTAAGAGAAC	TGTCCAACAGCTGAA	10.77;5.12	1.07789;0.869696	x;x	x;x	x	x	x	x	x	Exon/Cons	0.876455	0.581959(6)	1.15699(19)	0.890416(11)	0	0(0)	0(0)	0(0)	0	0(0)	0(0)	0(0)
chr14	102954689	102963060	unannotated	chr14:102954689-102963060	-	8372	CDC42BPB	protein_coding	SkippedExon	TACTGGTAAATTAAT	GTTCTCACAGACCAG	6.06;9.50	1.46489;0.607	x;x	x;x	x	x	x	x	x	x	0.172836	0.193986(2)	0.243576(4)	0.0809469(1)	0	0(0)	0(0)	0(0)	0	0(0)	0(0)	0(0)
chr14	103467192	103468085	unannotated	chr14:103467192-103468085	+	894	MARK3	protein_coding	Alt3SS	CAGAGGTAAGAGTAA	CTAAGGTTAGGCCGA	10.06;-0.32	1.639;0.945087	x;x	x;x	x	x	x	x	x	Exon/Cons	0.301309	0.193986(2)	0.548047(9)	0.161894(2)	0.0212983	0.0182814(2)	0.0187233(2)	0.0268901(3)	0	0(0)	0(0)	0(0)
chr14	103475211	103480436	unannotated	chr14:103475211-103480436	+	5226	MARK3	protein_coding	Alt3SS	CTAGTGTAAGTGTTG	ATGTTTGCAGTGAGA	8.46;3.66	1.513;0.905739	x;x	x;x	x	x	x	x	x	Exon/Cons	0.666545	0.581959(6)	0.365365(6)	1.05231(13)	0	0(0)	0(0)	0(0)	0.0567867	0.0620057(7)	0.0596528(6)	0.0487017(5)
chr14	103519974	103520121	unannotated	chr14:103519974-103520121	-	148	CKB	protein_coding	Alt3SS	CACAGGTGAGCAGGG	GGCTTCTCAGAGGTG	9.60;4.88	1.422;0.792435	x;x	x;x	x	x	x	x	x	Exon/Cons	0	0(0)	0(0)	0(0)	0.241983	0.201096(22)	0.327658(35)	0.197194(22)	0.176744	0.177159(20)	0.119306(12)	0.233768(24)
chr14	103673432	103674206	unannotated	chr14:103673432-103674206	+	775	KLC1,AL139300.1	protein_coding,protein_coding	CassetteExon	AGATGGTAAGAAATA	TGGTTTACAGATTTC	6.96;9.77	0.153;0.393478	x;chr14:103674207-103674266	x;59	0.205220338983051	x	x	x	x	x	0.752839	0.678952(7)	0.365365(6)	1.2142(15)	0.0215047	0.00914072(1)	0.0374466(4)	0.0179267(2)	0.0304762	0.0620057(7)	0.00994213(1)	0.0194807(2)
chr14	103674267	103675551	unannotated	chr14:103674267-103675551	+	1285	KLC1,AL139300.1	protein_coding,protein_coding	CassetteExon	TTAGTGTGAGTACCT	TCTTCCCTAGATGAA	6.96;9.77	0.153;0.393478	chr14:103674207-103674266;x	59;x	0.205220338983051	x	x	x	x	x	0.724759	0.290979(3)	0.426259(7)	1.45704(18)	0	0(0)	0(0)	0(0)	0	0(0)	0(0)	0(0)
chr14	103677524	103679407	unannotated	chr14:103677524-103679407	+	1884	KLC1,AL139300.1	protein_coding,protein_coding	Alt3SS	AACAGGTTAGTCATA	TCACAAACAGAGGGT	8.02;4.32	0.973333;1.07739	x;x	x;x	x	x	x	x	x	Exon/Cons	0.465635	0.484966(5)	0.426259(7)	0.485681(6)	0.340404	0.338207(37)	0.252765(27)	0.430242(48)	0.331605	0.186017(21)	0.497107(50)	0.311691(32)
chr14	103679519	103685637	unannotated	chr14:103679519-103685637	+	6119	KLC1,AL139300.1	protein_coding,protein_coding	SkippedExon	AGGAAGTGAGTATGA	TGTCTGACAGGCCTA	7.97;11.43	1.63778;1.06043	x;x	x;x	x	x	x	x	x	x	0	0(0)	0(0)	0(0)	0.0546068	0.0457036(5)	0.0374466(4)	0.0806703(9)	0.025655	0.0177159(2)	0.0397685(4)	0.0194807(2)
chr15	20477057	20477201	unannotated	chr15:20477057-20477201	-	145	HERC2P3	transcribed_unprocessed_pseudogene	SkippedExon	TACAGGTATGATTGA	AATTCTGCAGATGAT	9.46;7.97	0.242667;0.553826	x;x	x;x	x	x	x	x	x	x	1.47481	0.775945(8)	1.94861(32)	1.69988(21)	0	0(0)	0(0)	0(0)	0	0(0)	0(0)	0(0)
chr15	22495673	22523346	unannotated	chr15:22495673-22523346	+	27674	HERC2P2	transcribed_unprocessed_pseudogene	CassetteExon	TACAGGTGGGGTTTG	AATTCTGCAGATGAT	4.28;7.97	1.01789;0.389391	x;chr15:22523347-22523478	x;131	0.485435114503817	x	x	x	x	x	1.75911	1.64888(17)	2.00951(33)	1.61894(20)	0	0(0)	0(0)	0(0)	0	0(0)	0(0)	0(0)
chr15	22495673	22534067	unannotated	chr15:22495673-22534067	+	38395	HERC2P2	transcribed_unprocessed_pseudogene	SkippedExon	TACAGGTGGGGTTTG	TCCTTTCTAGCTTTT	6.92;10.20	1.00933;0.615708	x;x	x;x	x	x	x	x	x	x	0.551079	0.193986(2)	0.730729(12)	0.728522(9)	0.0182514	0.00914072(1)	0.0187233(2)	0.0268901(3)	0	0(0)	0(0)	0(0)
chr15	22516991	22537437	unannotated	chr15:22516991-22537437	+	20447	HERC2P2	transcribed_unprocessed_pseudogene	SkippedExon	AAAAGGTAAGGGCCT	GTATATACAGAGTCA	10.51;4.88	1.27322;0.646522	x;x	x;x	x	x	x	x	x	x	0.580739	0.484966(5)	0.852517(14)	0.404734(5)	0.14644	0.201096(22)	0.121701(13)	0.116524(13)	0.16606	0.124011(14)	0.198843(20)	0.175326(18)
chr15	22547090	22554384	unannotated	chr15:22547090-22554384	+	7295	HERC2P2	transcribed_unprocessed_pseudogene	SkippedExon	GCTTGGTGAGTCAAT	GCTCCGTCAGGCCCC	9.27;4.63	1.28711;0.28525	x;x	x;x	x	x	x	x	x	x	0.444247	0.581959(6)	0.669835(11)	0.0809469(1)	0.0848394	0.100548(11)	0.0374466(4)	0.116524(13)	0.0694797	0.0708636(8)	0.0596528(6)	0.0779227(8)
chr15	22557061	22559788	unannotated	chr15:22557061-22559788	+	2728	HERC2P2	transcribed_unprocessed_pseudogene	Alt5SS	CGAATGTTAGTGGAA	CCTCCCGCAGCTTCT	-1.83;10.44	1.36811;0.237043	x;x	x;x	x	x	x	x	Exon/Cons	x	0.321362	0.193986(2)	0.365365(6)	0.404734(5)	0	0(0)	0(0)	0(0)	0.0213241	0.0442898(5)	0.00994213(1)	0.00974034(1)
chr15	22672860	22676804	unannotated	chr15:22672860-22676804	+	3945	WHAMMP3	transcribed_unprocessed_pseudogene	SkippedExon	GAAAGGTAAGACAAA	ATTCTTTCAGATGAA	10.57;10.69	0.682556;0.0245652	x;x	x;x	x	x	x	x	x	x	0.51851	0.581959(6)	0.730729(12)	0.242841(3)	0	0(0)	0(0)	0(0)	0	0(0)	0(0)	0(0)
chr15	22727228	22729931	unannotated	chr15:22727228-22729931	+	2704	PDCD6IPP1	transcribed_unprocessed_pseudogene	CassetteExon	AATGGGTAGGTAGAG	TTTTTTCCAGACGGA	5.95;11.13	0.597;-0.145565	x;chr15:22729932-22730011	x;79	-0.158329113924051	x	x	x	x	x	0.211852	0.290979(3)	0.182682(3)	0.161894(2)	0.0245516	0.0182814(2)	0.0374466(4)	0.0179267(2)	0	0(0)	0(0)	0(0)
chr15	22730012	22730460	unannotated	chr15:22730012-22730460	+	449	PDCD6IPP1	transcribed_unprocessed_pseudogene	CassetteExon	TTCAGGTGATTCTTG	ATTTTTTCAGGGTGC	5.95;11.13	0.597;-0.145565	chr15:22729932-22730011;x	79;x	-0.158329113924051	x	x	x	x	x	0.140505	0.0969932(1)	0.243576(4)	0.0809469(1)	0	0(0)	0(0)	0(0)	0.0449089	0.0265739(3)	0.0497107(5)	0.058442(6)
chr15	23032779	23036896	unannotated	chr15:23032779-23036896	-	4118	TUBGCP5	protein_coding	Alt3SS	TAAAGGTATGCCTTC	TGTCTGTCAGACTCT	9.55;8.23	1.1432;0.932652	x;x	x;x	x	x	x	x	x	Exon/Cons	1.17703	1.26091(13)	1.21788(20)	1.05231(13)	0.085385	0.0822665(9)	0.0842549(9)	0.0896337(10)	0	0(0)	0(0)	0(0)
chr15	23032821	23036896	unannotated	chr15:23032821-23036896	-	4076	TUBGCP5	protein_coding	Alt3SS	TAAAGGTATGCCTTC	TTAAAGACAGATGCA	9.55;2.63	1.1432;0.743739	x;x	x;x	x	x	x	x	x	Exon/Cons	0.186205	0.193986(2)	0.121788(2)	0.242841(3)	0	0(0)	0(0)	0(0)	0	0(0)	0(0)	0(0)
chr15	28215803	28218520	unannotated	chr15:28215803-28218520	-	2718	HERC2	protein_coding	Alt5SS	CGAATGTTAGTGGAA	CCTCCTGCAGCTTCT	-1.83;10.60	1.33644;0.079	x;x	x;x	x	x	x	x	Exon/Cons	x	0.18754	0.0969932(1)	0.0608941(1)	0.404734(5)	0	0(0)	0(0)	0(0)	0	0(0)	0(0)	0(0)
chr15	28220645	28222053	unannotated	chr15:28220645-28222053	-	1409	HERC2	protein_coding	Alt5SS	GAGAGGTGTGGACTG	GCTTTCTCAGGATGG	4.48;8.07	1.13467;0.355087	x;x	x;x	x	x	x	x	Exon/Cons	x	0.244183	0.387973(4)	0.182682(3)	0.161894(2)	0	0(0)	0(0)	0(0)	0	0(0)	0(0)	0(0)
chr15	28274413	28274904	unannotated	chr15:28274413-28274904	-	492	HERC2	protein_coding	Alt3SS	ATCAGGTACGGTCCC	GCTGTTGCAGGAGTC	10.88;-2.39	1.42567;0.988261	x;x	x;x	x	x	x	x	x	Exon/Cons	0.160558	0.0969932(1)	0.0608941(1)	0.323788(4)	0	0(0)	0(0)	0(0)	0	0(0)	0(0)	0(0)
chr15	28293023	28321361	unannotated	chr15:28293023-28321361	-	28339	HERC2	protein_coding	SkippedExon	TACAGGTGGGGTTTG	AATTCTGCAGATGAT	6.92;7.97	1.20556;0.544	x;x	x;x	x	x	x	x	x	x	0.840962	0.678952(7)	0.791623(13)	1.05231(13)	0	0(0)	0(0)	0(0)	0	0(0)	0(0)	0(0)
chr15	28590261	28618523	unannotated	chr15:28590261-28618523	+	28263	HERC2P9	transcribed_unprocessed_pseudogene	SkippedExon	TACAGGTGGGGTTTG	AATTCTGCAGATGAT	6.92;7.97	0.891;0.402348	x;x	x;x	x	x	x	x	x	x	0.14719	0.0969932(1)	0.182682(3)	0.161894(2)	0	0(0)	0(0)	0(0)	0	0(0)	0(0)	0(0)
chr15	28590261	28629265	unannotated	chr15:28590261-28629265	+	39005	HERC2P9	transcribed_unprocessed_pseudogene	SkippedExon	TACAGGTGGGGTTTG	TCCTTTCTAGCTTTT	6.92;10.20	0.891;0.566833	x;x	x;x	x	x	x	x	x	x	0.371075	0.484966(5)	0.304471(5)	0.323788(4)	0	0(0)	0(0)	0(0)	0.0646586	0.0265739(3)	0.0894792(9)	0.0779227(8)
chr15	28612174	28629265	unannotated	chr15:28612174-28629265	+	17092	HERC2P9	transcribed_unprocessed_pseudogene	SkippedExon	AAAAGGTAAGGGCCT	TCCTTTCTAGCTTTT	10.51;10.20	1.23167;0.566833	x;x	x;x	x	x	x	x	x	x	3.06729	2.71581(28)	3.41007(56)	3.07598(38)	0.173493	0.246799(27)	0.11234(12)	0.161341(18)	0.15061	0.186017(21)	0.13919(14)	0.126624(13)
chr15	28618379	28629265	unannotated	chr15:28618379-28629265	+	10887	HERC2P9	transcribed_unprocessed_pseudogene	SkippedExon	TACAGGTATGATTGA	TCCTTTCTAGCTTTT	9.46;10.20	0.452556;0.566833	x;x	x;x	x	x	x	x	x	x	0.214768	0.0969932(1)	0.304471(5)	0.242841(3)	0	0(0)	0(0)	0(0)	0	0(0)	0(0)	0(0)
chr15	28641582	28648879	unannotated	chr15:28641582-28648879	+	7298	HERC2P9	transcribed_unprocessed_pseudogene	SkippedExon	GCTTGGTGAGTCAAT	GCTCCGTCAGGCCCC	9.27;4.63	1.25411;0.270208	x;x	x;x	x	x	x	x	x	x	0.172836	0.193986(2)	0.243576(4)	0.0809469(1)	0	0(0)	0(0)	0(0)	0	0(0)	0(0)	0(0)
chr15	30113972	30116891	unannotated	chr15:30113972-30116891	+	2920	ULK4P1,ULK4P3	transcribed_unprocessed_pseudogene,transcribed_unprocessed_pseudogene	SkippedExon	TTCAGGTAGGATCAT	TTTATTCTAGTTCCA	9.79;8.28	1.04711;0.4285	x;x	x;x	x	x	x	x	x	x	0.152538	0.193986(2)	0.182682(3)	0.0809469(1)	0	0(0)	0(0)	0(0)	0	0(0)	0(0)	0(0)
chr15	30798461	30800032	unannotated	chr15:30798461-30800032	+	1572	GOLGA8UP	unprocessed_pseudogene	SkippedExon	AGCTGGTGCGTTGCC	GGCCCCTTAGGAGCA	8.29;8.21	0.745333;0.21587	x;x	x;x	x	x	x	x	x	x	0.160804	0.0969932(1)	0.304471(5)	0.0809469(1)	0	0(0)	0(0)	0(0)	0	0(0)	0(0)	0(0)
chr15	31526462	31527180	unannotated	chr15:31526462-31527180	-	719	OTUD7A	protein_coding	Alt3SS	AGGAGGTTGGTATCC	CCTCTGCCAGTCAGG	6.36;5.35	1.32789;0.638391	x;x	x;x	x;x	x	x	x	x	Intron/Cons	0	0(0)	0(0)	0(0)	0.103475	0.12797(14)	0.0748932(8)	0.10756(12)	0.0694546	0.0797216(9)	0.0994213(10)	0.029221(3)
chr15	34152974	34154643	unannotated	chr15:34152974-34154643	-	1670	KATNBL1	protein_coding	Alt3SS	AATAGGTAAGAGTTT	CTTGTTACAGAAAAA	9.14;7.80	1.55044;0.997348	x;x	x;x	x	x	x	x	x	Exon/Cons	0.293044	0.290979(3)	0.426259(7)	0.161894(2)	0.058052	0.0548443(6)	0.0655316(7)	0.0537802(6)	0.0773265	0.0442898(5)	0.129248(13)	0.058442(6)
chr15	34910314	34918257	unannotated	chr15:34910314-34918257	-	7944	AQR	protein_coding	SkippedExon	AGAAGGTATGGTAAA	TTGGTTTCAGGCAAT	9.26;7.76	1.54689;0.666783	x;x	x;x	x	x	x	x	x	x	0.22522	0.290979(3)	0.0608941(1)	0.323788(4)	0	0(0)	0(0)	0(0)	0	0(0)	0(0)	0(0)
chr15	34942081	34944352	unannotated	chr15:34942081-34944352	-	2272	AQR	protein_coding	Alt5SS	TGATGGTGAATTTTC	CCCTAAACAGGAAGT	3.54;9.41	1.20467;0.787739	x;x	x;x	x	x	x	x	Exon/Cons	x	0.287695	0.193986(2)	0.426259(7)	0.242841(3)	0	0(0)	0(0)	0(0)	0	0(0)	0(0)	0(0)
chr15	40007066	40009613	unannotated	chr15:40007066-40009613	+	2548	EIF2AK4	protein_coding	SkippedExon	AAACGGTAAGAAACA	CATATCCCAGGAAAG	10.65;7.03	1.25011;0.607333	x;x	x;x	x	x	x	x	x	x	0.368642	0.193986(2)	0.426259(7)	0.485681(6)	0.0734338	0.0822665(9)	0.0842549(9)	0.0537802(6)	0.0537668	0.0531477(6)	0.0497107(5)	0.058442(6)
chr15	40170682	40176382	unannotated	chr15:40170682-40176382	+	5701	BUB1B	protein_coding	CassetteExon	AATTAGTAAGTCTTT	TTCAATACAGGAATT	7.77;7.12	0.754;0.402174	x;chr15:40176383-40176436	x;53	0.242471698113208	x	x	x	x	x	0.609057	0.387973(4)	0.791623(13)	0.647575(8)	0.0644114	0.0731258(8)	0.0842549(9)	0.0358535(4)	0.0665943	0.0620057(7)	0.0695949(7)	0.0681824(7)
chr15	40176437	40183713	unannotated	chr15:40176437-40183713	+	7277	BUB1B	protein_coding	CassetteExon	AATACGTGAGTAGAA	GCTACTTTAGACAAT	7.77;7.12	0.754;0.402174	chr15:40176383-40176436;x	53;x	0.242471698113208	x	x	x	x	x	0.692436	0.678952(7)	0.669835(11)	0.728522(9)	0.0758906	0.0822665(9)	0.0468083(5)	0.098597(11)	0.074864	0.106295(12)	0.0695949(7)	0.0487017(5)
chr15	40200981	40202449	unannotated	chr15:40200981-40202449	+	1469	BUB1B	protein_coding	Alt3SS	TAAAGGTGAGTTGTA	CTTCTTTCAGAAAAG	10.47;8.11	1.37589;0.952292	x;x	x;x	x	x	x	x	x	Exon/Cons	0.191554	0.290979(3)	0.121788(2)	0.161894(2)	0.0428185	0.0914072(10)	0.028085(3)	0.00896337(1)	0.117904	0.0974375(11)	0.149132(15)	0.107144(11)
chr15	40621187	40628069	unannotated	chr15:40621187-40628069	+	6883	KNL1,CASC5	x,protein_coding	Alt5SS	TAAAGGTAATGATAT	ACAATTTCAGATTTT	8.99;7.34	1.20867;0.874833	x;x	x;x	x	x	x	x	Exon/Cons	x	0.220117	0.193986(2)	0.304471(5)	0.161894(2)	0	0(0)	0(0)	0(0)	0	0(0)	0(0)	0(0)
chr15	41045047	41047407	unannotated	chr15:41045047-41047407	-	2361	INO80	protein_coding	Alt3SS	GCCAGGTGAGAGGTT	TCTCTGAAAGCCTCC	9.22;5.96	1.32989;1.24539	x;x	x;x	x	x	x	x	x	Exon/Cons	0.240415	0.193986(2)	0.365365(6)	0.161894(2)	0	0(0)	0(0)	0(0)	0	0(0)	0(0)	0(0)
chr15	41365864	41375711	unannotated	chr15:41365864-41375711	+	9848	NUSAP1	protein_coding	SkippedExon	TACAGGTACGTGCCA	GTGTTTTTAGTTATT	10.65;8.35	-0.594111;0.285	x;x	x;x	x;x	x	x	x	x	x	0	0(0)	0(0)	0(0)	0.0547396	0.0457036(5)	0.0468083(5)	0.0717069(8)	0.0249323	0.0354318(4)	0.0198843(2)	0.0194807(2)
chr15	41475820	41476180	unannotated	chr15:41475820-41476180	+	361	RTF1	protein_coding	Alt3SS	AAGAGGTAAGAAAAC	TCTTGGACAGTGGCT	10.06;8.02	1.6226;1.06974	x;x	x;x	x	x	x	x	x	Intron/Cons	0.153874	0.0969932(1)	0.121788(2)	0.242841(3)	0.0366065	0.0548443(6)	0.028085(3)	0.0268901(3)	0.0343112	0.0442898(5)	0.00994213(1)	0.0487017(5)
chr15	41527544	41527859	unannotated	chr15:41527544-41527859	-	316	RPAP1	protein_coding	Alt3SS	ATGAGGTACCACAGG	TGATGCCCAGCCAGG	6.43;2.18	1.18911;0.754739	x;x	x;x	x	x	x	x	x	Exon/Cons	0.160804	0.0969932(1)	0.304471(5)	0.0809469(1)	0	0(0)	0(0)	0(0)	0	0(0)	0(0)	0(0)
chr15	41565142	41568216	unannotated	chr15:41565142-41568216	+	3075	TYRO3	protein_coding	SkippedExon	TTCAGGTAGGCTCTC	TTGGCTGCAGCCCCA	9.88;9.27	1.40444;0.785667	x;x	x;x	x	x	x	x	x	x	0.38043	0.290979(3)	0.121788(2)	0.728522(9)	0	0(0)	0(0)	0(0)	0	0(0)	0(0)	0(0)
chr15	41707860	41708128	unannotated	chr15:41707860-41708128	+	269	MGA	protein_coding	Alt3SS	TCCTGGTGAGTATGT	TTGTTTCTAGGACAG	10.10;9.17	1.30944;1.06552	x;x	x;x	x	x	x	x	x	Exon/Cons	0.180856	0.0969932(1)	0.121788(2)	0.323788(4)	0	0(0)	0(0)	0(0)	0	0(0)	0(0)	0(0)
chr15	42583416	42634855	unannotated	chr15:42583416-42634855	+	51440	STARD9	protein_coding	SkippedExon	TAAAGGTAAGCCTGA	GTTGTTACAGGTTTT	10.22;10.80	1.62533;0.796913	x;x	x;x	x	x	x	x	x	x	0.303496	0.484966(5)	0.182682(3)	0.242841(3)	0	0(0)	0(0)	0(0)	0	0(0)	0(0)	0(0)
chr15	43021376	43024828	unannotated	chr15:43021376-43024828	-	3453	UBR1	protein_coding	SkippedExon	AAATGGTTTGTTTAC	TTTAAAAAAGGATTG	4.88;4.86	1.18522;0.94813	x;x	x;x	x	x	x	x	x	x	0.344093	0.484966(5)	0.304471(5)	0.242841(3)	0.0338251	0.0457036(5)	0.0468083(5)	0.00896337(1)	0	0(0)	0(0)	0(0)
chr15	43038233	43047160	unannotated	chr15:43038233-43047160	-	8928	UBR1	protein_coding	SkippedExon	GTGATGTAAGTAAAA	TTAACTTTAGGTCTT	9.11;10.89	1.56844;0.445261	x;x	x;x	x	x	x	x	x	x	0.186205	0.193986(2)	0.121788(2)	0.242841(3)	0	0(0)	0(0)	0(0)	0	0(0)	0(0)	0(0)
chr15	43047290	43054741	unannotated	chr15:43047290-43054741	-	7452	UBR1	protein_coding	SkippedExon	CTAAAGTAAGTTGTT	GTAATTGCAGGGAAT	9.72;5.95	1.41611;0.267348	x;x	x;x	x	x	x	x	x	x	0.452022	0.484966(5)	0.304471(5)	0.566628(7)	0.0213719	0.00914072(1)	0.028085(3)	0.0268901(3)	0.0373984	0.0531477(6)	0.0298264(3)	0.029221(3)
chr15	43075090	43075178	unannotated	chr15:43075090-43075178	-	89	UBR1	protein_coding	CassetteExon	TATTGGTGAGCATTT	CCTTTATCAGATGCA	7.43;11.11	0.779333;0.299348	x;chr15:43075179-43075250	x;71	0.217028169014085	x	x	x	x	x	0.350777	0.484966(5)	0.243576(4)	0.323788(4)	0	0(0)	0(0)	0(0)	0	0(0)	0(0)	0(0)
chr15	43380164	43385790	unannotated	chr15:43380164-43385790	+	5627	TUBGCP4	protein_coding	SkippedExon	GAAAAGTAAGTCATG	CCTTGACTAGCGCCT	9.72;7.36	1.65289;0.469913	x;x	x;x	x	x	x	x	x	x	0.271165	0.387973(4)	0.182682(3)	0.242841(3)	0	0(0)	0(0)	0(0)	0	0(0)	0(0)	0(0)
chr15	43828367	43831933	unannotated	chr15:43828367-43831933	+	3567	WDR76	protein_coding	CassetteExon	CCCTGGTAAGAACTT	TTTTTAATAGAGATG	8.54;7.73	0.8174;0.180522	x;chr15:43831934-43832100	x;166	0.0407409638554217	x	x	x	x	x	0.345428	0.387973(4)	0.243576(4)	0.404734(5)	0	0(0)	0(0)	0(0)	0	0(0)	0(0)	0(0)
chr15	43832101	43835060	unannotated	chr15:43832101-43835060	+	2960	WDR76	protein_coding	CassetteExon	GAATTGTAAGTTGAA	AATTTTATAGGATTT	8.54;7.73	0.8174;0.180522	chr15:43831934-43832100;x	166;x	0.0407409638554217	x	x	x	x	x	0.674816	0.969932(10)	0.730729(12)	0.323788(4)	0	0(0)	0(0)	0(0)	0.0186656	0.0265739(3)	0.00994213(1)	0.0194807(2)
chr15	47184419	47470473	unannotated	chr15:47184419-47470473	+	286055	SEMA6D	protein_coding	SkippedExon	CCCAAGTAAGTCTTC	TTTACTGTAGAATGC	10.08;9.38	1.64156;0.328043	x;x	x;x	x	x	x	x	x	x	0.43355	0.387973(4)	0.669835(11)	0.242841(3)	0	0(0)	0(0)	0(0)	0	0(0)	0(0)	0(0)
chr15	48748611	48755902	unannotated	chr15:48748611-48755902	-	7292	CEP152	protein_coding	SkippedExon	AAAAGGTATGTTCCT	ATTTTTGCAGATAAG	9.79;9.62	1.31456;0.932565	x;x	x;x	x	x	x	x	x	x	0.531878	0.581959(6)	0.608941(10)	0.404734(5)	0	0(0)	0(0)	0(0)	0	0(0)	0(0)	0(0)
chr15	48769082	48770178	unannotated	chr15:48769082-48770178	-	1097	CEP152	protein_coding	CassetteExon	TCCAGGTACACAACA	TAATATTCAGACTAA	7.29;3.12	0.575222;0.336	x;chr15:48770179-48770281	x;102	0.188156862745098	x	x	x	x	x	0.561777	0.387973(4)	0.730729(12)	0.566628(7)	0.0272739	0.0182814(2)	0.0187233(2)	0.0448168(5)	0.0472732	0.0531477(6)	0.0497107(5)	0.0389614(4)
chr15	48770282	48772486	unannotated	chr15:48770282-48772486	-	2205	CEP152	protein_coding	CassetteExon	TTGAGGTATGTAAAG	TTTCTCAAAGTTACT	7.29;3.12	0.575222;0.336	chr15:48770179-48770281;x	102;x	0.188156862745098	x	x	x	x	x	0.61258	0.581959(6)	0.365365(6)	0.890416(11)	0.0212246	0.0274222(3)	0.00936165(1)	0.0268901(3)	0	0(0)	0(0)	0(0)
chr15	49134109	49134483	unannotated	chr15:49134109-49134483	-	375	COPS2	protein_coding	Alt5SS	AAAAGGTACACAGTT	TTCTTCACAGAATGT	7.56;7.88	1.1095;0.68513	x;x	x;x	x;x	x	x	x	Exon/Cons	x	0	0(0)	0(0)	0(0)	0.0579047	0.0731258(8)	0.0468083(5)	0.0537802(6)	0.107576	0.115153(13)	0.149132(15)	0.058442(6)
chr15	49137438	49139016	unannotated	chr15:49137438-49139016	-	1579	COPS2	protein_coding	CassetteExon	AGAAGGTATTGGGAG	TTTATGTCAGATGGA	7.76;7.14	0.669667;0.606478	x;chr15:49139017-49139090	x;73	0.343013698630137	x	x	x	x	x	0.357706	0.484966(5)	0.426259(7)	0.161894(2)	0	0(0)	0(0)	0(0)	0	0(0)	0(0)	0(0)
chr15	50449486	50452565	unannotated	chr15:50449486-50452565	+	3080	USP8	protein_coding	CassetteExon	TTAAGGTACAGATAT	TACTTCTTAGGGCAG	9.66;9.47	0.852778;0.443391	x;chr15:50452566-50452628	x;62	0.490387096774194	x	x	x	x	x	0.28745	0.193986(2)	0.182682(3)	0.485681(6)	0.0458499	0.0365629(4)	0.0561699(6)	0.0448168(5)	0.0289018	0.0177159(2)	0.0397685(4)	0.029221(3)
chr15	50452629	50458999	unannotated	chr15:50452629-50458999	+	6371	USP8	protein_coding	CassetteExon	AGTAGGTAAGTGTAC	TTTCAACTAGATATG	9.66;9.47	0.852778;0.443391	chr15:50452566-50452628;x	62;x	0.490387096774194	x	x	x	x	x	0.782745	0.969932(10)	0.730729(12)	0.647575(8)	0	0(0)	0(0)	0(0)	0	0(0)	0(0)	0(0)
chr15	50624301	50631416	unannotated	chr15:50624301-50631416	-	7116	TRPM7	protein_coding	SkippedExon	AAAAGGTAAGCCTCT	ATACTCCTAGGTTGG	10.22;3.89	1.3247;0.798565	x;x	x;x	x	x	x	x	x	x	1.08162	0.872938(9)	1.40056(23)	0.971363(12)	0	0(0)	0(0)	0(0)	0	0(0)	0(0)	0(0)
chr15	52208644	52213187	unannotated	chr15:52208644-52213187	-	4544	MYO5C	protein_coding	SkippedExon	TCTTGGTAGTGAAAC	TTTTCCTAAGGAACA	-1.33;7.61	1.22656;0.802478	x;x	x;x	x	x	x	x	x	x	0.14719	0.0969932(1)	0.182682(3)	0.161894(2)	0	0(0)	0(0)	0(0)	0	0(0)	0(0)	0(0)
chr15	52208644	52214602	unannotated	chr15:52208644-52214602	-	5959	MYO5C	protein_coding	SkippedExon	AAAAGGTAAGAAACA	TTTTCCTAAGGAACA	10.57;7.61	1.1246;0.802478	x;x	x;x	x	x	x	x	x	x	0.164571	0.290979(3)	0.121788(2)	0.0809469(1)	0	0(0)	0(0)	0(0)	0	0(0)	0(0)	0(0)
chr15	52256721	52264189	unannotated	chr15:52256721-52264189	-	7469	MYO5C	protein_coding	SkippedExon	TTAGTGTGAGATGCT	TGTATTTCAGTTTTG	1.71;7.90	1.09567;0.824826	x;x	x;x	x	x	x	x	x	x	0.152538	0.193986(2)	0.182682(3)	0.0809469(1)	0	0(0)	0(0)	0(0)	0	0(0)	0(0)	0(0)
chr15	56384032	56385231	unannotated	chr15:56384032-56385231	+	1200	TEX9	protein_coding	CassetteExon	TTAAGGTAAGTATCT	ATGCCAACAGCACAC	8.38;3.65	1.06322;0.179217	x;chr15:56385232-56385304	x;72	0.227402777777778	x	x	x	x	x	0	0(0)	0(0)	0(0)	0.0829283	0.0822665(9)	0.121701(13)	0.0448168(5)	0.0881202	0.106295(12)	0.109363(11)	0.0487017(5)
chr15	56385305	56388471	unannotated	chr15:56385305-56388471	+	3167	TEX9	protein_coding	CassetteExon	ACAAGGTAAAATTGA	TGGCCTGTAGAGGTC	8.38;3.65	1.06322;0.179217	chr15:56385232-56385304;x	72;x	0.227402777777778	x	x	x	x	x	0	0(0)	0(0)	0(0)	0.0823236	0.0914072(10)	0.0748932(8)	0.0806703(9)	0.155437	0.150585(17)	0.198843(20)	0.116884(12)
chr15	58597519	58599597	unannotated	chr15:58597519-58599597	-	2079	ADAM10	protein_coding	SkippedExon	TCCAGGTAAGAATAT	TTCTTCCTAGTGCCT	10.77;7.86	1.5156;1.19474	x;x	x;x	x;x	x	x	x	x	x	0	0(0)	0(0)	0(0)	0.101077	0.137111(15)	0.11234(12)	0.0537802(6)	0.0861172	0.0708636(8)	0.119306(12)	0.0681824(7)
chr15	58682315	58698279	unannotated	chr15:58682315-58698279	-	15965	ADAM10	protein_coding	SkippedExon	CTTTGGTAAATTTCT	CATTTTACAGACATT	4.94;8.47	0.7703;0.754696	x;x	x;x	x	x	x	x	x	x	0.153874	0.0969932(1)	0.121788(2)	0.242841(3)	0	0(0)	0(0)	0(0)	0	0(0)	0(0)	0(0)
chr15	60453785	60455325	unannotated	chr15:60453785-60455325	-	1541	NARG2,	protein_coding,x	SkippedExon	ATTATGTAAGTACCA	CTGTTTTAAGGTTCA	6.69;10.41	1.23422;0.970174	x;x	x;x	x	x	x	x	x	x	0.192889	0.193986(2)	0.0608941(1)	0.323788(4)	0	0(0)	0(0)	0(0)	0.0376252	0.0442898(5)	0.0198843(2)	0.0487017(5)
chr15	61221111	61229052	unannotated	chr15:61221111-61229052	-	7942	RORA	protein_coding	SkippedExon	CAGAGGTAGGAGGCT	TTTCCTGAAGGTGAC	8.24;7.92	1.22922;0.892478	x;x	x;x	x	x	x	x	x	x	0.14719	0.0969932(1)	0.182682(3)	0.161894(2)	0	0(0)	0(0)	0(0)	0	0(0)	0(0)	0(0)
chr15	61957443	61958607	unannotated	chr15:61957443-61958607	-	1165	VPS13C	protein_coding	CassetteExon	GACAGGTAAGAGGCT	ATACATACAGTGAAG	8.77;3.24	0.704111;-0.00786957	chr15:61957288-61957442;x	154;x	0.00898051948051947	x	x	x	x	x	0.165907	0.193986(2)	0.0608941(1)	0.242841(3)	0	0(0)	0(0)	0(0)	0	0(0)	0(0)	0(0)
chr15	62020539	62022038	unannotated	chr15:62020539-62022038	-	1500	VPS13C	protein_coding	CassetteExon	AATGGGTAAATAAAA	TCTTTGGTAGGTCAC	4.69;6.93	0.743111;0.198217	x;chr15:62022039-62022199	x;160	0.05780625	x	x	x	x	x	0.310181	0.484966(5)	0.121788(2)	0.323788(4)	0.0184433	0.0182814(2)	0.028085(3)	0.00896337(1)	0	0(0)	0(0)	0(0)
chr15	62022200	62023410	unannotated	chr15:62022200-62023410	-	1211	VPS13C	protein_coding	CassetteExon	ATGATGTAAGTAATT	GTGTTTGCAGACATC	4.69;6.93	0.743111;0.198217	chr15:62022039-62022199;x	160;x	0.05780625	x	x	x	x	x	0.418355	0.484966(5)	0.365365(6)	0.404734(5)	0.0671336	0.0731258(8)	0.0655316(7)	0.0627436(7)	0	0(0)	0(0)	0(0)
chr15	63504831	63553714	unannotated	chr15:63504831-63553714	+	48884	USP3	protein_coding	SkippedExon	CAGCGGTGAGTGCGG	TTCCTTGCAGTTATC	10.49;7.71	1.50122;1.03904	x;x	x;x	x	x	x	x	x	x	0.184869	0.290979(3)	0.182682(3)	0.0809469(1)	0	0(0)	0(0)	0(0)	0	0(0)	0(0)	0(0)
chr15	63645683	63649724	unannotated	chr15:63645683-63649724	-	4042	HERC1	protein_coding	SkippedExon	GGATGGTAAATGACT	CCATTTTAAGGATAC	6.41;12.46	1.28689;0.613913	x;x	x;x	x	x	x	x	x	x	0.181102	0.0969932(1)	0.365365(6)	0.0809469(1)	0	0(0)	0(0)	0(0)	0	0(0)	0(0)	0(0)
chr15	65485161	65485604	unannotated	chr15:65485161-65485604	-	444	DPP8	protein_coding	CassetteExon	TTTGGGTAAGCATTA	CTTTCTAAAGGTACA	8.84;7.68	0.619889;0.116826	x;chr15:65485605-65485790	x;185	-0.00869189189189189	x	x	x	x	x	0.199819	0.193986(2)	0.243576(4)	0.161894(2)	0.0241533	0.0182814(2)	0.00936165(1)	0.0448168(5)	0	0(0)	0(0)	0(0)
chr15	65485791	65487689	unannotated	chr15:65485791-65487689	-	1899	DPP8	protein_coding	CassetteExon	AACAGGTACTGTACT	TTTTTTGTAGATATG	8.84;7.68	0.619889;0.116826	chr15:65485605-65485790;x	185;x	-0.00869189189189189	x	x	x	x	x	0.152538	0.193986(2)	0.182682(3)	0.0809469(1)	0.0276576	0.0365629(4)	0.0374466(4)	0.00896337(1)	0	0(0)	0(0)	0(0)
chr15	65584889	65593427	unannotated	chr15:65584889-65593427	-	8539	INTS14,VWA9,	protein_coding,x	SkippedExon	TTAGGGTAGGAAACT	TTCTTTTAAGATGCT	6.45;6.68	1.42411;0.725174	x;x	x;x	x	x	x	x	x	x	0.174172	0.0969932(1)	0.182682(3)	0.242841(3)	0	0(0)	0(0)	0(0)	0	0(0)	0(0)	0(0)
chr15	65717997	65729071	unannotated	chr15:65717997-65729071	-	11075	DENND4A	protein_coding	SkippedExon	TCTCAGTAAGTACAT	GTCTTCACAGTGCAG	9.14;7.55	1.47078;0.701087	x;x	x;x	x	x	x	x	x	x	0.368397	0.193986(2)	0.182682(3)	0.728522(9)	0	0(0)	0(0)	0(0)	0	0(0)	0(0)	0(0)
chr15	65732773	65737706	unannotated	chr15:65732773-65737706	-	4934	DENND4A	protein_coding	Alt3SS	GAGAAGTAAGTTAAG	ATCTCCTCAGAGACC	9.82;10.43	1.40344;1.24757	x;x	x;x	x	x	x	x	x	Exon/Cons	0.268733	0.0969932(1)	0.304471(5)	0.404734(5)	0.0183841	0.00914072(1)	0.028085(3)	0.0179267(2)	0	0(0)	0(0)	0(0)
chr15	66322729	66323492	unannotated	chr15:66322729-66323492	+	764	DIS3L	protein_coding	Alt5SS	GGAAGGTGAGTCCTG	TCATTCACAGGGCCA	10.47;10.27	1.125;0.376696	x;x	x;x	x	x	x	x	Exon/Cons	x	0.225466	0.290979(3)	0.304471(5)	0.0809469(1)	0	0(0)	0(0)	0(0)	0	0(0)	0(0)	0(0)
chr15	66341357	66349314	unannotated	chr15:66341357-66349314	-	7958	TIPIN	protein_coding	SkippedExon	TTCAGGTAAGTGTTG	TCTATTGCAGATGAA	10.86;12.02	1.42589;0.484957	x;x	x;x	x	x	x	x	x	x	0	0(0)	0(0)	0(0)	0.0185169	0.00914072(1)	0.0374466(4)	0.00896337(1)	0	0(0)	0(0)	0(0)
chr15	66349438	66352814	unannotated	chr15:66349438-66352814	-	3377	TIPIN	protein_coding	SkippedExon	TGAAGGTATGTATAG	TATGTGGCAGGCTGA	9.79;7.52	1.17722;1.14174	x;x	x;x	x	x	x	x	x	x	0.179521	0.193986(2)	0.182682(3)	0.161894(2)	0	0(0)	0(0)	0(0)	0	0(0)	0(0)	0(0)
chr15	66444708	66487227	unannotated	chr15:66444708-66487227	+	42520	MAP2K1	protein_coding	SkippedExon	CAGAGGTAAGAAGTT	AAATTTGTAGCATAC	10.06;5.33	1.47233;0.591739	x;x	x;x	x	x	x	x	x	x	0	0(0)	0(0)	0(0)	0.13496	0.109689(12)	0.196595(21)	0.098597(11)	0.0966727	0.0442898(5)	0.109363(11)	0.136365(14)
chr15	68780474	68784396	unannotated	chr15:68780474-68784396	-	3923	ANP32A	protein_coding	SkippedExon	GGATGGTGGGTGACA	TTTCTCCTAGGAGGA	6.18;11.32	1.19356;0.384435	x;x	x;x	x	x	x	x	x	x	0.171256	0.290979(3)	0.0608941(1)	0.161894(2)	0	0(0)	0(0)	0(0)	0	0(0)	0(0)	0(0)
chr15	69435772	69436141	unannotated	chr15:69435772-69436141	+	370	KIF23	protein_coding	Alt3SS	ACTTGGTAATTTTAA	TTTTAGCAAGTCATG	5.73;-2.21	1.54767;0.860087	x;x	x;x	x	x	x	x	x	Exon/Cons	0.240415	0.193986(2)	0.365365(6)	0.161894(2)	0	0(0)	0(0)	0(0)	0	0(0)	0(0)	0(0)
chr15	71935485	71938455	unannotated	chr15:71935485-71938455	-	2971	MYO9A	protein_coding	CassetteExon	TTTGGGTGAGTGCGA	TTTTTTACAGTGATA	8.73;5.98	0.907333;0.385739	x;chr15:71938456-71938546	x;90	0.367055555555556	x	x	x	x	x	0.260713	0.193986(2)	0.426259(7)	0.161894(2)	0.0516636	0.0731258(8)	0.028085(3)	0.0537802(6)	0	0(0)	0(0)	0(0)
chr15	71938547	71938851	unannotated	chr15:71938547-71938851	-	305	MYO9A	protein_coding	CassetteExon	CAACAGTAAGTGTGT	AAAATTTAAGGGTTA	8.73;5.98	0.907333;0.385739	chr15:71938456-71938546;x	90;x	0.367055555555556	x	x	x	x	x	0.299728	0.290979(3)	0.365365(6)	0.242841(3)	0	0(0)	0(0)	0(0)	0	0(0)	0(0)	0(0)
chr15	72555364	72561482	unannotated	chr15:72555364-72561482	+	6119	ARIH1	protein_coding	SkippedExon	GTCAGGTAAAGATAT	TTGGTTTCAGGCGCC	9.65;8.54	1.50744;0.864522	x;x	x;x	x	x	x	x	x	x	0.311762	0.387973(4)	0.304471(5)	0.242841(3)	0.0335741	0.0274222(3)	0.0374466(4)	0.0358535(4)	0.0588821	0.0885795(10)	0.0198843(2)	0.0681824(7)
chr15	72771846	72783458	unannotated	chr15:72771846-72783458	-	11613	ADPGK	protein_coding	SkippedExon	GTGGGGTGAGTGCCA	TCTCTTACAGCACTA	7.93;7.25	1.40078;0.71713	x;x	x;x	x	x	x	x	x	x	0.226801	0.193986(2)	0.243576(4)	0.242841(3)	0	0(0)	0(0)	0(0)	0	0(0)	0(0)	0(0)
chr15	73122801	73135890	unannotated	chr15:73122801-73135890	+	13090	NEO1	protein_coding	SkippedExon	TCCAGGTATTAACTC	TTTAACACAGCTCTG	7.26;7.40	1.41178;0.296565	x;x	x;x	x	x	x	x	x	x	0.226801	0.193986(2)	0.243576(4)	0.242841(3)	0	0(0)	0(0)	0(0)	0	0(0)	0(0)	0(0)
chr15	74446228	74449185	unannotated	chr15:74446228-74449185	-	2958	UBL7	protein_coding	SkippedExon	CCCAGGTATGAAGAC	CTTTCCACAGAGCCA	9.46;11.43	1.316;0.579087	x;x	x;x	x	x	x	x	x	x	0	0(0)	0(0)	0(0)	0.0917889	0.12797(14)	0.0936165(10)	0.0537802(6)	0.117568	0.0974375(11)	0.0994213(10)	0.155845(16)
chr15	74446228	74456551	unannotated	chr15:74446228-74456551	-	10324	UBL7	protein_coding	SkippedExon	ACCGGGTGAGTGAGG	CTTTCCACAGAGCCA	9.89;11.43	0.860556;0.579087	x;x	x;x	x	x	x	x	x	x	0	0(0)	0(0)	0(0)	0.113175	0.118829(13)	0.131063(14)	0.0896337(10)	0.0609831	0.0354318(4)	0.0695949(7)	0.0779227(8)
chr15	74900600	74901949	unannotated	chr15:74900600-74901949	-	1350	FAM219B	protein_coding	Alt3SS	TCCGGGTGAGTTTAG	GTGTCTGCAGAGGTG	9.89;8.81	0.485111;0.676739	x;x	x;x	x	x	x	x	x	Exon/Cons	0.667273	0.0969932(1)	0.852517(14)	1.05231(13)	0.0727545	0.0182814(2)	0.0655316(7)	0.13445(15)	0.115375	0.159443(18)	0.0795371(8)	0.107144(11)
chr15	74902064	74902658	unannotated	chr15:74902064-74902658	-	595	FAM219B	protein_coding	Alt5SS	TGCTGGTGCTGTCTT	CCCTCTTCAGGTTGC	-0.12;11.96	1.59622;0.238304	x;x	x;x	x	x	x	x	Exon/Cons	x	0.171256	0.290979(3)	0.0608941(1)	0.161894(2)	0.0181186	0.00914072(1)	0.00936165(1)	0.0358535(4)	0.0423849	0.00885795(1)	0.0695949(7)	0.0487017(5)
chr15	74923771	74929115	unannotated	chr15:74923771-74929115	-	5345	COX5A	protein_coding	SkippedExon	TAAAGGTAATTGGAA	TTGCCATCAGGACAA	8.83;8.17	1.4229;0.950043	x;x	x;x	x;x	x	x	x	x	x	0	0(0)	0(0)	0(0)	0.122832	0.0822665(9)	0.196595(21)	0.0896337(10)	0.114977	0.0797216(9)	0.109363(11)	0.155845(16)
chr15	75869011	75876186	unannotated	chr15:75869011-75876186	+	7176	UBE2Q2	protein_coding	SkippedExon	CTGAAGTAGGTATTT	TGTGTTTCAGGGTGC	6.22;8.89	1.63778;0.657391	x;x	x;x	x;x	x	x	x	x	x	0	0(0)	0(0)	0(0)	0.0334268	0.0457036(5)	0.0187233(2)	0.0358535(4)	0.123944	0.115153(13)	0.169016(17)	0.087663(9)
chr15	76703003	76703604	unannotated	chr15:76703003-76703604	-	602	SCAPER	protein_coding	CassetteExon	GATAGGTAGGTGCGA	TCATCTACAGCATGA	7.92;6.16	0.525;0.293696	x;chr15:76703605-76703768	x;163	0.134312883435583	x	x	x	x	x	0.184869	0.290979(3)	0.182682(3)	0.0809469(1)	0	0(0)	0(0)	0(0)	0	0(0)	0(0)	0(0)
chr15	76728738	76731190	unannotated	chr15:76728738-76731190	-	2453	SCAPER	protein_coding	CassetteExon	TTGCTGTAAGTTTTA	CTAACATTAGGAACG	8.56;5.36	0.460778;0.472174	x;chr15:76731191-76731315	x;124	-0.0176693548387097	x	x	x	x	x	0.560687	0.484966(5)	1.0352(17)	0.161894(2)	0	0(0)	0(0)	0(0)	0	0(0)	0(0)	0(0)
chr15	76731316	76733228	unannotated	chr15:76731316-76733228	-	1913	SCAPER	protein_coding	CassetteExon	TGCAGGTAGGATTTT	TGAATTGTAGGCATA	8.56;5.36	0.460778;0.472174	chr15:76731191-76731315;x	124;x	-0.0176693548387097	x	x	x	x	x	0.140505	0.0969932(1)	0.243576(4)	0.0809469(1)	0	0(0)	0(0)	0(0)	0	0(0)	0(0)	0(0)
chr15	76765455	76766917	unannotated	chr15:76765455-76766917	-	1463	SCAPER	protein_coding	SkippedExon	TTTCTGTGAGCTTTT	TTCTGAACAGCTCGT	3.27;7.03	1.476;0.383609	x;x	x;x	x	x	x	x	x	x	0.428201	0.290979(3)	0.669835(11)	0.323788(4)	0	0(0)	0(0)	0(0)	0	0(0)	0(0)	0(0)
chr15	76771948	76774854	unannotated	chr15:76771948-76774854	-	2907	SCAPER	protein_coding	Alt3SS	CCCAGGTAGTACATT	TAGTTCACAGTGAGT	5.89;1.81	1.43456;0.829391	x;x	x;x	x	x	x	x	x	Exon/Cons	0.275662	0.0969932(1)	0.487153(8)	0.242841(3)	0.0183105	0.0182814(2)	0.0187233(2)	0.0179267(2)	0	0(0)	0(0)	0(0)
chr15	78155252	78157547	unannotated	chr15:78155252-78157547	+	2296	IDH3A	protein_coding	SkippedExon	AACAGGTGACCAGAG	TTATGTTCAGGTTCA	6.54;7.49	1.48778;0.563783	x;x	x;x	x;x	x	x	x	x	x	0	0(0)	0(0)	0(0)	0.121977	0.155392(17)	0.102978(11)	0.10756(12)	0.111932	0.0797216(9)	0.13919(14)	0.116884(12)
chr15	78490527	78493908	unannotated	chr15:78490527-78493908	+	3382	IREB2	protein_coding	SkippedExon	AACTTGTAAGTACTG	TTTCTTGTAGCCTTA	8.00;8.13	1.36244;0.668167	x;x	x;x	x	x	x	x	x	x	0.203587	0.387973(4)	0.0608941(1)	0.161894(2)	0	0(0)	0(0)	0(0)	0	0(0)	0(0)	0(0)
chr15	80970660	80989578	unannotated	chr15:80970660-80989578	-	18919	MESD,	x,protein_coding	SkippedExon	GGGAGGTCCGCGGCG	GTTTGACTAGGTCTG	2.95;7.31	1.2102;0.373565	x;x	x;x	x	x	x	x	x	x	0.181102	0.0969932(1)	0.365365(6)	0.0809469(1)	0	0(0)	0(0)	0(0)	0	0(0)	0(0)	0(0)
chr15	82355375	82382207	unannotated	chr15:82355375-82382207	+	26833	UBE2Q2P2	transcribed_unprocessed_pseudogene	CassetteExon	GCACGGTGAGAGCGC	TCTCTTCTAGAAGAT	7.97;8.64	-0.0605556;0.424217	x;chr15:82382208-82382298	x;90	0.0805888888888889	x	x	x	x	x	0.419936	0.387973(4)	0.548047(9)	0.323788(4)	0.0184433	0.0182814(2)	0.028085(3)	0.00896337(1)	0.061381	0.115153(13)	0.0397685(4)	0.029221(3)
chr15	82355375	82404611	unannotated	chr15:82355375-82404611	+	49237	UBE2Q2P2	transcribed_unprocessed_pseudogene	SkippedExon	GCACGGTGAGAGCGC	CTTTTTGCAGGATAT	8.94;11.60	0.638667;0.597826	x;x	x;x	x	x	x	x	x	x	1.19819	2.13385(22)	1.21788(20)	0.242841(3)	0.134576	0.0914072(10)	0.177871(19)	0.13445(15)	0.205461	0.212591(24)	0.218727(22)	0.185066(19)
chr15	82382299	82382636	unannotated	chr15:82382299-82382636	+	338	UBE2Q2P2	transcribed_unprocessed_pseudogene	CassetteExon	AGCAGGTTCGTTTTC	CACCCCACAGTTATT	7.97;8.64	-0.0605556;0.424217	chr15:82382208-82382298;x	90;x	0.0805888888888889	x	x	x	x	x	0.214768	0.0969932(1)	0.304471(5)	0.242841(3)	0.12751	0.12797(14)	0.0842549(9)	0.170304(19)	0.0795564	0.0708636(8)	0.109363(11)	0.058442(6)
chr15	82382299	82400659	unannotated	chr15:82382299-82400659	+	18361	UBE2Q2P2	transcribed_unprocessed_pseudogene	CassetteExon	AGCAGGTTCGTTTTC	TCTATTTCAGAATGG	7.97;8.64	-0.0605556;0.424217	chr15:82382208-82382298;x	90;x	0.0805888888888889	x	x	x	x	x	1.01562	0.775945(8)	1.46146(24)	0.809469(10)	0	0(0)	0(0)	0(0)	0.0557025	0.0885795(10)	0.0298264(3)	0.0487017(5)
chr15	82404752	82414600	unannotated	chr15:82404752-82414600	+	9849	UBE2Q2P2	transcribed_unprocessed_pseudogene	SkippedExon	AATGTGTAAGTGTGT	TGTTTATTAGTGTTC	7.65;6.06	0.794333;-0.279957	x;x	x;x	x	x	x	x	x	x	3.32763	3.78273(39)	2.55755(42)	3.64261(45)	0.634242	0.621569(68)	0.617869(66)	0.663289(74)	0.687696	0.655489(74)	0.725776(73)	0.681824(70)
chr15	82418793	82419367	unannotated	chr15:82418793-82419367	+	575	AC243919.1	processed_transcript	SkippedExon	ATAGGGTAAGATCGG	TTTTTCGTAGCTCCT	9.21;8.65	0.159667;-0.5615	x;x	x;x	x;x	x	x	x	x	x	0.126892	0.0969932(1)	0.121788(2)	0.161894(2)	0.0856941	0.0274222(3)	0.131063(14)	0.098597(11)	0.0507218	0.0531477(6)	0.0795371(8)	0.0194807(2)
chr15	83018226	83020674	unannotated	chr15:83018226-83020674	-	2449	BTBD1	protein_coding	SkippedExon	TACAGGTACAGTTTC	TCTCATTTAGGGTCC	8.68;10.25	1.13389;0.692522	x;x	x;x	x;x	x	x	x	x	x	0	0(0)	0(0)	0(0)	0.0917143	0.0548443(6)	0.121701(13)	0.098597(11)	0.118812	0.0620057(7)	0.109363(11)	0.185066(19)
chr15	84102165	84112040	unannotated	chr15:84102165-84112040	+	9876	EFL1P1,EFTUD1P1	transcribed_unprocessed_pseudogene,x	SkippedExon	CACAGGTAATGGATT	TTTTGTACAGGCCAA	9.43;7.37	1.00789;0.496174	x;x	x;x	x	x	x	x	x	x	0.265816	0.290979(3)	0.182682(3)	0.323788(4)	0	0(0)	0(0)	0(0)	0	0(0)	0(0)	0(0)
chr15	84104820	84113626	unannotated	chr15:84104820-84113626	+	8807	EFL1P1,EFTUD1P1	transcribed_unprocessed_pseudogene,x	SkippedExon	TTTGGGTAAGTCTGT	GATATTACAGCCCAG	10.24;7.17	1.51933;0.504826	x;x	x;x	x	x	x	x	x	x	1.68994	1.26091(13)	1.46146(24)	2.34746(29)	0.125997	0.109689(12)	0.196595(21)	0.0717069(8)	0.0991294	0.0620057(7)	0.0795371(8)	0.155845(16)
chr15	84112118	84113626	unannotated	chr15:84112118-84113626	+	1509	EFL1P1,EFTUD1P1	transcribed_unprocessed_pseudogene,x	SkippedExon	AAAAAGTAAGACTCT	GATATTACAGCCCAG	6.91;7.17	1.35256;0.504826	x;x	x;x	x	x	x	x	x	x	0.633123	0.581959(6)	0.669835(11)	0.647575(8)	0.0274803	0.00914072(1)	0.0374466(4)	0.0358535(4)	0	0(0)	0(0)	0(0)
chr15	84526877	84538531	unannotated	chr15:84526877-84538531	-	11655	AC048382.2,UBE2Q2P1	processed_transcript,transcribed_unprocessed_pseudogene	SkippedExon	TTAAGGTAAGAAAAT	CTTCCTGTAGGGCTG	10.57;10.96	1.29556;0.312	x;x	x;x	x	x	x	x	x	x	0.171256	0.290979(3)	0.0608941(1)	0.161894(2)	0.0483657	0.0457036(5)	0.0187233(2)	0.0806703(9)	0.090081	0.132869(15)	0.0497107(5)	0.087663(9)
chr15	84546278	84569504	unannotated	chr15:84546278-84569504	-	23227	UBE2Q2P1	transcribed_unprocessed_pseudogene	SkippedExon	AGCAGGTAAGAGTCC	TCTATTTCAGAATGG	10.77;9.94	0.704556;0.511478	x;x	x;x	x	x	x	x	x	x	0.326227	0.775945(8)	0.121788(2)	0.0809469(1)	0	0(0)	0(0)	0(0)	0	0(0)	0(0)	0(0)
chr15	85380799	85521427	unannotated	chr15:85380799-85521427	+	140629	AKAP13	protein_coding	SkippedExon	GCACGGTGAGAGCGC	CCTTTCCTAGGGTGA	8.94;10.26	1.27789;0.222435	x;x	x;x	x	x	x	x	x	x	0.261565	0.581959(6)	0.121788(2)	0.0809469(1)	0.0638948	0.0548443(6)	0.0561699(6)	0.0806703(9)	0.0512428	0.0354318(4)	0.0695949(7)	0.0487017(5)
chr15	85575330	85577762	unannotated	chr15:85575330-85577762	+	2433	AKAP13	protein_coding	CassetteExon	TAATGGTAAGTCAGA	TTATCAAAAGGTGAA	9.14;7.44	1.09522;0.337304	x;chr15:85577763-85577871	x;108	0.128185185185185	x	x	x	x	x	0.336556	0.0969932(1)	0.669835(11)	0.242841(3)	0.100663	0.0731258(8)	0.11234(12)	0.116524(13)	0.0866382	0.0531477(6)	0.109363(11)	0.0974034(10)
chr15	85577872	85578929	unannotated	chr15:85577872-85578929	+	1058	AKAP13	protein_coding	CassetteExon	ACTCAGTAAGTATTT	TTCCTCCTAGAAAAC	9.14;7.44	1.09522;0.337304	chr15:85577763-85577871;x	108;x	0.128185185185185	x	x	x	x	x	0.357461	0.484966(5)	0.182682(3)	0.404734(5)	0.115558	0.12797(14)	0.0842549(9)	0.13445(15)	0.127326	0.115153(13)	0.188901(19)	0.0779227(8)
chr15	85717403	85718009	unannotated	chr15:85717403-85718009	+	607	AKAP13	protein_coding	Alt3SS	TGAGGGTAAGAGGAA	TATTGAGGAGTAGGT	9.21;-15.82	1.642;0.833542	x;x	x;x	x	x	x	x	x	Exon/Cons	0.221452	0.0969932(1)	0.243576(4)	0.323788(4)	0.0856505	0.0822665(9)	0.102978(11)	0.0717069(8)	0.170856	0.177159(20)	0.208785(21)	0.126624(13)
chr15	88472726	88475029	unannotated	chr15:88472726-88475029	+	2304	MRPS11	protein_coding	SkippedExon	AACAAGTAAGTGGGA	TCTCACCCAGGCTTC	10.08;9.56	1.38089;0.420087	x;x	x;x	x;x	x	x	x	x	x	0	0(0)	0(0)	0(0)	0	0(0)	0(0)	0(0)	0.058165	0.0265739(3)	0.0894792(9)	0.058442(6)
chr15	89244045	89245755	unannotated	chr15:89244045-89245755	+	1711	FANCI	protein_coding	SkippedExon	CCGAGGTGACTGCAG	CTTACTTAAGGGTTT	5.88;6.48	0.898222;0.207174	x;x	x;x	x;x	x	x	x	x	x	0	0(0)	0(0)	0(0)	0.0243597	0.00914072(1)	0.028085(3)	0.0358535(4)	0.0823323	0.0708636(8)	0.0397685(4)	0.136365(14)
chr15	89244068	89245755	unannotated	chr15:89244068-89245755	+	1688	FANCI	protein_coding	SkippedExon	GCGAGGTGCTCGGGC	CTTACTTAAGGGTTT	2.13;6.48	0.457444;0.207174	x;x	x;x	x	x	x	x	x	x	0.218536	0.290979(3)	0.121788(2)	0.242841(3)	0.188417	0.182814(20)	0.140425(15)	0.242011(27)	0.167102	0.0885795(10)	0.178958(18)	0.233768(24)
chr15	89247538	89247628	unannotated	chr15:89247538-89247628	+	91	FANCI	protein_coding	CassetteExon	AATAGGTATGAAATA	TCCCTTGTAGTTCTG	6.99;1.97	0.6218;0.50513	chr15:89247439-89247537;x	98;x	0.0233061224489796	x	x	x	x	x	0.174172	0.0969932(1)	0.182682(3)	0.242841(3)	0.101194	0.0731258(8)	0.149786(16)	0.0806703(9)	0.0858481	0.0708636(8)	0.0795371(8)	0.107144(11)
chr15	89261742	89263418	unannotated	chr15:89261742-89263418	+	1677	FANCI	protein_coding	SkippedExon	AAAAGGTAATTTTCT	CTTCTACCAGGTGGG	8.83;10.67	1.407;0.715542	x;x	x;x	x	x	x	x	x	x	0.23215	0.290979(3)	0.243576(4)	0.161894(2)	0.073021	0.100548(11)	0.0468083(5)	0.0717069(8)	0.0483825	0.0177159(2)	0.0397685(4)	0.087663(9)
chr15	89264608	89273376	unannotated	chr15:89264608-89273376	+	8769	FANCI	protein_coding	SkippedExon	GACGAGTGAGTAATA	TCTCTTCTAGGTAGG	8.49;11.20	1.47856;0.482435	x;x	x;x	x	x	x	x	x	x	0.634214	0.484966(5)	0.365365(6)	1.05231(13)	0.115957	0.12797(14)	0.11234(12)	0.10756(12)	0.103858	0.115153(13)	0.0795371(8)	0.116884(12)
chr15	89276892	89281169	unannotated	chr15:89276892-89281169	+	4278	FANCI	protein_coding	SkippedExon	TTAAGGTGAGACACT	TGTTTTTCAGACCTG	8.68;7.10	1.25;0.733043	x;x	x;x	x	x	x	x	x	x	0.515587	0.290979(3)	0.365365(6)	0.890416(11)	0.100663	0.0731258(8)	0.11234(12)	0.116524(13)	0.120428	0.115153(13)	0.129248(13)	0.116884(12)
chr15	89281836	89283131	unannotated	chr15:89281836-89283131	+	1296	FANCI	protein_coding	Alt3SS	GCCAAGTATGTAGCA	TATTTCTGAGCTAGC	7.44;-2.75	1.11122;0.790391	x;x	x;x	x	x	x	x	x	Exon/Cons	0.211852	0.290979(3)	0.182682(3)	0.161894(2)	0	0(0)	0(0)	0(0)	0	0(0)	0(0)	0(0)
chr15	89293064	89294914	unannotated	chr15:89293064-89294914	+	1851	FANCI	protein_coding	SkippedExon	TTCAGGTAAGGTTTT	CTCTCTCTAGGGATA	11.08;14.13	1.42744;0.675348	x;x	x;x	x;x	x	x	x	x	x	0	0(0)	0(0)	0(0)	0.0700332	0.100548(11)	0.0468083(5)	0.0627436(7)	0.132172	0.150585(17)	0.119306(12)	0.126624(13)
chr15	89293064	89299799	unannotated	chr15:89293064-89299799	+	6736	FANCI	protein_coding	SkippedExon	TTCAGGTAAGGTTTT	CCTGCTTCAGAGTCT	11.08;8.92	1.42744;0.22087	x;x	x;x	x	x	x	x	x	x	0.241751	0.0969932(1)	0.304471(5)	0.323788(4)	0.195042	0.201096(22)	0.177871(19)	0.206157(23)	0.0729534	0.0620057(7)	0.0497107(5)	0.107144(11)
chr15	89293998	89294956	unannotated	chr15:89293998-89294956	+	959	FANCI	protein_coding	Alt3SS	TTCAGGTAAGGTTCT	CTGTTCTCAGGTCCA	11.08;8.48	1.36622;0.903739	x;x	x;x	x	x	x	x	x	Exon/Cons	0.264481	0.387973(4)	0.243576(4)	0.161894(2)	0.222832	0.237659(26)	0.22468(24)	0.206157(23)	0.216642	0.256881(29)	0.169016(17)	0.224028(23)
chr15	89307530	89312903	unannotated	chr15:89307530-89312903	+	5374	FANCI	protein_coding	SkippedExon	AGCTGGTGAGTTGAG	ATTTCTTTAGAATAA	10.10;9.29	1.46089;0.700304	x;x	x;x	x	x	x	x	x	x	0.120207	0.0969932(1)	0.182682(3)	0.0809469(1)	0.127612	0.0822665(9)	0.11234(12)	0.188231(21)	0.162679	0.124011(14)	0.178958(18)	0.185066(19)
chr15	89319351	89321735	unannotated	chr15:89319351-89321735	-	2385	POLG	protein_coding	SkippedExon	CCCGGGTATGTGACC	CTGCCCCCAGGTATC	8.79;4.46	1.30178;0.493217	x;x	x;x	x	x	x	x	x	x	0.44424	0.0969932(1)	0.426259(7)	0.809469(10)	0	0(0)	0(0)	0(0)	0	0(0)	0(0)	0(0)
chr15	89327350	89328684	unannotated	chr15:89327350-89328684	-	1335	POLG	protein_coding	SkippedExon	TCCAGGTATGGTGCT	TGCCTCCAAGGTGTC	9.99;6.83	1.2001;0.598957	x;x	x;x	x	x	x	x	x	x	0.481682	0.775945(8)	0.426259(7)	0.242841(3)	0.0305718	0.0457036(5)	0.028085(3)	0.0179267(2)	0.0254532	0.0177159(2)	0.00994213(1)	0.0487017(5)
chr15	89584528	89585693	unannotated	chr15:89584528-89585693	+	1166	TICRR,AC013391.2	sense_overlapping,protein_coding	Alt3SS	ACCTGGTAGGTATCC	AACTAATTAGGGCTT	8.37;4.62	1.48167;0.795957	x;x	x;x	x	x	x	x	x	Intron/Cons	0.193135	0.193986(2)	0.304471(5)	0.0809469(1)	0.0398598	0.0548443(6)	0.0468083(5)	0.0179267(2)	0.0316276	0.0354318(4)	0.0497107(5)	0.00974034(1)
chr15	89584528	89592046	unannotated	chr15:89584528-89592046	+	7519	TICRR,AC013391.2	sense_overlapping,protein_coding	SkippedExon	ACCTGGTAGGTATCC	GCTCCAATAGCTTCT	8.37;7.65	1.48167;0.390542	x;x	x;x	x	x	x	x	x	x	0.248434	0.0969932(1)	0.243576(4)	0.404734(5)	0	0(0)	0(0)	0(0)	0.03251	0.00885795(1)	0.0497107(5)	0.0389614(4)
chr15	89585943	89592061	unannotated	chr15:89585943-89592061	+	6119	TICRR,AC013391.2	sense_overlapping,protein_coding	Alt3SS	TGCTGGTAAGCTCCT	CCTGTTCCAGAGTGG	8.69;6.55	1.34744;0.699435	x;x	x;x	x	x	x	x	x	Exon/Cons	0.174172	0.0969932(1)	0.182682(3)	0.242841(3)	0.0212838	0.0365629(4)	0.00936165(1)	0.0179267(2)	0	0(0)	0(0)	0(0)
chr15	89594555	89595451	unannotated	chr15:89594555-89595451	+	897	TICRR	protein_coding	Alt3SS	GAAACGTATGTACCT	TTCCTTAAAGATGTT	7.69;6.45	1.44844;1.03761	x;x	x;x	x	x	x	x	x	Exon/Cons	0.310426	0.484966(5)	0.365365(6)	0.0809469(1)	0.0457316	0.0182814(2)	0.0561699(6)	0.0627436(7)	0	0(0)	0(0)	0(0)
chr15	89602893	89604222	unannotated	chr15:89602893-89604222	+	1330	TICRR	protein_coding	CassetteExon	AAAAAGTAAGTAAAC	CTGTTTCTAGATATT	4.30;8.77	0.858222;0.58887	x;chr15:89604223-89604251	x;28	0.225607142857143	x	x	x	x	x	0.213433	0.193986(2)	0.365365(6)	0.0809469(1)	0.0276721	0.0182814(2)	0.0468083(5)	0.0179267(2)	0.0190269	0.0177159(2)	0.0198843(2)	0.0194807(2)
chr15	89604252	89606767	unannotated	chr15:89604252-89606767	+	2516	TICRR	protein_coding	CassetteExon	TGGAGGTGGGATTTC	CATGTTTCAGGAGAA	4.30;8.77	0.858222;0.58887	chr15:89604223-89604251;x	28;x	0.225607142857143	x	x	x	x	x	0.172836	0.193986(2)	0.243576(4)	0.0809469(1)	0.0183841	0.00914072(1)	0.028085(3)	0.0179267(2)	0.0194556	0.00885795(1)	0.0397685(4)	0.00974034(1)
chr15	90769587	90784920	unannotated	chr15:90769587-90784920	+	15334	BLM	protein_coding	SkippedExon	CAGGTGTAAGTTGTT	TTCTTGGCAGATGAT	8.07;8.25	1.61844;0.885174	x;x	x;x	x	x	x	x	x	x	0.260713	0.193986(2)	0.426259(7)	0.161894(2)	0.0429803	0.0548443(6)	0.0561699(6)	0.0179267(2)	0	0(0)	0(0)	0(0)
chr15	90905724	90905921	unannotated	chr15:90905724-90905921	+	198	MAN2A2	protein_coding	SkippedExon	CCCAGGTGAGGGCCC	TAAGCTGCAGGAGGA	10.07;-1.51	1.30167;0.95213	x;x	x;x	x	x	x	x	x	x	0	0(0)	0(0)	0(0)	0.0641759	0.118829(13)	0.0468083(5)	0.0268901(3)	0	0(0)	0(0)	0(0)
chr15	90957481	90957603	unannotated	chr15:90957481-90957603	+	123	RCCD1	protein_coding	Alt5SS	GCCAGGTGTTCTCCT	CCTTGCTCAGGCATG	1.16;7.24	1.22222;0.412609	x;x	x;x	x	x	x	x	Exon/Cons	x	0.205167	0.290979(3)	0.243576(4)	0.0809469(1)	0	0(0)	0(0)	0(0)	0	0(0)	0(0)	0(0)
chr15	90969118	90969446	unannotated	chr15:90969118-90969446	-	329	PRC1,AC068831.7	protein_coding,protein_coding	Alt3SS	TTGCGGTAATTCACC	TTCTTAGAAGGATCC	6.84;3.47	1.46333;1.17552	x;x	x;x	x	x	x	x	x	Exon/Cons	0.133576	0.0969932(1)	0.0608941(1)	0.242841(3)	0.165399	0.155392(17)	0.215318(23)	0.125487(14)	0.137881	0.0885795(10)	0.178958(18)	0.146105(15)
chr15	90981662	90981747	unannotated	chr15:90981662-90981747	-	86	PRC1,AC068831.7	protein_coding,protein_coding	Alt3SS	CAAAGGTACACTGCC	AGGCTTCTAGGCGTG	7.56;0.26	1.173;0.685652	x;x	x;x	x	x	x	x	x	Exon/Cons	0.198238	0.290979(3)	0.0608941(1)	0.242841(3)	0	0(0)	0(0)	0(0)	0	0(0)	0(0)	0(0)
chr15	92927331	92937517	unannotated	chr15:92927331-92937517	+	10187	AC013394.1,CHD2	protein_coding,protein_coding	SkippedExon	AAGAGGTAAGGAAAA	TTGATCACAGAGAAA	10.28;6.45	1.28578;0.73425	x;x	x;x	x	x	x	x	x	x	1.08563	1.06692(11)	1.46146(24)	0.728522(9)	0.11294	0.164533(18)	0.0936165(10)	0.0806703(9)	0.128698	0.159443(18)	0.129248(13)	0.0974034(10)
chr15	101382206	101384321	unannotated	chr15:101382206-101384321	-	2116	PCSK6	protein_coding	Alt3SS	TAAAGGTGCGGCAGT	TTTCAGTTAGCCATT	8.17;-1.34	1.1903;0.865435	x;x	x;x	x	x	x	x	x	Exon/Cons	0.237499	0.387973(4)	0.243576(4)	0.0809469(1)	0.097248	0.109689(12)	0.0655316(7)	0.116524(13)	0.0751581	0.0974375(11)	0.0695949(7)	0.058442(6)
chr15	101389565	101398403	unannotated	chr15:101389565-101398403	-	8839	PCSK6	protein_coding	SkippedExon	AAAAGGTGTGAGTAA	TCTCCCCCAGGTCAC	4.59;14.14	1.5142;0.0699565	x;x	x;x	x;x	x	x	x	x	x	0	0(0)	0(0)	0(0)	0.0948203	0.0731258(8)	0.121701(13)	0.0896337(10)	0.0536323	0.0531477(6)	0.0298264(3)	0.0779227(8)
chr15	101393425	101427891	unannotated	chr15:101393425-101427891	-	34467	PCSK6	protein_coding	SkippedExon	AGGAGGTAAGGCCGG	GTCCCTCCAGGGCCG	10.28;12.70	1.4856;0.272609	x;x	x;x	x	x	x	x	x	x	0	0(0)	0(0)	0(0)	0.0305126	0.0365629(4)	0.028085(3)	0.0268901(3)	0.0780435	0.106295(12)	0.0596528(6)	0.0681824(7)
chr15	101966224	101972900	unannotated	chr15:101966224-101972900	+	6677	WASH3P	transcribed_unprocessed_pseudogene	SkippedExon	AGCAGGTGGGTGCTG	GTGTCCACAGGTGTT	8.56;12.49	0.902;0.359739	x;x	x;x	x;x	x	x	x	x	x	0	0(0)	0(0)	0(0)	0.0976017	0.0822665(9)	0.102978(11)	0.10756(12)	0.0635071	0.0531477(6)	0.0497107(5)	0.087663(9)
chr16	206148	206508	unannotated	chr16:206148-206508	-	361	LUC7L	protein_coding	CassetteExon	AGAAGGTAAATCCTA	CTCCTCACAGGCAGA	8.88;11.48	0.985333;0.0728261	x;chr16:206509-206578	x;69	0.290478260869565	x	x	x	x	x	0.299728	0.290979(3)	0.365365(6)	0.242841(3)	0	0(0)	0(0)	0(0)	0	0(0)	0(0)	0(0)
chr16	206579	208077	unannotated	chr16:206579-208077	-	1499	LUC7L	protein_coding	CassetteExon	CAAAGGTATGCTTGG	TTCTTTTCAGTGTTG	8.88;11.48	0.985333;0.0728261	chr16:206509-206578;x	69;x	0.290478260869565	x	x	x	x	x	0.225466	0.290979(3)	0.304471(5)	0.0809469(1)	0	0(0)	0(0)	0(0)	0	0(0)	0(0)	0(0)
chr16	651748	652466	unannotated	chr16:651748-652466	+	719	WDR90	protein_coding	SkippedExon	CAGCCGTGAGTACCC	GCTGTTTCAGGGCTT	8.56;5.21	0.876333;-0.112565	x;x	x;x	x	x	x	x	x	x	0.781894	0.581959(6)	1.0352(17)	0.728522(9)	0.155846	0.146252(16)	0.177871(19)	0.143414(16)	0.170128	0.274597(31)	0.0994213(10)	0.136365(14)
chr16	653671	655306	unannotated	chr16:653671-655306	+	1636	WDR90	protein_coding	SkippedExon	CTCAGGTGAGCACAG	TTCCTTGCAGGATGG	9.60;9.77	1.07789;-0.0877391	x;x	x;x	x	x	x	x	x	x	0.310426	0.484966(5)	0.365365(6)	0.0809469(1)	0	0(0)	0(0)	0(0)	0.0193211	0.00885795(1)	0.0198843(2)	0.029221(3)
chr16	653804	655306	unannotated	chr16:653804-655306	+	1503	WDR90	protein_coding	SkippedExon	GGACGGTAACAGGGC	TTCCTTGCAGGATGG	6.72;9.77	0.904333;-0.0877391	x;x	x;x	x	x	x	x	x	x	1.3557	1.06692(11)	1.70503(28)	1.29515(16)	0	0(0)	0(0)	0(0)	0	0(0)	0(0)	0(0)
chr16	1497105	1499230	unannotated	chr16:1497105-1499230	+	2126	TELO2	protein_coding	SkippedExon	GCAGCGTGAGTAGAG	TGTCTTGCAGGCCTG	8.20;10.95	1.48911;0.312739	x;x	x;x	x	x	x	x	x	x	0.176605	0.387973(4)	0.0608941(1)	0.0809469(1)	0.0184433	0.0182814(2)	0.028085(3)	0.00896337(1)	0	0(0)	0(0)	0(0)
chr16	2097242	2097727	unannotated	chr16:2097242-2097727	-	486	PKD1	protein_coding	SkippedExon	AAGAGGTGGGTTCCC	GTACCTCTAGATGAA	7.07;9.87	1.318;0.152391	x;x	x;x	x	x	x	x	x	x	0.199819	0.193986(2)	0.243576(4)	0.161894(2)	0.0183105	0.0182814(2)	0.0187233(2)	0.0179267(2)	0.0226351	0.00885795(1)	0.0298264(3)	0.029221(3)
chr16	2100567	2102380	unannotated	chr16:2100567-2102380	-	1814	PKD1	protein_coding	SkippedExon	TTCCTGTGAGTGACC	TGCCTCCCAGGTACC	7.21;11.40	1.27422;-0.160696	x;x	x;x	x	x	x	x	x	x	0.414342	0.290979(3)	0.304471(5)	0.647575(8)	0.0215047	0.00914072(1)	0.0374466(4)	0.0179267(2)	0.0325773	0.00885795(1)	0.0596528(6)	0.029221(3)
chr16	2117054	2117790	unannotated	chr16:2117054-2117790	-	737	PKD1	protein_coding	SkippedExon	CCGAGGTGAGTGTCT	CCGCCCCCAGGAGCC	10.03;6.57	0.476667;0.0372174	x;x	x;x	x	x	x	x	x	x	0.140505	0.0969932(1)	0.243576(4)	0.0809469(1)	0	0(0)	0(0)	0(0)	0	0(0)	0(0)	0(0)
chr16	2663408	2671344	unannotated	chr16:2663408-2671344	-	7937	ERVK13-1	processed_transcript	SkippedExon	TGATGGTAAGTGGGC	GTTTCCCCAGGAAAA	11.01;11.54	0.419333;0.215739	x;x	x;x	x	x	x	x	x	x	0.442421	0.678952(7)	0.243576(4)	0.404734(5)	0.0242861	0.0182814(2)	0.0187233(2)	0.0358535(4)	0.0522597	0.00885795(1)	0.0894792(9)	0.058442(6)
chr16	4860954	4861058	unannotated	chr16:4860954-4861058	+	105	UBN1	protein_coding	Alt3SS	GCTCAGTGAGTCTCC	CTCCCCGAAGGCCTG	7.68;9.93	1.35833;0.901435	x;x	x;x	x	x	x	x	x	Exon/Cons	0.159223	0.193986(2)	0.121788(2)	0.161894(2)	0.0212246	0.0274222(3)	0.00936165(1)	0.0268901(3)	0.0278849	0.0442898(5)	0.0198843(2)	0.0194807(2)
chr16	8904522	8905186	unannotated	chr16:8904522-8905186	-	665	USP7	protein_coding	Alt3SS	ACTGAGTGAGTAGTG	TCCTCAGCAGTTGGT	6.51;3.86	1.29889;0.95	x;x	x;x	x	x	x	x	x	Exon/Cons	0.208084	0.0969932(1)	0.365365(6)	0.161894(2)	0	0(0)	0(0)	0(0)	0	0(0)	0(0)	0(0)
chr16	8915944	8916501	unannotated	chr16:8915944-8916501	-	558	USP7	protein_coding	Alt3SS	GAGTGGTAAGTTTCA	TTTTTTGCAGCACTA	10.36;10.81	1.556;1.16233	x;x	x;x	x	x	x	x	x	Intron/Cons	0.234821	0.0969932(1)	0.121788(2)	0.485681(6)	0.0487495	0.063985(7)	0.0374466(4)	0.0448168(5)	0.0412083	0.0442898(5)	0.0695949(7)	0.00974034(1)
chr16	10973062	10979328	unannotated	chr16:10973062-10979328	+	6267	CLEC16A	protein_coding	SkippedExon	GAGGAGTAAGTGACA	CCTGCACTAGGGAGG	8.57;6.22	1.48744;-0.0117391	x;x	x;x	x	x	x	x	x	x	0.574907	0.872938(9)	0.608941(10)	0.242841(3)	0	0(0)	0(0)	0(0)	0.0454048	0.0177159(2)	0.0795371(8)	0.0389614(4)
chr16	10982992	11020192	unannotated	chr16:10982992-11020192	+	37201	CLEC16A	protein_coding	SkippedExon	GTTCTGTAAGTCATT	TGGCTTCCAGAGATC	7.96;7.45	1.39567;0.706478	x;x	x;x	x	x	x	x	x	x	0.291463	0.387973(4)	0.243576(4)	0.242841(3)	0	0(0)	0(0)	0(0)	0.0225679	0.00885795(1)	0.0198843(2)	0.0389614(4)
chr16	14552096	14555653	unannotated	chr16:14552096-14555653	-	3558	PARN	protein_coding	SkippedExon	AGACTGTAAGTAAAT	GCGATTGCAGGTAAC	8.59;8.65	1.47522;0.569739	x;x	x;x	x	x	x	x	x	x	0	0(0)	0(0)	0(0)	0.0976608	0.0914072(10)	0.102978(11)	0.098597(11)	0.117047	0.115153(13)	0.109363(11)	0.126624(13)
chr16	14919127	14920271	unannotated	chr16:14919127-14920271	+	1145	AC138932.1	transcribed_unprocessed_pseudogene	SkippedExon	CCGAGGTGAGTGTCT	GCCACCCCAGGCCCA	10.03;7.28	0.737556;0.380625	x;x	x;x	x	x	x	x	x	x	0.44315	0.193986(2)	0.730729(12)	0.404734(5)	0.0307191	0.0274222(3)	0.0468083(5)	0.0179267(2)	0	0(0)	0(0)	0(0)
chr16	14919429	14920271	unannotated	chr16:14919429-14920271	+	843	AC138932.1	transcribed_unprocessed_pseudogene	SkippedExon	ACCAGGTGCCTGCCC	GCCACCCCAGGCCCA	5.40;7.28	1.06422;0.380625	x;x	x;x	x	x	x	x	x	x	0	0(0)	0(0)	0(0)	0.0519292	0.0731258(8)	0.0468083(5)	0.0358535(4)	0.0565849	0.0620057(7)	0.0298264(3)	0.0779227(8)
chr16	14933277	14935159	unannotated	chr16:14933277-14935159	+	1883	AC138932.1,NPIPA1	transcribed_unprocessed_pseudogene,protein_coding	SkippedExon	TACAGGTGGGTGCCG	TGTCCTGCAGGTGGC	8.56;11.58	1.31956;0.213261	x;x	x;x	x	x	x	x	x	x	0.830518	0.969932(10)	1.27878(21)	0.242841(3)	0.0245516	0.0182814(2)	0.0374466(4)	0.0179267(2)	0.0476346	0.0442898(5)	0.0596528(6)	0.0389614(4)
chr16	14935398	14941811	unannotated	chr16:14935398-14941811	+	6414	AC138932.1,NPIPA1	transcribed_unprocessed_pseudogene,protein_coding	SkippedExon	AAGAGGTGGGTTCCC	ATTATTCCAGGTTAT	7.07;7.11	1.24556;0.0787826	x;x	x;x	x	x	x	x	x	x	0.711392	0.290979(3)	0.548047(9)	1.29515(16)	0.0366946	0.0274222(3)	0.0468083(5)	0.0358535(4)	0.0379866	0.0354318(4)	0.0298264(3)	0.0487017(5)
chr16	16033171	16033288	unannotated	chr16:16033171-16033288	+	118	ABCC1	protein_coding	CassetteExon	ACAGGGTAAGGCCAG	TCTTCTGCAGAGTTG	5.16;10.82	0.635333;-0.19613	x;chr16:16033289-16033481	x;192	-0.14028125	x	x	x	x	x	0.225466	0.290979(3)	0.304471(5)	0.0809469(1)	0.0362963	0.0274222(3)	0.0187233(2)	0.0627436(7)	0	0(0)	0(0)	0(0)
chr16	16033482	16036471	unannotated	chr16:16033482-16036471	+	2990	ABCC1	protein_coding	CassetteExon	ATTAGGTATAGTTAT	TTGGCCCCAGGTTGA	5.16;10.82	0.635333;-0.19613	chr16:16033289-16033481;x	192;x	-0.14028125	x	x	x	x	x	0.213187	0.193986(2)	0.121788(2)	0.323788(4)	0	0(0)	0(0)	0(0)	0	0(0)	0(0)	0(0)
chr16	16317778	16318922	unannotated	chr16:16317778-16318922	+	1145	PKD1P1,AC138969.1	protein_coding,unprocessed_pseudogene	SkippedExon	CCGAGGTGAGTGTCT	GCCACCCCAGGCCCA	10.03;7.28	0.709;0.379167	x;x	x;x	x	x	x	x	x	x	0.625948	0.581959(6)	0.243576(4)	1.05231(13)	0	0(0)	0(0)	0(0)	0	0(0)	0(0)	0(0)
chr16	16331764	16333646	unannotated	chr16:16331764-16333646	+	1883	PKD1P1,AC138969.1	protein_coding,unprocessed_pseudogene	SkippedExon	TACAGGTGGGTGCCG	TGTCCTGCAGGTGGC	8.56;11.58	1.14344;0.374304	x;x	x;x	x	x	x	x	x	x	0.786759	1.16392(12)	0.791623(13)	0.404734(5)	0	0(0)	0(0)	0(0)	0	0(0)	0(0)	0(0)
chr16	18375070	18376952	unannotated	chr16:18375070-18376952	-	1883	AC126755.2,PKD1P5	protein_coding,transcribed_unprocessed_pseudogene	SkippedExon	TACAGGTGGGTGCCG	TGTCCTGCAGGTGGC	8.56;11.58	1.21978;0.230087	x;x	x;x	x	x	x	x	x	x	0.391618	0.484966(5)	0.608941(10)	0.0809469(1)	0	0(0)	0(0)	0(0)	0.0258146	0.00885795(1)	0.0198843(2)	0.0487017(5)
chr16	18380065	18380516	unannotated	chr16:18380065-18380516	-	452	PKD1P5	transcribed_unprocessed_pseudogene	Alt5SS	TGAAGGTGCCCAACA	TCTGCCCCAGGCCGC	5.96;9.10	1.235;0.121826	x;x	x;x	x	x	x	x	Exon/Cons	x	0.614406	0.484966(5)	0.791623(13)	0.566628(7)	0	0(0)	0(0)	0(0)	0	0(0)	0(0)	0(0)
chr16	18859704	18860072	unannotated	chr16:18859704-18860072	-	369	SMG1	protein_coding	CassetteExon	CCCAGGTAATTTTTT	ACTTTGGTAGACATG	8.55;1.69	0.6253;0.183917	x;chr16:18860073-18860210	x;137	-0.0477518248175182	x	x	x	x	x	0.441569	0.290979(3)	0.548047(9)	0.485681(6)	0.0276721	0.0182814(2)	0.0468083(5)	0.0179267(2)	0	0(0)	0(0)	0(0)
chr16	18884157	18885089	unannotated	chr16:18884157-18885089	-	933	SMG1	protein_coding	Alt3SS	ATCTGGTAAGTCTTG	GTGGTTGCAGAGTTT	10.65;-3.08	1.55067;0.93013	x;x	x;x	x	x	x	x	x	Exon/Cons	0.14719	0.0969932(1)	0.182682(3)	0.161894(2)	0	0(0)	0(0)	0(0)	0	0(0)	0(0)	0(0)
chr16	18885667	18890862	unannotated	chr16:18885667-18890862	-	5196	SMG1	protein_coding	SkippedExon	GAAAGGTAAGTAACT	TATTTTTAAGCTTGT	11.00;8.85	1.4865;1.03509	x;x	x;x	x	x	x	x	x	x	0.38894	0.193986(2)	0.487153(8)	0.485681(6)	0.0185169	0.00914072(1)	0.0374466(4)	0.00896337(1)	0	0(0)	0(0)	0(0)
chr16	19532545	19540656	unannotated	chr16:19532545-19540656	+	8112	CCP110	protein_coding	SkippedExon	TTCAGGTGTGTGATT	TTCTTTTCAGAAAGC	6.99;6.58	1.34611;0.573125	x;x	x;x	x	x	x	x	x	x	0.205167	0.290979(3)	0.243576(4)	0.0809469(1)	0	0(0)	0(0)	0(0)	0	0(0)	0(0)	0(0)
chr16	19537588	19540660	unannotated	chr16:19537588-19540660	+	3073	CCP110	protein_coding	Alt3SS	CAAAGGTAAGGAATC	TTTCAGAAAGCGAGG	10.51;-1.68	1.39644;0.694304	x;x	x;x	x	x	x	x	x	Exon/Cons	0.33206	0.387973(4)	0.365365(6)	0.242841(3)	0	0(0)	0(0)	0(0)	0	0(0)	0(0)	0(0)
chr16	19639296	19640014	unannotated	chr16:19639296-19640014	+	719	VPS35L,C16orf62	x,protein_coding	CassetteExon	CCGAGGTTAGTATTC	TTATTTATAGGAAAA	7.15;9.16	0.496;0.172174	chr16:19639236-19639295;x	59;x	0.198118644067797	x	x	x	x	x	0.159223	0.193986(2)	0.121788(2)	0.161894(2)	0	0(0)	0(0)	0(0)	0	0(0)	0(0)	0(0)
chr16	21487617	21501776	unannotated	chr16:21487617-21501776	-	14160	SMG1P3	transcribed_unprocessed_pseudogene	SkippedExon	CCCAGGTGGGTGACC	TGTCTTACAGATTGA	8.56;8.37	1.1176;0.753696	x;x	x;x	x	x	x	x	x	x	2.51645	2.03686(21)	2.67934(44)	2.83314(35)	0.222021	0.25594(28)	0.159148(17)	0.250974(28)	0.165172	0.230307(26)	0.109363(11)	0.155845(16)
chr16	21962517	21962798	unannotated	chr16:21962517-21962798	+	282	UQCRC2	protein_coding	Alt3SS	GATGTGTAAGTACCT	GTCACCACAGCACCA	7.65;5.28	1.45833;1.06308	x;x	x;x	x	x	x	x	x	Exon/Cons	0.159223	0.193986(2)	0.121788(2)	0.161894(2)	0	0(0)	0(0)	0(0)	0	0(0)	0(0)	0(0)
chr16	21965506	21967121	unannotated	chr16:21965506-21967121	+	1616	UQCRC2	protein_coding	CassetteExon	AGGAGGTACCAATAA	GTGTCCCTAGGCTAA	4.67;10.32	0.811556;0.542348	x;chr16:21967122-21967230	x;108	0.232666666666667	x	x	x	x	x	1.26053	0.678952(7)	2.13129(35)	0.971363(12)	0.063954	0.063985(7)	0.0561699(6)	0.0717069(8)	0.0948657	0.0885795(10)	0.0596528(6)	0.136365(14)
chr16	21967231	21968627	unannotated	chr16:21967231-21968627	+	1397	UQCRC2	protein_coding	CassetteExon	CATAGGTACAGACAC	ACTTCCTCAGTTACA	4.67;10.32	0.811556;0.542348	chr16:21967122-21967230;x	108;x	0.232666666666667	x	x	x	x	x	0.484843	0.581959(6)	0.791623(13)	0.0809469(1)	0.0767017	0.063985(7)	0.11234(12)	0.0537802(6)	0.0693874	0.0797216(9)	0.0894792(9)	0.0389614(4)
chr16	22437493	22459354	unannotated	chr16:22437493-22459354	+	21862	SMG1P1	transcribed_unprocessed_pseudogene	SkippedExon	CCCAGGTGGGTGACC	ATATTCACAGAGAGA	8.56;4.67	1.38244;0.750652	x;x	x;x	x	x	x	x	x	x	0.256216	0.484966(5)	0.121788(2)	0.161894(2)	0.0245516	0.0182814(2)	0.0374466(4)	0.0179267(2)	0	0(0)	0(0)	0(0)
chr16	22466270	22467201	unannotated	chr16:22466270-22467201	+	932	SMG1P1	transcribed_unprocessed_pseudogene	Alt3SS	ATCTGGTAAGTCTTG	GTGGTTGCAGAGTTT	10.65;-3.08	1.49144;0.943125	x;x	x;x	x	x	x	x	x	Exon/Cons	0.213187	0.193986(2)	0.121788(2)	0.323788(4)	0	0(0)	0(0)	0(0)	0	0(0)	0(0)	0(0)
chr16	22482644	22483152	unannotated	chr16:22482644-22483152	+	509	SMG1P1,NPIPB5	protein_coding,transcribed_unprocessed_pseudogene	Alt3SS	TGAAGGTAACTCGCT	TCTTCTGCAGTATCT	9.01;8.45	1.33511;0.788348	x;x	x;x	x	x	x	x	x	Exon/Cons	0.152538	0.193986(2)	0.182682(3)	0.0809469(1)	0	0(0)	0(0)	0(0)	0	0(0)	0(0)	0(0)
chr16	22491787	22513521	unannotated	chr16:22491787-22513521	+	21735	SMG1P1,NPIPB5	protein_coding,transcribed_unprocessed_pseudogene	SkippedExon	TTAAGGTATACTGTG	TGTTTTATAGGTATG	7.64;7.34	1.36844;0.233957	x;x	x;x	x	x	x	x	x	x	0.23215	0.290979(3)	0.243576(4)	0.161894(2)	0	0(0)	0(0)	0(0)	0	0(0)	0(0)	0(0)
chr16	24154858	24174517	unannotated	chr16:24154858-24174517	+	19660	PRKCB	protein_coding	SkippedExon	CCATGGTAACTTGTC	TTAATTTCAGATTTT	6.06;11.15	1.21667;0.487913	x;x	x;x	x	x	x	x	x	x	0.171256	0.290979(3)	0.0608941(1)	0.161894(2)	0	0(0)	0(0)	0(0)	0	0(0)	0(0)	0(0)
chr16	24777224	24789231	unannotated	chr16:24777224-24789231	+	12008	TNRC6A	protein_coding	Alt5SS	GAGGGGTCAGCATTT	TTTATCCTAGATATA	1.33;7.53	1.57844;1.11009	x;x	x;x	x	x	x	x	Exon/Cons	x	0.221452	0.0969932(1)	0.243576(4)	0.323788(4)	0	0(0)	0(0)	0(0)	0	0(0)	0(0)	0(0)
chr16	24931405	24941986	unannotated	chr16:24931405-24941986	-	10582	ARHGAP17	protein_coding	SkippedExon	GAAAGGTATGATTTG	TTTTGTGCAGCTGTT	9.11;10.57	1.01633;0.494565	x;x	x;x	x	x	x	x	x	x	0.193135	0.193986(2)	0.304471(5)	0.0809469(1)	0	0(0)	0(0)	0(0)	0	0(0)	0(0)	0(0)
chr16	28133931	28135215	unannotated	chr16:28133931-28135215	-	1285	XPO6	protein_coding	Alt3SS	ACGATGTAAGCGGCA	CCTACAGCAGCAGAC	6.16;2.66	1.36189;0.711174	x;x	x;x	x	x	x	x	x	Exon/Cons	0	0(0)	0(0)	0(0)	0.177321	0.191955(21)	0.196595(21)	0.143414(16)	0.10629	0.141727(16)	0.0894792(9)	0.087663(9)
chr16	28156136	28156446	unannotated	chr16:28156136-28156446	-	311	XPO6	protein_coding	NewIntron	GGAGAGTGAGTATAT	CCTCCTGCAGAAAAT	7.36;7.64	1.53667;1.12504	x;x	x;x	x	96.1353	100	100	Exon/Cons	Exon/Cons	0.207838	0.0969932(1)	0.121788(2)	0.404734(5)	0.0706079	0.0457036(5)	0.11234(12)	0.0537802(6)	0.0285404	0.0265739(3)	0.0298264(3)	0.029221(3)
chr16	28724464	28724661	unannotated	chr16:28724464-28724661	+	198	EIF3C	protein_coding	Alt3SS	TGAAGGTGAGAGCAG	TGGCAGCCAGAGATG	8.68;-4.05	1.24611;0.688783	x;x	x;x	x	x	x	x	x	Exon/Cons	0.259132	0.290979(3)	0.243576(4)	0.242841(3)	0	0(0)	0(0)	0(0)	0	0(0)	0(0)	0(0)
chr16	28826924	28829400	unannotated	chr16:28826924-28829400	+	2477	ATXN2L	protein_coding	SkippedExon	AGAAGGTGCTTCAGC	CCCTCCCCAGTCCAA	4.72;10.81	1.473;-0.241522	x;x	x;x	x	x	x	x	x	x	0.267397	0.193986(2)	0.365365(6)	0.242841(3)	0	0(0)	0(0)	0(0)	0	0(0)	0(0)	0(0)
chr16	28952205	28955977	unannotated	chr16:28952205-28955977	+	3773	NFATC2IP	protein_coding	SkippedExon	GGAAGGTAAGGGAGG	GCTTCTACAGGGATC	10.51;10.67	1.05522;0.195609	x;x	x;x	x	x	x	x	x	x	0.198238	0.290979(3)	0.0608941(1)	0.242841(3)	0.0551234	0.063985(7)	0.0655316(7)	0.0358535(4)	0.0354877	0.00885795(1)	0.00994213(1)	0.087663(9)
chr16	29558876	29560156	unannotated	chr16:29558876-29560156	-	1281	SMG1P2	unprocessed_pseudogene	Alt3SS	GAAAGGTAAGTAACT	AACACAGTAGCAAAT	11.00;-4.58	1.3938;0.870348	x;x	x;x	x	x	x	x	x	Exon/Cons	0.29438	0.193986(2)	0.365365(6)	0.323788(4)	0.0182368	0.0274222(3)	0.00936165(1)	0.0179267(2)	0	0(0)	0(0)	0(0)
chr16	30298588	30299868	unannotated	chr16:30298588-30299868	-	1281	LOC595101,SMG1P5	x,transcribed_unprocessed_pseudogene	Alt3SS	GAAAGGTAAGTAACT	AACACAGTAGCAAAT	11.00;-4.58	1.3867;0.862783	x;x	x;x	x	x	x	x	x	Exon/Cons	0.298393	0.387973(4)	0.426259(7)	0.0809469(1)	0	0(0)	0(0)	0(0)	0	0(0)	0(0)	0(0)
chr16	30709736	30709813	unannotated	chr16:30709736-30709813	+	78	SRCAP,AC106886.5	protein_coding,protein_coding	Alt3SS	TGAAGGTGTGTGTTC	TGGCTTGCAGGGCCC	6.64;7.73	1.49822;1.07767	x;x	x;x	x	x	x	x	x	Intron/Cons	0.939289	0.872938(9)	0.730729(12)	1.2142(15)	0.0333531	0.0548443(6)	0.00936165(1)	0.0358535(4)	0.0369697	0.0620057(7)	0.00994213(1)	0.0389614(4)
chr16	30712440	30712715	unannotated	chr16:30712440-30712715	+	276	SRCAP,AC106886.5	protein_coding,protein_coding	Alt3SS	GAAAGGTAAGTAGGC	TTCCCACCAGCGTGA	11.00;6.69	1.258;0.996696	x;x	x;x	x	x	x	x	x	Exon/Cons	0.176605	0.387973(4)	0.0608941(1)	0.0809469(1)	0	0(0)	0(0)	0(0)	0	0(0)	0(0)	0(0)
chr16	30716480	30728965	unannotated	chr16:30716480-30728965	+	12486	SRCAP,AC106886.5	protein_coding,protein_coding	SkippedExon	TCCAGGTAAGTATGA	TCACCCCCAGGACTC	10.86;12.99	1.40667;0.411217	x;x	x;x	x	x	x	x	x	x	0.164571	0.290979(3)	0.121788(2)	0.0809469(1)	0.0333086	0.0274222(3)	0.0187233(2)	0.0537802(6)	0.063213	0.0620057(7)	0.0497107(5)	0.0779227(8)
chr16	30722291	30722962	unannotated	chr16:30722291-30722962	+	672	SRCAP,AC106886.5	protein_coding,protein_coding	Alt5SS	AGTAGGTAAAACCCA	CCTCTTGCAGTGCCA	6.02;5.92	1.67222;0.921542	x;x	x;x	x	x	x	x	Intron/Cons	x	0.165907	0.193986(2)	0.0608941(1)	0.242841(3)	0.0274657	0.0274222(3)	0.028085(3)	0.0268901(3)	0.0504528	0.0531477(6)	0.0397685(4)	0.058442(6)
chr16	30733450	30733717	unannotated	chr16:30733450-30733717	+	268	SRCAP,AC106886.5	protein_coding,protein_coding	Alt3SS	GACAGGTAACCCAGG	TTTATGACAGCGACT	8.66;6.98	1.21911;1.01743	x;x	x;x	x	x	x	x	x	Exon/Cons	0.441569	0.290979(3)	0.548047(9)	0.485681(6)	0.136708	0.0822665(9)	0.121701(13)	0.206157(23)	0.100275	0.115153(13)	0.0298264(3)	0.155845(16)
chr16	30753558	30756366	unannotated	chr16:30753558-30756366	+	2809	PHKG2	protein_coding	SkippedExon	TCGAGGTGAGGGGAT	TCTTTCCCAGCTGGG	8.41;3.55	1.52089;0.688458	x;x	x;x	x	x	x	x	x	x	0.322697	0.0969932(1)	0.304471(5)	0.566628(7)	0.0576828	0.0182814(2)	0.0561699(6)	0.098597(11)	0.0993061	0.0708636(8)	0.149132(15)	0.0779227(8)
chr16	46663163	46671704	unannotated	chr16:46663163-46671704	-	8542	VPS35	protein_coding	SkippedExon	ACTTGGTATGAGTTT	CTTGTTTTAGGATGA	5.24;12.00	1.43944;0.813167	x;x	x;x	x	x	x	x	x	x	0	0(0)	0(0)	0(0)	0.149546	0.219377(24)	0.121701(13)	0.10756(12)	0.153182	0.132869(15)	0.258495(26)	0.0681824(7)
chr16	46677399	46680670	unannotated	chr16:46677399-46680670	-	3272	VPS35	protein_coding	SkippedExon	ACAGAGTAAGTGATT	TCTCTTTTAGATTGT	9.35;13.12	1.44544;0.324304	x;x	x;x	x	x	x	x	x	x	0.164571	0.290979(3)	0.121788(2)	0.0809469(1)	0	0(0)	0(0)	0(0)	0	0(0)	0(0)	0(0)
chr16	46693183	46694847	unannotated	chr16:46693183-46694847	+	1665	ORC6	protein_coding	CassetteExon	TGCAAGTAGGTATTT	ATCTTGCCAGAAAAC	5.91;7.85	0.969222;0.427458	x;chr16:46694848-46694919	x;71	0.31112676056338	x	x	x	x	x	0.165907	0.193986(2)	0.0608941(1)	0.242841(3)	0	0(0)	0(0)	0(0)	0	0(0)	0(0)	0(0)
chr16	47128451	47129223	unannotated	chr16:47128451-47129223	-	773	NETO2	protein_coding	Alt3SS	GGAAGGTATTTGAAC	CCTCTTATAGATCGT	7.64;11.11	1.49056;1.15283	x;x	x;x	x	x	x	x	x	Exon/Cons	0.126892	0.0969932(1)	0.121788(2)	0.161894(2)	0.179159	0.219377(24)	0.102978(11)	0.215121(24)	0.149171	0.141727(16)	0.188901(19)	0.116884(12)
chr16	50325856	50326283	unannotated	chr16:50325856-50326283	-	428	BRD7	protein_coding	Alt3SS	TCCAGGTGAGGCTCC	GGCCCTACAGTTCTT	10.07;4.01	1.3102;1.18143	x;x	x;x	x	x	x	x	x	Exon/Cons	0.322943	0.0969932(1)	0.548047(9)	0.323788(4)	0.0788047	0.0914072(10)	0.0374466(4)	0.10756(12)	0.0664598	0.0620057(7)	0.0497107(5)	0.087663(9)
chr16	53231506	53231665	unannotated	chr16:53231506-53231665	+	160	CHD9	protein_coding	Alt3SS	GTGAGGTAAATATAT	TACTACTTAGTAAAA	8.39;3.55	1.53267;1.03792	x;x	x;x	x	x	x	x	x	Exon/Cons	0.217201	0.387973(4)	0.182682(3)	0.0809469(1)	0	0(0)	0(0)	0(0)	0	0(0)	0(0)	0(0)
chr16	53231517	53231646	unannotated	chr16:53231517-53231646	+	130	CHD9	protein_coding	Alt5SS	ATATGGTAAAAAGAT	TTTTTTACAGCCTGT	4.79;5.34	1.20233;0.709875	x;x	x;x	x	x	x	x	Intron/Cons	x	0.260713	0.193986(2)	0.426259(7)	0.161894(2)	0	0(0)	0(0)	0(0)	0	0(0)	0(0)	0(0)
chr16	53293053	53303719	unannotated	chr16:53293053-53303719	+	10667	CHD9	protein_coding	SkippedExon	CAAAGGTAAGACAAT	CAATATGTAGAATTG	10.57;6.69	1.65711;0.766375	x;x	x;x	x	x	x	x	x	x	0.256216	0.484966(5)	0.121788(2)	0.161894(2)	0	0(0)	0(0)	0(0)	0	0(0)	0(0)	0(0)
chr16	53453770	53454708	unannotated	chr16:53453770-53454708	+	939	RBL2	protein_coding	Alt3SS	AGTTTGTGAGTACTT	GGGAATTTAGATGAG	5.91;4.19	1.49356;0.970913	x;x	x;x	x	x	x	x	x	Exon/Cons	0.394289	0.290979(3)	0.487153(8)	0.404734(5)	0	0(0)	0(0)	0(0)	0	0(0)	0(0)	0(0)
chr16	53607250	53610966	unannotated	chr16:53607250-53610966	-	3717	RPGRIP1L	protein_coding	SkippedExon	AGAAGGTATGTTTTG	TGTGTTCCAGGCAAC	9.79;6.68	0.973556;0.39	x;x	x;x	x	x	x	x	x	x	0.205167	0.290979(3)	0.243576(4)	0.0809469(1)	0.0424638	0.0365629(4)	0.028085(3)	0.0627436(7)	0	0(0)	0(0)	0(0)
chr16	53641476	53648963	unannotated	chr16:53641476-53648963	-	7488	RPGRIP1L	protein_coding	SkippedExon	AGTCGGTAAGCTCAT	AATTTGACAGGAATA	9.86;4.90	1.00133;0.630083	x;x	x;x	x	x	x	x	x	x	0.206503	0.193986(2)	0.182682(3)	0.242841(3)	0	0(0)	0(0)	0(0)	0	0(0)	0(0)	0(0)
chr16	53658879	53662417	unannotated	chr16:53658879-53662417	-	3539	RPGRIP1L	protein_coding	CassetteExon	TCAAGGTACAAATTA	TATTTTTAAGATCAA	6.82;7.42	1.46611;0.787913	x;chr16:53662418-53662572	x;154	0.827467532467532	x	x	x	x	x	0.193135	0.193986(2)	0.304471(5)	0.0809469(1)	0	0(0)	0(0)	0(0)	0	0(0)	0(0)	0(0)
chr16	53826457	53844154	unannotated	chr16:53826457-53844154	+	17698	FTO	protein_coding	Alt5SS	GACAGGTCAGCGGTG	CTTTTGGCAGGCCCT	7.16;9.37	1.24667;0.500783	x;x	x;x	x	x	x	x	Exon/Cons	x	0.387114	0.290979(3)	0.0608941(1)	0.809469(10)	0	0(0)	0(0)	0(0)	0	0(0)	0(0)	0(0)
chr16	57457016	57459564	unannotated	chr16:57457016-57459564	+	2549	COQ9	protein_coding	SkippedExon	CCCGGGTACCAAGTC	TTCTTTACAGTTTAA	3.25;5.84	1.18433;0.420435	x;x	x;x	x;x	x	x	x	x	x	0	0(0)	0(0)	0(0)	0.162072	0.164533(18)	0.187233(20)	0.13445(15)	0.130953	0.177159(20)	0.0695949(7)	0.146105(15)
chr16	57752602	57753076	unannotated	chr16:57752602-57753076	+	475	KATNB1	protein_coding	SkippedExon	GTCAGGTACGCAGGC	CTTTCTGCAGATAGG	10.12;9.78	0.875111;0.189826	x;x	x;x	x	x	x	x	x	x	0.439743	0.387973(4)	0.121788(2)	0.809469(10)	0.0182368	0.0274222(3)	0.00936165(1)	0.0179267(2)	0	0(0)	0(0)	0(0)
chr16	58542355	58542427	unannotated	chr16:58542355-58542427	-	73	CNOT1	protein_coding	Alt3SS	CAACTGTAAGTGTTT	AGAACCTCAGTGACT	8.59;-5.67	1.5404;1.06004	x;x	x;x	x	x	x	x	x	Intron/Cons	0.955819	0.678952(7)	0.974306(16)	1.2142(15)	0.0181186	0.00914072(1)	0.00936165(1)	0.0358535(4)	0.0531785	0.0708636(8)	0.0497107(5)	0.0389614(4)
chr16	58551820	58552061	unannotated	chr16:58551820-58552061	-	242	CNOT1	protein_coding	CassetteExon	TGCAGGTATCTGGGG	ACCCTTTTAGTATAT	7.33;9.47	0.588444;0.355522	x;chr16:58552062-58552173	x;111	0.166243243243243	x	x	x	x	x	0.579404	0.581959(6)	0.913412(15)	0.242841(3)	0.0185169	0.00914072(1)	0.0374466(4)	0.00896337(1)	0	0(0)	0(0)	0(0)
chr16	58552174	58553781	unannotated	chr16:58552174-58553781	-	1608	CNOT1	protein_coding	CassetteExon	AGGAGGTAAGTGCCC	GTTTTTTAAGGCCTT	7.33;9.47	0.588444;0.355522	chr16:58552062-58552173;x	111;x	0.166243243243243	x	x	x	x	x	0.253783	0.193986(2)	0.243576(4)	0.323788(4)	0	0(0)	0(0)	0(0)	0	0(0)	0(0)	0(0)
chr16	58578936	58580632	unannotated	chr16:58578936-58580632	-	1697	CNOT1	protein_coding	Alt3SS	ACATGGTAAACACTT	CGTTAGGAAGAGCTT	4.68;-2.16	1.38478;0.759913	x;x	x;x	x	x	x	x	x	Exon/Cons	0.708483	0.969932(10)	0.669835(11)	0.485681(6)	0	0(0)	0(0)	0(0)	0	0(0)	0(0)	0(0)
chr16	58588907	58629727	unannotated	chr16:58588907-58629727	-	40821	CNOT1	protein_coding	SkippedExon	CTGAGGTGAGGCGGG	GTCATTTTAGATTGT	8.41;7.05	1.37156;0.714087	x;x	x;x	x;x	x	x	x	x	x	0	0(0)	0(0)	0(0)	0.054666	0.0548443(6)	0.0374466(4)	0.0717069(8)	0	0(0)	0(0)	0(0)
chr16	67828574	67828666	unannotated	chr16:67828574-67828666	-	93	CENPT	protein_coding	Alt3SS	AAGTGGTGAGTCCTG	GACAGCCTAGATAAA	8.95;0.07	1.32611;0.639304	x;x	x;x	x	x	x	x	x	Exon/Cons	0.14719	0.0969932(1)	0.182682(3)	0.161894(2)	0	0(0)	0(0)	0(0)	0	0(0)	0(0)	0(0)
chr16	67878448	67878535	unannotated	chr16:67878448-67878535	+	88	EDC4	protein_coding	Alt5SS	AGTGAGTGAGTGGGC	TGCCTTGCAGTGTCC	6.51;10.07	1.41267;0.255391	x;x	x;x	x	x	x	x	Intron/Cons	x	0.294134	0.193986(2)	0.121788(2)	0.566628(7)	0	0(0)	0(0)	0(0)	0.0317199	0.0265739(3)	0.0198843(2)	0.0487017(5)
chr16	68066637	68070137	unannotated	chr16:68066637-68070137	+	3501	DUS2,DUS2L	x,protein_coding	Alt3SS	GGGAGGTGAGTGGTC	TCCAAGGAAGCGGGA	10.03;-2.43	1.62267;0.783391	x;x	x;x	x	x	x	x	x	Exon/Cons	0.310181	0.484966(5)	0.121788(2)	0.323788(4)	0	0(0)	0(0)	0(0)	0	0(0)	0(0)	0(0)
chr16	68266722	68273794	unannotated	chr16:68266722-68273794	+	7073	SLC7A6	protein_coding	SkippedExon	GACAGGTGAATATTG	TTTTTTTGAGACCAA	6.60;2.13	1.24178;0.331304	x;x	x;x	x	x	x	x	x	x	0	0(0)	0(0)	0(0)	0.0518109	0.0548443(6)	0.0468083(5)	0.0537802(6)	0.102522	0.159443(18)	0.0994213(10)	0.0487017(5)
chr16	68863062	68875153	unannotated	chr16:68863062-68875153	+	12092	TANGO6	protein_coding	SkippedExon	CCCAGGTACTCAGGC	ATTGTGCCAGCGGGA	7.04;6.11	1.20189;0.420833	x;x	x;x	x	x	x	x	x	x	0.164571	0.290979(3)	0.121788(2)	0.0809469(1)	0	0(0)	0(0)	0(0)	0	0(0)	0(0)	0(0)
chr16	70031969	70036431	unannotated	chr16:70031969-70036431	-	4463	AC009022.1,PDXDC2P	processed_transcript,transcribed_unprocessed_pseudogene	SkippedExon	TTCAGGTAAAGACAT	CTTCCTGCAGCTCGG	9.65;10.87	1.31411;0.487435	x;x	x;x	x	x	x	x	x	x	0.218536	0.290979(3)	0.121788(2)	0.242841(3)	0	0(0)	0(0)	0(0)	0	0(0)	0(0)	0(0)
chr16	70036579	70038972	unannotated	chr16:70036579-70038972	-	2394	AC009022.1,PDXDC2P	processed_transcript,transcribed_unprocessed_pseudogene	Alt5SS	ATATGGTGAGCATCC	TGCTTAACAGAATCC	8.27;9.07	1.43567;0.731478	x;x	x;x	x	x	x	x	Exon/Cons	x	0.474997	0.775945(8)	0.487153(8)	0.161894(2)	0.0455408	0.0914072(10)	0.00936165(1)	0.0358535(4)	0	0(0)	0(0)	0(0)
chr16	70042414	70042929	unannotated	chr16:70042414-70042929	-	516	AC009022.1,PDXDC2P	processed_transcript,transcribed_unprocessed_pseudogene	Alt3SS	CAGAGGTGAGTAGGA	AAATTAGAAGAACAG	10.03;0.34	1.11933;0.765652	x;x	x;x	x	x	x	x	x	Exon/Cons	0.218536	0.290979(3)	0.121788(2)	0.242841(3)	0	0(0)	0(0)	0(0)	0	0(0)	0(0)	0(0)
chr16	70132301	70138898	unannotated	chr16:70132301-70138898	+	6598	PDPR	protein_coding	SkippedExon	CTTTGGTATGTGAAC	GTCTATATAGGTACC	7.12;11.72	1.24856;0.019	x;x	x;x	x	x	x	x	x	x	0.2014	0.0969932(1)	0.426259(7)	0.0809469(1)	0	0(0)	0(0)	0(0)	0	0(0)	0(0)	0(0)
chr16	70222481	70226769	unannotated	chr16:70222481-70226769	-	4289	SMG1P7,LOC100506060	x,transcribed_unprocessed_pseudogene	Alt5SS	ATAAAGTAAGGCTTT	TTAATTACAGATCAT	6.60;5.70	1.25456;0.455957	x;x	x;x	x	x	x	x	Exon/Cons	x	0.701432	0.0969932(1)	1.27878(21)	0.728522(9)	0.0578456	0.063985(7)	0.0468083(5)	0.0627436(7)	0.0641627	0.0354318(4)	0.0596528(6)	0.0974034(10)
chr16	70235159	70241035	unannotated	chr16:70235159-70241035	-	5877	SMG1P7	transcribed_unprocessed_pseudogene	SkippedExon	TGCTGGTATGTGAAT	TGTCTTTCAGGCATG	8.14;10.17	1.35356;0.532652	x;x	x;x	x	x	x	x	x	x	0.299483	0.290979(3)	0.121788(2)	0.485681(6)	0.0366065	0.0548443(6)	0.028085(3)	0.0268901(3)	0.0526826	0.0797216(9)	0.0198843(2)	0.058442(6)
chr16	70241157	70243626	unannotated	chr16:70241157-70243626	-	2470	SMG1P7	transcribed_unprocessed_pseudogene	Alt3SS	CAGATGTAAGTGCTT	TGCTCGGCAGCTTGG	9.11;6.24	1.37256;1.10787	x;x	x;x	x	x	x	x	x	Exon/Cons	0.703618	0.387973(4)	0.913412(15)	0.809469(10)	0.0459681	0.0548443(6)	0.0561699(6)	0.0268901(3)	0.0634148	0.0620057(7)	0.0795371(8)	0.0487017(5)
chr16	70333135	70333819	unannotated	chr16:70333135-70333819	-	685	RP11-529K1.2,AC012184.3	processed_transcript,x	Alt3SS	AAAAGGTAAATCTCT	TTCTGTTCAGGATGT	8.88;6.92	1.5192;0.943609	x;x	x;x	x	x	x	x	x	Intron/Cons	0.140505	0.0969932(1)	0.243576(4)	0.0809469(1)	0	0(0)	0(0)	0(0)	0	0(0)	0(0)	0(0)
chr16	70512433	70514318	unannotated	chr16:70512433-70514318	-	1886	COG4	protein_coding	Alt5SS	AAACTGTTGGTTTTT	TGTTGAGCAGGGAGC	-7.65;4.78	1.04522;0.343435	x;x	x;x	x	x	x	x	Intron/Cons	x	0.328046	0.193986(2)	0.304471(5)	0.485681(6)	0	0(0)	0(0)	0(0)	0	0(0)	0(0)	0(0)
chr16	70538461	70538677	unannotated	chr16:70538461-70538677	+	217	SF3B3	protein_coding	CassetteExon	ATATGGTAAGTAGAC	TTATTTTTAGGTGAA	4.88;5.56	0.933778;0.597435	x;chr16:70538678-70538742	x;64	0.044609375	x	x	x	x	x	0.159223	0.193986(2)	0.121788(2)	0.161894(2)	0	0(0)	0(0)	0(0)	0	0(0)	0(0)	0(0)
chr16	70538461	70541668	unannotated	chr16:70538461-70541668	+	3208	SF3B3	protein_coding	SkippedExon	ATATGGTAAGTAGAC	TTCTTCCCAGTTACT	11.01;8.82	1.494;0.465913	x;x	x;x	x	x	x	x	x	x	1.68593	1.06692(11)	1.40056(23)	2.5903(32)	0.149575	0.182814(20)	0.140425(15)	0.125487(14)	0.139878	0.203733(23)	0.0795371(8)	0.136365(14)
chr16	70538743	70539103	unannotated	chr16:70538743-70539103	+	361	SF3B3	protein_coding	CassetteExon	AACTGGTAATAAACA	TTCTCACCAGGTTAC	4.88;5.56	0.933778;0.597435	chr16:70538678-70538742;x	64;x	0.044609375	x	x	x	x	x	0.14719	0.0969932(1)	0.182682(3)	0.161894(2)	0	0(0)	0(0)	0(0)	0	0(0)	0(0)	0(0)
chr16	70539208	70544437	unannotated	chr16:70539208-70544437	+	5230	SF3B3	protein_coding	SkippedExon	AACCAGTGAGTAATC	CTCTGTGCAGATAGC	8.28;10.41	1.50067;0.627609	x;x	x;x	x	x	x	x	x	x	0.274327	0.193986(2)	0.548047(9)	0.0809469(1)	0	0(0)	0(0)	0(0)	0	0(0)	0(0)	0(0)
chr16	70557030	70563875	unannotated	chr16:70557030-70563875	+	6846	SF3B3	protein_coding	SkippedExon	TACAGGTAAGAGATC	TTTGTCATAGGATTT	10.77;9.73	1.54633;0.579167	x;x	x;x	x	x	x	x	x	x	0.350777	0.484966(5)	0.243576(4)	0.323788(4)	0.0394615	0.0548443(6)	0.0187233(2)	0.0448168(5)	0.0289691	0.0177159(2)	0.0497107(5)	0.0194807(2)
chr16	70560592	70563875	unannotated	chr16:70560592-70563875	+	3284	SF3B3	protein_coding	SkippedExon	AGGCAGTAAGTAATG	TTTGTCATAGGATTT	9.07;9.73	1.32211;0.579167	x;x	x;x	x	x	x	x	x	x	0.259132	0.290979(3)	0.243576(4)	0.242841(3)	0	0(0)	0(0)	0(0)	0	0(0)	0(0)	0(0)
chr16	72140583	72154210	unannotated	chr16:72140583-72154210	-	13628	PMFBP1	protein_coding	SkippedExon	ATGAGGTATAGACAG	AATCTCTCAGGAGCC	7.13;5.96	1.30744;0.81813	x;x	x;x	x	x	x	x	x	x	0.488849	0.290979(3)	0.608941(10)	0.566628(7)	0	0(0)	0(0)	0(0)	0	0(0)	0(0)	0(0)
chr16	72349207	72391070	unannotated	chr16:72349207-72391070	-	41864	LINC01572	lincRNA	CassetteExon	GAAAAGTGAGTACAC	TGTTTTCCAGGTTCT	8.40;8.03	0.724889;0.266304	x;chr16:72391071-72391215	x;144	0.127180555555556	x	x	x	x	x	0.152538	0.193986(2)	0.182682(3)	0.0809469(1)	0	0(0)	0(0)	0(0)	0	0(0)	0(0)	0(0)
chr16	72368723	72391070	unannotated	chr16:72368723-72391070	-	22348	LINC01572	lincRNA	CassetteExon	GAAAAGTGAGTACAC	TTTATAACAGATTTT	8.40;8.03	0.724889;0.266304	x;chr16:72391071-72391215	x;144	0.127180555555556	x	x	x	x	x	1.63222	1.55189(16)	1.88772(31)	1.45704(18)	0.119033	0.100548(11)	0.131063(14)	0.125487(14)	0.111797	0.0797216(9)	0.119306(12)	0.136365(14)
chr16	72391216	72427389	unannotated	chr16:72391216-72427389	-	36174	LINC01572	lincRNA	CassetteExon	ACAACGTAAGTACCA	ATCACCACAGGGAAC	8.40;8.03	0.724889;0.266304	chr16:72391071-72391215;x	144;x	0.127180555555556	x	x	x	x	x	0.927986	0.290979(3)	1.27878(21)	1.2142(15)	0.103326	0.063985(7)	0.0936165(10)	0.152377(17)	0.130194	0.106295(12)	0.0894792(9)	0.194807(20)
chr16	72426271	72427389	unannotated	chr16:72426271-72427389	-	1119	LINC01572	lincRNA	Alt3SS	ACAACGTAAGTACCA	ATTTTTCGAGGAGTC	10.74;6.14	1.34856;0.851957	x;x	x;x	x	x	x	x	x	Exon/Cons	0.160804	0.0969932(1)	0.304471(5)	0.0809469(1)	0.0305126	0.0365629(4)	0.028085(3)	0.0268901(3)	0	0(0)	0(0)	0(0)
chr16	72427458	72523331	unannotated	chr16:72427458-72523331	-	95874	LINC01572	lincRNA	SkippedExon	ACCACGTGAGTCCAA	TTGTTTCCAGCGCCT	9.30;10.80	0.505556;1.15135	x;x	x;x	x	x	x	x	x	x	0.661441	0.484966(5)	0.608941(10)	0.890416(11)	0.107097	0.164533(18)	0.102978(11)	0.0537802(6)	0.157404	0.0974375(11)	0.228669(23)	0.146105(15)
chr16	72523416	72664891	unannotated	chr16:72523416-72664891	-	141476	LINC01572	lincRNA	SkippedExon	CAGGGGTGAGCGACC	GCTGCTAAAGTGAAG	5.97;1.43	1.07778;0.228826	x;x	x;x	x	x	x	x	x	x	0.2725	0.290979(3)	0.121788(2)	0.404734(5)	0	0(0)	0(0)	0(0)	0	0(0)	0(0)	0(0)
chr16	72555327	72570450	unannotated	chr16:72555327-72570450	-	15124	LINC01572	lincRNA	SkippedExon	TTTATGTAAGTAATA	TTTCTTGTAGATACA	6.69;9.54	0.510444;0.230478	x;x	x;x	x	x	x	x	x	x	0.660105	0.581959(6)	0.669835(11)	0.728522(9)	0.128778	0.118829(13)	0.177871(19)	0.0896337(10)	0.162385	0.132869(15)	0.178958(18)	0.175326(18)
chr16	72555327	72664891	unannotated	chr16:72555327-72664891	-	109565	LINC01572	lincRNA	SkippedExon	CAGGGGTGAGCGACC	TTTCTTGTAGATACA	5.97;9.54	1.07778;0.230478	x;x	x;x	x	x	x	x	x	x	0.357461	0.484966(5)	0.182682(3)	0.404734(5)	0.0604497	0.0457036(5)	0.028085(3)	0.10756(12)	0.0386422	0.0177159(2)	0.0397685(4)	0.058442(6)
chr16	72570516	72627534	unannotated	chr16:72570516-72627534	-	57019	LINC01572	lincRNA	SkippedExon	TCCAGGTACGTCCGT	TTCCCTACAGAGGGG	10.65;9.92	5;0.386391	x;x	x;x	x	x	x	x	x	x	0.342995	0.0969932(1)	0.365365(6)	0.566628(7)	0.0333822	0.0182814(2)	0.028085(3)	0.0537802(6)	0	0(0)	0(0)	0(0)
chr16	72713417	72713946	unannotated	chr16:72713417-72713946	+	530	AC004943.2	antisense	CassetteExon	ATCTGGTATGTGATG	TTTTCTTTAGGGCTT	10.65;10.43	0.913333;0.0257391	x;chr16:72713947-72713989	x;42	0.12202380952381	x	x	x	x	x	0.376424	0.581959(6)	0.304471(5)	0.242841(3)	0.0878272	0.100548(11)	0.0374466(4)	0.125487(14)	0.116526	0.132869(15)	0.119306(12)	0.0974034(10)
chr16	72713990	72745404	unannotated	chr16:72713990-72745404	+	31415	AC004943.2	antisense	CassetteExon	GTCTGGTAAGTGCCA	TACCTTTTAGGTCCT	10.65;10.43	0.913333;0.0257391	chr16:72713947-72713989;x	42;x	0.12202380952381	x	x	x	x	x	0.392954	0.387973(4)	0.548047(9)	0.242841(3)	0.133412	0.137111(15)	0.0748932(8)	0.188231(21)	0.19732	0.248023(28)	0.149132(15)	0.194807(20)
chr16	72745467	72781727	unannotated	chr16:72745467-72781727	+	36261	AC004943.2	antisense	SkippedExon	CCAAGGTAAGCGCAT	CTTTTCACAGGGTGG	10.22;8.96	1.03622;0.181348	x;x	x;x	x	x	x	x	x	x	0	0(0)	0(0)	0(0)	0.215397	0.319925(35)	0.0842549(9)	0.242011(27)	0.216843	0.256881(29)	0.198843(20)	0.194807(20)
chr16	74477534	74483022	unannotated	chr16:74477534-74483022	-	5489	GLG1	protein_coding	SkippedExon	TGGAAGTGAGTATTT	TCTCATGCAGCTCTC	7.97;8.51	1.3959;0.580913	x;x	x;x	x	x	x	x	x	x	0.167488	0.0969932(1)	0.243576(4)	0.161894(2)	0	0(0)	0(0)	0(0)	0	0(0)	0(0)	0(0)
chr16	74886397	74892483	unannotated	chr16:74886397-74892483	-	6087	WDR59	protein_coding	SkippedExon	TCCAGGTATTGTCCA	TTTTCTTCAGCGGGA	8.35;7.92	1.3821;0.582292	x;x	x;x	x	x	x	x	x	x	0.468551	0.290979(3)	0.548047(9)	0.566628(7)	0	0(0)	0(0)	0(0)	0	0(0)	0(0)	0(0)
chr16	74888320	74892483	unannotated	chr16:74888320-74892483	-	4164	WDR59	protein_coding	SkippedExon	TCCAGGTATTGTCCA	TTTTCCTCAGGTTGG	8.35;11.54	1.3821;0.29987	x;x	x;x	x	x	x	x	x	x	0.213187	0.193986(2)	0.121788(2)	0.323788(4)	0	0(0)	0(0)	0(0)	0	0(0)	0(0)	0(0)
chr16	75305183	75391397	unannotated	chr16:75305183-75391397	-	86215	CFDP1	protein_coding	SkippedExon	AGCAGGTGATTAAGA	CTTTCCTTAGGTTAA	5.95;11.63	0.818222;0.548696	x;x	x;x	x	x	x	x	x	x	0.152538	0.193986(2)	0.182682(3)	0.0809469(1)	0	0(0)	0(0)	0(0)	0	0(0)	0(0)	0(0)
chr16	75631856	75635679	unannotated	chr16:75631856-75635679	-	3824	KARS	protein_coding	SkippedExon	TAGAGGTAAGGAGAG	TTGTTGTTAGATGCT	10.28;5.82	1.11411;0.673217	x;x	x;x	x	x	x	x	x	x	0	0(0)	0(0)	0(0)	0.11572	0.0914072(10)	0.11234(12)	0.143414(16)	0.187807	0.239165(27)	0.13919(14)	0.185066(19)
chr16	81017386	81020099	unannotated	chr16:81017386-81020099	+	2714	CENPN	protein_coding	SkippedExon	ACCAGGTAATATTTT	CTTTAATAAGGTGAC	8.55;8.29	1.49911;0.373826	x;x	x;x	x;x	x	x	x	x	x	0	0(0)	0(0)	0(0)	0.0424939	0.0822665(9)	0.00936165(1)	0.0358535(4)	0.089364	0.0708636(8)	0.119306(12)	0.0779227(8)
chr16	88720533	88721165	unannotated	chr16:88720533-88721165	-	633	PIEZO1	protein_coding	SkippedExon	CATCGGTATAAGCGC	CCTTCCGCAGGGCCC	2.85;8.85	0.749556;-0.0477826	x;x	x;x	x	x	x	x	x	x	0.207838	0.0969932(1)	0.121788(2)	0.404734(5)	0.0242861	0.0182814(2)	0.0187233(2)	0.0358535(4)	0.0292632	0.00885795(1)	0.0497107(5)	0.029221(3)
chr16	89762023	89764806	unannotated	chr16:89762023-89764806	-	2784	FANCA	protein_coding	SkippedExon	AGCACGTAGGTGACC	TCTTTCTCAGTTAAC	6.85;9.15	0.569444;0.317304	x;x	x;x	x	x	x	x	x	x	0.174172	0.0969932(1)	0.182682(3)	0.242841(3)	0	0(0)	0(0)	0(0)	0	0(0)	0(0)	0(0)
chr16	89805393	89810706	unannotated	chr16:89805393-89810706	-	5314	FANCA	protein_coding	SkippedExon	TACAGGTAAATTTGA	GTGTCTCCAGCCATC	8.76;8.75	1.21333;0.24813	x;x	x;x	x	x	x	x	x	x	0.441569	0.290979(3)	0.548047(9)	0.485681(6)	0	0(0)	0(0)	0(0)	0	0(0)	0(0)	0(0)
chr16	89811072	89814130	unannotated	chr16:89811072-89814130	-	3059	FANCA	protein_coding	CassetteExon	ATAGGGTAAGTTCTG	TGTGTTTAAGGCTCT	10.45;4.88	0.449778;0.473609	x;chr16:89814131-89814326	x;195	-0.133225641025641	x	x	x	x	x	0.184869	0.290979(3)	0.182682(3)	0.0809469(1)	0	0(0)	0(0)	0(0)	0	0(0)	0(0)	0(0)
chr16	89814327	89814519	unannotated	chr16:89814327-89814519	-	193	FANCA	protein_coding	CassetteExon	TATAGGTAAGTTATA	TTAAAAACAGCGTCT	10.45;4.88	0.449778;0.473609	chr16:89814131-89814326;x	195;x	-0.133225641025641	x	x	x	x	x	0.174172	0.0969932(1)	0.182682(3)	0.242841(3)	0	0(0)	0(0)	0(0)	0	0(0)	0(0)	0(0)
chr16	89892276	89895082	unannotated	chr16:89892276-89895082	+	2807	TCF25	protein_coding	SkippedExon	ACCAGGTGAGGGTCT	ACTCCTGCAGCTCAG	10.07;8.62	1.3231;0.671783	x;x	x;x	x	x	x	x	x	x	0.153874	0.0969932(1)	0.121788(2)	0.242841(3)	0	0(0)	0(0)	0(0)	0	0(0)	0(0)	0(0)
chr17	1345500	1361091	unannotated	chr17:1345500-1361091	-	15592	YWHAE	protein_coding	SkippedExon	TGCAGGTAAGTTGTG	TTTTTAACAGGTGAA	10.86;12.80	1.54967;0.350304	x;x	x;x	x	x	x	x	x	x	0	0(0)	0(0)	0(0)	0.116679	0.0548443(6)	0.196595(21)	0.098597(11)	0.0991716	0.0708636(8)	0.129248(13)	0.0974034(10)
chr17	1399017	1400046	unannotated	chr17:1399017-1400046	-	1030	YWHAE	protein_coding	SkippedExon	CGACGGTGAGTTGGG	GACTCTGCAGGCTCG	11.45;6.17	1.43067;0.466957	x;x	x;x	x	x	x	x	x	x	0	0(0)	0(0)	0(0)	0.164913	0.182814(20)	0.16851(18)	0.143414(16)	0.184095	0.159443(18)	0.159074(16)	0.233768(24)
chr17	1651789	1653537	unannotated	chr17:1651789-1653537	-	1749	PRPF8	protein_coding	Alt5SS	AGTGAGTAAGTGGAC	TTGTCTCCAGATTGC	8.82;9.13	1.10522;0.530957	x;x	x;x	x	x	x	x	Exon/Cons	x	0.749071	0.484966(5)	0.548047(9)	1.2142(15)	0.0767899	0.0365629(4)	0.131063(14)	0.0627436(7)	0.0833241	0.0531477(6)	0.0994213(10)	0.0974034(10)
chr17	1658604	1658682	unannotated	chr17:1658604-1658682	-	79	PRPF8	protein_coding	NewIntron	GCCCTGTATGTGTTA	GTCTTCTCAGAACTA	4.27;7.54	1.11633;0.792261	x;x	x;x	x;x	100	98.8469	100	Exon/Cons	Exon/Cons	0	0(0)	0(0)	0(0)	0.112703	0.12797(14)	0.0936165(10)	0.116524(13)	0.0316276	0.0354318(4)	0.0497107(5)	0.00974034(1)
chr17	1675323	1675619	unannotated	chr17:1675323-1675619	-	297	PRPF8	protein_coding	Alt3SS	TCAAGGTAGAACTTT	TAACCTGCAGGACGT	6.33;4.22	1.37644;0.903913	x;x	x;x	x	x	x	x	x	Exon/Cons	0.187786	0.0969932(1)	0.304471(5)	0.161894(2)	0	0(0)	0(0)	0(0)	0.0349417	0.0354318(4)	0.0596528(6)	0.00974034(1)
chr17	1843999	1853100	unannotated	chr17:1843999-1853100	+	9102	RPA1	protein_coding	SkippedExon	ATCCTGTGAGTATGG	GCTTTTGCAGGAGAG	7.21;10.62	1.328;0.694043	x;x	x;x	x	x	x	x	x	x	0.159223	0.193986(2)	0.121788(2)	0.161894(2)	0	0(0)	0(0)	0(0)	0	0(0)	0(0)	0(0)
chr17	1853190	1875660	unannotated	chr17:1853190-1875660	+	22471	RPA1	protein_coding	SkippedExon	TGAAGGTAAAATGCT	GTTTTTAAAGGTTCT	8.38;9.84	1.43311;0.579348	x;x	x;x	x;x	x	x	x	x	x	0	0(0)	0(0)	0(0)	0.124212	0.100548(11)	0.0748932(8)	0.197194(22)	0.120428	0.115153(13)	0.129248(13)	0.116884(12)
chr17	2085902	2186662	unannotated	chr17:2085902-2186662	-	100761	SMG6	protein_coding	SkippedExon	TCGCAGTGAGTTGAC	CACCCTGTAGGTTAT	7.39;12.42	1.03933;0.947348	x;x	x;x	x	x	x	x	x	x	0.252448	0.290979(3)	0.304471(5)	0.161894(2)	0	0(0)	0(0)	0(0)	0	0(0)	0(0)	0(0)
chr17	2701734	2701913	unannotated	chr17:2701734-2701913	-	180	CLUH	protein_coding	Alt3SS	GGGAGGTGCGGGAGG	CCTCAGACAGCGGGA	6.79;0.79	1.0753;0.744522	x;x	x;x	x	x	x	x	x	Exon/Cons	0.341414	0.193986(2)	0.182682(3)	0.647575(8)	0.0184433	0.0182814(2)	0.028085(3)	0.00896337(1)	0.0290363	0.0177159(2)	0.0596528(6)	0.00974034(1)
chr17	3818573	3821952	unannotated	chr17:3818573-3821952	-	3380	NCBP3	protein_coding	SkippedExon	TCATGGTGAGTCCAA	ATTTCTTCAGGGCTA	10.13;6.71	1.25989;0.839696	x;x	x;x	x	x	x	x	x	x	0.353693	0.290979(3)	0.365365(6)	0.404734(5)	0	0(0)	0(0)	0(0)	0.0225679	0.00885795(1)	0.0198843(2)	0.0389614(4)
chr17	3825033	3825766	unannotated	chr17:3825033-3825766	-	734	NCBP3	protein_coding	Alt3SS	TAGAGGTTAGTAATA	GTTGTCTCAGGTAGA	7.15;3.85	1.44633;1.03812	x;x	x;x	x	x	x	x	x	Exon/Cons	0.311762	0.387973(4)	0.304471(5)	0.242841(3)	0.0215047	0.00914072(1)	0.0374466(4)	0.0179267(2)	0.0245709	0.0442898(5)	0.00994213(1)	0.0194807(2)
chr17	4076990	4081375	unannotated	chr17:4076990-4081375	-	4386	ZZEF1	protein_coding	SkippedExon	GAGAGGTATCCAGTG	GTTTCGGTAGATGTG	7.59;7.88	1.364;0.712087	x;x	x;x	x	x	x	x	x	x	0.140505	0.0969932(1)	0.243576(4)	0.0809469(1)	0	0(0)	0(0)	0(0)	0	0(0)	0(0)	0(0)
chr17	4105810	4112608	unannotated	chr17:4105810-4112608	-	6799	ZZEF1	protein_coding	SkippedExon	GCTCTGTAAGTCCAA	CCTCTTCTAGGAAGG	7.96;12.64	1.25456;0.310917	x;x	x;x	x	x	x	x	x	x	0.926404	0.387973(4)	1.09609(18)	1.29515(16)	0.0582439	0.063985(7)	0.0748932(8)	0.0358535(4)	0.0796487	0.0620057(7)	0.0795371(8)	0.0974034(10)
chr17	4207576	4207932	unannotated	chr17:4207576-4207932	-	357	ANKFY1	protein_coding	CassetteExon	CCCAGGTACTGTAGC	TGCCTTACAGTTTTG	-1.90;7.46	0.288222;0.389087	chr17:4207424-4207575;x	151;x	0.0516622516556291	x	x	x	x	x	0.238834	0.290979(3)	0.182682(3)	0.242841(3)	0.0671927	0.0822665(9)	0.0655316(7)	0.0537802(6)	0.0255878	0.0177159(2)	0.0298264(3)	0.029221(3)
chr17	4209948	4216890	unannotated	chr17:4209948-4216890	-	6943	ANKFY1	protein_coding	Alt5SS	CTAATGTAAATAACT	TCTCTTACAGATGTG	2.37;8.70	1.121;0.569304	x;x	x;x	x	x	x	x	Exon/Cons	x	0.326465	0.290979(3)	0.121788(2)	0.566628(7)	0	0(0)	0(0)	0(0)	0	0(0)	0(0)	0(0)
chr17	4217119	4219662	unannotated	chr17:4217119-4219662	-	2544	ANKFY1	protein_coding	CassetteExon	TGCAGGTAAGTCGGG	CTTTAACCAGATGCT	10.86;8.50	0.890667;0.644042	x;chr17:4219663-4219688	x;25	0.36424	x	x	x	x	x	0.180856	0.0969932(1)	0.121788(2)	0.323788(4)	0	0(0)	0(0)	0(0)	0	0(0)	0(0)	0(0)
chr17	4940231	4941076	unannotated	chr17:4940231-4941076	+	846	RNF167	protein_coding	SkippedExon	ATCGAGTGAGTACGG	TTGTCCGCAGACCTC	8.49;12.32	0.618333;0.17113	x;x	x;x	x	x	x	x	x	x	0	0(0)	0(0)	0(0)	0.0883873	0.063985(7)	0.0936165(10)	0.10756(12)	0	0(0)	0(0)	0(0)
chr17	5106534	5109393	unannotated	chr17:5106534-5109393	-	2860	ZNF232	protein_coding	SkippedExon	CGCAGGTGGGAAGGG	ATACATCCAGAACAG	6.71;5.66	1.31267;0.558087	x;x	x;x	x;x	x	x	x	x	x	0	0(0)	0(0)	0(0)	0.103415	0.118829(13)	0.0748932(8)	0.116524(13)	0.106332	0.150585(17)	0.13919(14)	0.029221(3)
chr17	5335345	5346789	unannotated	chr17:5335345-5346789	+	11445	RABEP1	protein_coding	SkippedExon	AAAAGGTATGAAGGA	CTTCTTTCAGGTTAA	9.11;8.43	1.51778;0.813739	x;x	x;x	x;x	x	x	x	x	x	0	0(0)	0(0)	0(0)	0.118487	0.118829(13)	0.0842549(9)	0.152377(17)	0.122272	0.159443(18)	0.13919(14)	0.0681824(7)
chr17	5346926	5350471	unannotated	chr17:5346926-5350471	+	3546	RABEP1	protein_coding	Alt3SS	TGAAGGTAAATATAC	TTGGAGCAAGAGCGA	8.88;-5.57	1.52578;1.08565	x;x	x;x	x	x	x	x	x	Exon/Cons	0.29596	0.0969932(1)	0.548047(9)	0.242841(3)	0.149398	0.155392(17)	0.140425(15)	0.152377(17)	0.0592434	0.0797216(9)	0.0298264(3)	0.0681824(7)
chr17	5349612	5350450	unannotated	chr17:5349612-5350450	+	839	RABEP1	protein_coding	CassetteExon	AGAATGTATTAAACA	TCCTAAACAGTTTGC	-4.47;7.03	1.12522;0.244609	chr17:5349487-5349611;x	124;x	0.137096774193548	x	x	x	x	x	0.289276	0.0969932(1)	0.608941(10)	0.161894(2)	0	0(0)	0(0)	0(0)	0	0(0)	0(0)	0(0)
chr17	5387671	5388801	unannotated	chr17:5387671-5388801	-	1131	NUP88	protein_coding	SkippedExon	TTGAAGTATGCAACC	GTTTTTAAAGGGTCA	4.65;8.98	1.13956;0.310522	x;x	x;x	x	x	x	x	x	x	0.879372	0.387973(4)	1.27878(21)	0.971363(12)	0.372377	0.374769(41)	0.383828(41)	0.358535(40)	0.371877	0.407466(46)	0.338033(34)	0.370133(38)
chr17	5387671	5391560	unannotated	chr17:5387671-5391560	-	3890	NUP88	protein_coding	SkippedExon	TTATTGTACGTCCCA	GTTTTTAAAGGGTCA	5.63;8.98	0.792556;0.310522	x;x	x;x	x	x	x	x	x	x	0	0(0)	0(0)	0(0)	0.0916852	0.0914072(10)	0.102978(11)	0.0806703(9)	0.126174	0.141727(16)	0.149132(15)	0.087663(9)
chr17	5387905	5391560	unannotated	chr17:5387905-5391560	-	3656	NUP88	protein_coding	SkippedExon	TTATTGTACGTCCCA	TGTTTTTAAGAGCTT	5.63;1.84	0.792556;0.65613	x;x	x;x	x	x	x	x	x	x	0	0(0)	0(0)	0(0)	0.128262	0.100548(11)	0.149786(16)	0.13445(15)	0.0765365	0.0620057(7)	0.0994213(10)	0.0681824(7)
chr17	5394982	5404098	unannotated	chr17:5394982-5404098	-	9117	NUP88	protein_coding	SkippedExon	TAGAGGTAAGCTCTT	TCCATGGTAGATGAA	9.85;7.98	1.42889;0.460391	x;x	x;x	x;x	x	x	x	x	x	0	0(0)	0(0)	0(0)	0.0980145	0.063985(7)	0.140425(15)	0.0896337(10)	0.116551	0.124011(14)	0.0795371(8)	0.146105(15)
chr17	5399651	5405056	unannotated	chr17:5399651-5405056	-	5406	NUP88	protein_coding	SkippedExon	ACACGGTAAGTGCAG	CCATTTGCAGATCCC	11.81;9.88	1.01978;0.467522	x;x	x;x	x	x	x	x	x	x	1.34452	1.3579(14)	1.46146(24)	1.2142(15)	0.121991	0.137111(15)	0.11234(12)	0.116524(13)	0.114884	0.0885795(10)	0.13919(14)	0.116884(12)
chr17	5405128	5408732	unannotated	chr17:5405128-5408732	-	3605	NUP88	protein_coding	Alt3SS	CACAGGTAAGTTGAG	AATATCTTAGTGATC	10.86;5.75	1.25922;0.743826	x;x	x;x	x	x	x	x	x	Exon/Cons	0.174172	0.0969932(1)	0.182682(3)	0.242841(3)	0.0242715	0.0365629(4)	0.00936165(1)	0.0268901(3)	0	0(0)	0(0)	0(0)
chr17	5408907	5410702	unannotated	chr17:5408907-5410702	-	1796	NUP88	protein_coding	Alt3SS	AAAGGGTAAGTTTTT	TTTCCAGAAGGGCGT	10.45;4.00	1.4065;0.822217	x;x	x;x	x;x	x	x	x	x	Exon/Cons	0	0(0)	0(0)	0(0)	0.0640421	0.0365629(4)	0.0748932(8)	0.0806703(9)	0.141979	0.150585(17)	0.129248(13)	0.146105(15)
chr17	5433416	5434872	unannotated	chr17:5433416-5434872	-	1457	C1QBP	protein_coding	SkippedExon	AGGAGGTAAGCTAAT	TTCTTCTCAGGTTGG	9.85;9.55	1.3879;0.351435	x;x	x;x	x	x	x	x	x	x	0	0(0)	0(0)	0(0)	0.137653	0.146252(16)	0.159148(17)	0.10756(12)	0.0572404	0.0442898(5)	0.0397685(4)	0.087663(9)
chr17	6895200	6896315	unannotated	chr17:6895200-6896315	+	1116	ALOX12P2	transcribed_unprocessed_pseudogene	SkippedExon	GGCTGGTCAGTTTTC	GGCCCTGTAGGCTGG	6.60;8.63	1.26122;0.0743913	x;x	x;x	x	x	x	x	x	x	0.391373	0.484966(5)	0.365365(6)	0.323788(4)	0.0393287	0.0548443(6)	0.00936165(1)	0.0537802(6)	0.0316527	0.0265739(3)	0.00994213(1)	0.058442(6)
chr17	7016686	7017260	unannotated	chr17:7016686-7017260	+	575	RNASEK-C17orf49,C17orf49	protein_coding,protein_coding	SkippedExon	GGCTGGTGAGGGCTG	TTCCAGACAGCCTGA	8.30;2.79	1.4035;1.08013	x;x	x;x	x	x	x	x	x	x	0	0(0)	0(0)	0(0)	0.0242861	0.0182814(2)	0.0187233(2)	0.0358535(4)	0.10708	0.124011(14)	0.119306(12)	0.0779227(8)
chr17	7244636	7246253	unannotated	chr17:7244636-7246253	-	1618	CTDNEP1,AC120057.2	protein_coding,protein_coding	SkippedExon	GACAGGTAAGCTAGA	CCCACCCTAGACAAT	9.88;6.35	1.12033;0.676435	x;x	x;x	x;x	x	x	x	x	x	0	0(0)	0(0)	0(0)	0.11541	0.063985(7)	0.102978(11)	0.179267(20)	0.16973	0.194875(22)	0.129248(13)	0.185066(19)
chr17	7324288	7324394	unannotated	chr17:7324288-7324394	-	107	NEURL4	protein_coding	Alt3SS	TCAAGGTGGGAAAGT	CTCACTCCAGCACCC	6.03;6.21	1.42211;1.12043	x;x	x;x	x	x	x	x	x	Exon/Cons	0.233485	0.193986(2)	0.182682(3)	0.323788(4)	0.0952186	0.0731258(8)	0.149786(16)	0.0627436(7)	0.101132	0.0974375(11)	0.0695949(7)	0.136365(14)
chr17	7576401	7576523	unannotated	chr17:7576401-7576523	+	123	EIF4A1,AC016876.2,SENP3-EIF4A1,	processed_transcript,protein_coding,protein_coding	CassetteExon	TGAATGTGAGTTTAA	CTCTGCTCAGATACA	7.80;3.59	0.753444;0.350522	chr17:7576311-7576400;x	89;x	0.318325842696629	x	x	x	x	x	0.422607	0.193986(2)	0.426259(7)	0.647575(8)	0	0(0)	0(0)	0(0)	0.0562908	0.0708636(8)	0.0298264(3)	0.0681824(7)
chr17	8207902	8210176	unannotated	chr17:8207902-8210176	-	2275	AURKB	protein_coding	SkippedExon	AGACGGTAAGGCCCT	CTGCTTGCAGCACAT	10.38;2.61	1.39322;0.764522	x;x	x;x	x	x	x	x	x	x	0	0(0)	0(0)	0(0)	0.0520319	0.0274222(3)	0.0748932(8)	0.0537802(6)	0	0(0)	0(0)	0(0)
chr17	8377693	8382142	unannotated	chr17:8377693-8382142	-	4450	RPL26,AC135178.2	protein_coding,protein_coding	SkippedExon	TTCAGGTGTGTATCC	TTTTCTGCAGGTGGT	6.99;13.17	1.23911;0.597087	x;x	x;x	x;x	x	x	x	x	x	0	0(0)	0(0)	0(0)	0.119018	0.118829(13)	0.121701(13)	0.116524(13)	0.116036	0.0620057(7)	0.178958(18)	0.107144(11)
chr17	8450954	8460008	unannotated	chr17:8450954-8460008	+	9055	NDEL1	protein_coding	SkippedExon	GAAAGGTTTGTAATG	TTTTTTGTAGGCTTT	7.81;10.13	1.28744;0.494667	x;x	x;x	x	x	x	x	x	x	0	0(0)	0(0)	0(0)	0.106654	0.137111(15)	0.0842549(9)	0.098597(11)	0.0315603	0.0354318(4)	0.0397685(4)	0.0194807(2)
chr17	16064981	16065484	unannotated	chr17:16064981-16065484	-	504	NCOR1	protein_coding	Alt3SS	GAGAGGTGTGTGTCT	ACAATTTTAGTGCCT	6.14;7.02	1.13167;0.999609	x;x	x;x	x;x	x	x	x	x	Exon/Cons	0	0(0)	0(0)	0(0)	0.0334859	0.0548443(6)	0.0187233(2)	0.0268901(3)	0.0784049	0.0974375(11)	0.0695949(7)	0.0681824(7)
chr17	16149518	16151434	unannotated	chr17:16149518-16151434	-	1917	NCOR1	protein_coding	Alt5SS	TGACGGTATTTGTAG	TCTCTTCTAGAAACC	5.46;11.11	1.60444;1.25254	x;x	x;x	x	x	x	x	Intron/Cons	x	0.257797	0.387973(4)	0.304471(5)	0.0809469(1)	0	0(0)	0(0)	0(0)	0	0(0)	0(0)	0(0)
chr17	16158874	16186553	unannotated	chr17:16158874-16186553	-	27680	NCOR1	protein_coding	SkippedExon	GACAGGTAATGAGGT	GATCTCTTAGCAACA	9.43;5.94	1.36678;0.765826	x;x	x;x	x	x	x	x	x	x	0.208084	0.0969932(1)	0.365365(6)	0.161894(2)	0	0(0)	0(0)	0(0)	0	0(0)	0(0)	0(0)
chr17	16381956	16382411	unannotated	chr17:16381956-16382411	+	456	UBB	protein_coding	NewIntron	TTGAGGTGGAGCCCA	CACTCTGGAGGTGGA	0.52;6.28	1.45622;0.81587	x;x	x;x	x;x	100	41.6296	41.337	Exon/Cons	Exon/Cons	0	0(0)	0(0)	0(0)	18.0168	18.2906(2001)	18.4425(1970)	17.3172(1932)	17.2179	13.1098(1480)	19.2679(1938)	19.2761(1979)
chr17	18185880	18194954	unannotated	chr17:18185880-18194954	+	9075	ALKBH5	protein_coding	Alt5SS	AAAAGGTAAACCTAG	TTCTTTTCAGTGGAT	8.14;11.11	1.05611;0.726696	x;x	x;x	x	x	x	x	Intron/Cons	x	0.203587	0.387973(4)	0.0608941(1)	0.161894(2)	0.0304535	0.0274222(3)	0.028085(3)	0.0358535(4)	0	0(0)	0(0)	0(0)
chr17	18340256	18347495	unannotated	chr17:18340256-18347495	-	7240	SHMT1	protein_coding	SkippedExon	ACAAGGTAAGCATGT	CCTGTCTCAGGAACC	10.22;10.53	1.33856;0.705174	x;x	x;x	x	x	x	x	x	x	0.315768	0.0969932(1)	0.121788(2)	0.728522(9)	0.0214165	0.0365629(4)	0.0187233(2)	0.00896337(1)	0	0(0)	0(0)	0(0)
chr17	18519675	18532505	unannotated	chr17:18519675-18532505	-	12831	AC107983.2,USP32P2	processed_transcript,transcribed_unprocessed_pseudogene	SkippedExon	AACAGGTGAGTTATG	CCACCTACAGGTTGT	10.67;12.43	0.337889;0.331913	x;x	x;x	x	x	x	x	x	x	0.320026	0.290979(3)	0.426259(7)	0.242841(3)	0.0735365	0.0365629(4)	0.11234(12)	0.0717069(8)	0.072861	0.0708636(8)	0.0795371(8)	0.0681824(7)
chr17	18583524	18594720	unannotated	chr17:18583524-18594720	-	11197	CCDC144B	transcribed_unprocessed_pseudogene	SkippedExon	TAAAGGTAGGACCAC	TTAACTGCAGACTTG	9.45;5.53	1.02044;0.519739	x;x	x;x	x	x	x	x	x	x	1.17303	1.55189(16)	1.40056(23)	0.566628(7)	0.0733011	0.0822665(9)	0.0748932(8)	0.0627436(7)	0.0906693	0.115153(13)	0.0497107(5)	0.107144(11)
chr17	18889878	18923913	unannotated	chr17:18889878-18923913	+	34036	PRPSAP2	protein_coding	SkippedExon	AAGAGGTAGGTGGGA	TTCCAACCAGTGCTG	9.65;7.30	1.50144;0.639304	x;x	x;x	x	x	x	x	x	x	0.272746	0.290979(3)	0.365365(6)	0.161894(2)	0.0211064	0.00914072(1)	0.00936165(1)	0.0448168(5)	0	0(0)	0(0)	0(0)
chr17	20336081	20339479	unannotated	chr17:20336081-20339479	+	3399	CCDC144CP	transcribed_processed_pseudogene	SkippedExon	AGAAGGTAACAAAGA	GCATCTGCAGAAAAC	8.92;9.17	1.097;0.148739	x;x	x;x	x	x	x	x	x	x	1.0533	0.969932(10)	1.46146(24)	0.728522(9)	0.0673255	0.0822665(9)	0.0748932(8)	0.0448168(5)	0.112153	0.150585(17)	0.0397685(4)	0.146105(15)
chr17	20416692	20424591	unannotated	chr17:20416692-20424591	+	7900	USP32P3	transcribed_unprocessed_pseudogene	SkippedExon	GTCAGGTAGGTGGAA	CTACCTACAGGTTGT	10.28;12.73	0.219778;0.421478	x;x	x;x	x	x	x	x	x	x	0.402309	0.193986(2)	0.365365(6)	0.647575(8)	0.0612908	0.0731258(8)	0.0748932(8)	0.0358535(4)	0.0561985	0.0797216(9)	0.0596528(6)	0.029221(3)
chr17	21021227	21042664	unannotated	chr17:21021227-21042664	-	21438	USP22	protein_coding	SkippedExon	GCAAGGTGCGCCCGG	CTCTCCTCAGCCATT	9.05;10.50	1.15256;0.655739	x;x	x;x	x	x	x	x	x	x	0.260467	0.193986(2)	0.182682(3)	0.404734(5)	0.153875	0.118829(13)	0.262126(28)	0.0806703(9)	0.163236	0.194875(22)	0.129248(13)	0.165586(17)
chr17	28616704	28616888	unannotated	chr17:28616704-28616888	-	185	KIAA0100	protein_coding	Alt3SS	TTGAGGTTAGTAAGC	TCTTCCACAGAATGA	7.15;3.76	1.33944;0.915652	x;x	x;x	x	x	x	x	x	Exon/Cons	0.165907	0.193986(2)	0.0608941(1)	0.242841(3)	0	0(0)	0(0)	0(0)	0	0(0)	0(0)	0(0)
chr17	28620016	28620987	unannotated	chr17:28620016-28620987	-	972	KIAA0100	protein_coding	SkippedExon	GGAAGGTATTCAGGG	ATTCCTTTAGGAACA	6.80;12.50	1.60022;0.805826	x;x	x;x	x	x	x	x	x	x	0.306413	0.290979(3)	0.304471(5)	0.323788(4)	0.0428621	0.0365629(4)	0.0561699(6)	0.0358535(4)	0.0322831	0.0177159(2)	0.0596528(6)	0.0194807(2)
chr17	28633167	28633282	unannotated	chr17:28633167-28633282	-	116	KIAA0100	protein_coding	Alt3SS	TCTAAGTGAGTGGAG	CCATTGTGAGGCAGG	6.43;-3.05	1.30267;0.817083	x;x	x;x	x	x	x	x	x	Intron/Cons	0.971384	1.4549(15)	0.730729(12)	0.728522(9)	0.0854586	0.0731258(8)	0.0936165(10)	0.0896337(10)	0.143181	0.106295(12)	0.0894792(9)	0.233768(24)
chr17	28635610	28636113	unannotated	chr17:28635610-28636113	-	504	KIAA0100	protein_coding	CassetteExon	TTTACGTAAGTCAGC	CTCCCTAAAGGTTCA	9.27;7.46	0.482556;0.50687	x;chr17:28636114-28636164	x;50	0.20124	x	x	x	x	x	0.260467	0.193986(2)	0.182682(3)	0.404734(5)	0.0667353	0.0731258(8)	0.0374466(4)	0.0896337(10)	0	0(0)	0(0)	0(0)
chr17	28635610	28637835	unannotated	chr17:28635610-28637835	-	2226	KIAA0100	protein_coding	SkippedExon	GGTTGGTAAGTGGGA	CTCCCTAAAGGTTCA	10.47;9.37	1.42011;0.703435	x;x	x;x	x	x	x	x	x	x	0.287695	0.193986(2)	0.426259(7)	0.242841(3)	0.0215047	0.00914072(1)	0.0374466(4)	0.0179267(2)	0	0(0)	0(0)	0(0)
chr17	28636165	28636964	unannotated	chr17:28636165-28636964	-	800	KIAA0100	protein_coding	CassetteExon	TGGAGGTAATGTTCC	GTCCACTTAGCTATT	9.27;7.46	0.482556;0.50687	chr17:28636114-28636164;x	50;x	0.20124	x	x	x	x	x	0.333395	0.290979(3)	0.304471(5)	0.404734(5)	0.109981	0.12797(14)	0.11234(12)	0.0896337(10)	0	0(0)	0(0)	0(0)
chr17	28640684	28642274	unannotated	chr17:28640684-28642274	-	1591	KIAA0100	protein_coding	SkippedExon	AGCTGGTAAGTATGC	ATATTTTCAGAGGTG	10.65;7.46	1.32078;0.854652	x;x	x;x	x	x	x	x	x	x	0.287695	0.193986(2)	0.426259(7)	0.242841(3)	0.101136	0.146252(16)	0.11234(12)	0.0448168(5)	0.114615	0.0885795(10)	0.0994213(10)	0.155845(16)
chr17	28643227	28643609	unannotated	chr17:28643227-28643609	-	383	KIAA0100	protein_coding	Alt3SS	CTTCCGTGAGTACCC	ATTCTCCCAGAGCGC	8.93;8.48	1.44944;0.906565	x;x	x;x	x;x	x	x	x	x	Exon/Cons	0	0(0)	0(0)	0(0)	0.119446	0.0822665(9)	0.16851(18)	0.10756(12)	0.0704966	0.0442898(5)	0.0795371(8)	0.087663(9)
chr17	29489758	29491809	unannotated	chr17:29489758-29491809	+	2052	TAOK1	protein_coding	Alt3SS	GAATGGTGAGTATTG	AACTTTGTAGATTCT	10.13;6.83	1.49778;1.04487	x;x	x;x	x	x	x	x	x	Exon/Cons	0.647827	0.484966(5)	0.487153(8)	0.971363(12)	0.139814	0.100548(11)	0.121701(13)	0.197194(22)	0.0644568	0.0265739(3)	0.0596528(6)	0.107144(11)
chr17	30709812	30759490	unannotated	chr17:30709812-30759490	+	49679	SUZ12P1	transcribed_unprocessed_pseudogene	SkippedExon	GACAGGTGAGTGTCT	TTTTTTTTAGCTTGT	10.67;10.85	1.20622;0.315391	x;x	x;x	x	x	x	x	x	x	0.240169	0.193986(2)	0.121788(2)	0.404734(5)	0.356183	0.283362(31)	0.33702(36)	0.448168(50)	0.247025	0.327744(37)	0.208785(21)	0.204547(21)
chr17	30732124	30743300	unannotated	chr17:30732124-30743300	+	11177	SUZ12P1	transcribed_unprocessed_pseudogene	SkippedExon	TGAGAGTGAGTGCGT	TTTCTTCCAGGAAAA	7.36;10.91	1.51044;1.02675	x;x	x;x	x	x	x	x	x	x	0.214768	0.0969932(1)	0.304471(5)	0.242841(3)	0	0(0)	0(0)	0(0)	0	0(0)	0(0)	0(0)
chr17	30735098	30742849	unannotated	chr17:30735098-30742849	+	7752	SUZ12P1	transcribed_unprocessed_pseudogene	CassetteExon	AAAAGGTACATTTTA	AATTCAACAGATACT	9.72;6.46	0.789667;0.272087	x;chr17:30742850-30742999	x;149	0.350885906040268	x	x	x	x	x	1.95053	0.581959(6)	2.67934(44)	2.5903(32)	0.168092	0.191955(21)	0.177871(19)	0.13445(15)	0.192407	0.212591(24)	0.208785(21)	0.155845(16)
chr17	30743000	30743300	unannotated	chr17:30743000-30743300	+	301	SUZ12P1	transcribed_unprocessed_pseudogene	CassetteExon	GAAAAGTAAGTGTCA	TTTCTTCCAGGAAAA	9.72;6.46	0.789667;0.272087	chr17:30742850-30742999;x	149;x	0.350885906040268	x	x	x	x	x	2.5765	2.13385(22)	3.41007(56)	2.18557(27)	0.131722	0.173674(19)	0.149786(16)	0.0717069(8)	0.137943	0.168301(19)	0.0994213(10)	0.146105(15)
chr17	30840782	30855142	unannotated	chr17:30840782-30855142	+	14361	ATAD5	protein_coding	SkippedExon	CAGAAGTAAGTATTA	TTCTTAAAAGTCAAG	9.82;3.30	1.31456;0.762583	x;x	x;x	x	x	x	x	x	x	0.160558	0.0969932(1)	0.0608941(1)	0.323788(4)	0	0(0)	0(0)	0(0)	0	0(0)	0(0)	0(0)
chr17	30844040	30844868	unannotated	chr17:30844040-30844868	+	829	ATAD5	protein_coding	Alt3SS	ACCTGGTAATCAGAG	TTCTTGTCAGAAAAG	3.45;6.13	1.17344;0.850652	x;x	x;x	x	x	x	x	x	Exon/Cons	0.364391	0.484966(5)	0.365365(6)	0.242841(3)	0.0183105	0.0182814(2)	0.0187233(2)	0.0179267(2)	0	0(0)	0(0)	0(0)
chr17	30860613	30860784	unannotated	chr17:30860613-30860784	+	172	ATAD5	protein_coding	CassetteExon	CAAAGGTATATTTTC	TGTCACCCAGGCTGG	5.95;7.32	0.513444;0.200609	x;chr17:30860785-30860844	x;59	-0.157220338983051	x	x	x	x	x	0.192889	0.193986(2)	0.0608941(1)	0.323788(4)	0.0427293	0.0365629(4)	0.0468083(5)	0.0448168(5)	0.0351685	0.0265739(3)	0.0497107(5)	0.029221(3)
chr17	31163377	31164048	unannotated	chr17:31163377-31164048	+	672	NF1	protein_coding	CassetteExon	ACCAGGTTAGTGTGT	ATCCTCACAGTAACC	9.60;8.19	0.964111;0.34787	x;chr17:31164049-31164079	x;30	0.135633333333333	x	x	x	x	x	0.547918	0.387973(4)	0.365365(6)	0.890416(11)	0.0211655	0.0182814(2)	0.00936165(1)	0.0358535(4)	0.0249995	0.0354318(4)	0.0298264(3)	0.00974034(1)
chr17	31164080	31169890	unannotated	chr17:31164080-31169890	+	5811	NF1	protein_coding	CassetteExon	TACAGGTGAGCAAAC	TACTTTTTAGGTTAC	9.60;8.19	0.964111;0.34787	chr17:31164049-31164079;x	30;x	0.135633333333333	x	x	x	x	x	0.461622	0.290979(3)	0.365365(6)	0.728522(9)	0	0(0)	0(0)	0(0)	0	0(0)	0(0)	0(0)
chr17	31201499	31206239	unannotated	chr17:31201499-31206239	+	4741	NF1	protein_coding	Alt5SS	AAAAGGTATTGCTAA	TTTTCTCTAGTCCGC	7.76;8.94	1.18889;0.654304	x;x	x;x	x	x	x	x	Intron/Cons	x	0.403651	0.581959(6)	0.548047(9)	0.0809469(1)	0.0183105	0.0182814(2)	0.0187233(2)	0.0179267(2)	0	0(0)	0(0)	0(0)
chr17	31880755	31885979	unannotated	chr17:31880755-31885979	-	5225	UTP6	protein_coding	SkippedExon	TAAAGGTAGGTATCT	TATTTTTCAGCCTTC	10.29;4.65	1.3439;0.674217	x;x	x;x	x;x	x	x	x	x	x	0	0(0)	0(0)	0(0)	0.0455989	0.0182814(2)	0.0468083(5)	0.0717069(8)	0.0647201	0.106295(12)	0.00994213(1)	0.0779227(8)
[truncated: 576,667 more chars]
